# Supplementary material for: The pivotal role of protein acetylation in linking glucose and fatty acid metabolism to β-cell function
Source: Cell Death Dis. 2019 Jan 25;10(2):66. doi: 10.1038/s41419-019-1349-z (PMC6347623; doi:10.1038/s41419-019-1349-z)
Supplement: Supplementary file 2 — Supplementary Table S1 [file 41419_2019_1349_MOESM2_ESM.xlsx]

## Sheet: ModifIdentify
Protein ID	Protein name	Gene name	Fasta header	Localization prob	Score	PEP	Positions within proteins	Modified sequence	Charge	m/z	Intensity
D3ZEN7	40S ribosomal protein S10	RGD1564698;LOC502176;RGD1560073;Rps10;LOC100361240;RGD1561871	>tr|D3ZEN7|D3ZEN7_RAT Uncharacterized protein OS=Rattus norvegicus PE=4 SV=2	1	118.52	6.56274e-05	35	DVHMPK(1)HPELADK	2	779.888	88399000
D3ZEN7	40S ribosomal protein S10	RGD1564698;LOC502176;RGD1560073;Rps10;LOC100361240;RGD1561871	>tr|D3ZEN7|D3ZEN7_RAT Uncharacterized protein OS=Rattus norvegicus PE=4 SV=2	1	80.387	0.000342789	21	IAIYELLFK(1)EGVMVAK	3	622.686	2499100
D3ZEN5	Peroxiredoxin-5, mitochondrial	Prdx5;Prdx5	>tr|D3ZEN5|D3ZEN5_RAT Peroxiredoxin-5, mitochondrial OS=Rattus norvegicus GN=Prdx5 PE=1 SV=2	1	77.124	0.00674974	134	FSMVIDK(1)GVVK	2	632.852	0
Q9Z118	Polypyrimidine tract-binding protein 3	Ptbp3	>sp|Q9Z118|PTBP3_RAT Polypyrimidine tract-binding protein 3 OS=Rattus norvegicus GN=Ptbp3 PE=2 SV=1	1	117.62	0.00444197	477	AFK(1)FFQK	2	479.263	27508000
D3ZAF6	ATP synthase subunit f, mitochondrial	Atp5j2	>sp|D3ZAF6|ATPK_RAT ATP synthase subunit f, mitochondrial OS=Rattus norvegicus GN=Atp5j2 PE=1 SV=1	1	124.34	0.00339029	16	LMEVK(1)LR	2	465.776	1360099970
Q4QQV1	Tax1-binding protein 3	Tax1bp3	>sp|Q4QQV1|TX1B3_RAT Tax1-binding protein 3 OS=Rattus norvegicus GN=Tax1bp3 PE=1 SV=1	1	79.116	0.0237328	20	VEIHK(1)LR	2	468.785	3991200
Q920F5	Malonyl-CoA decarboxylase, mitochondrial	Mlycd	>sp|Q920F5|DCMC_RAT Malonyl-CoA decarboxylase, mitochondrial OS=Rattus norvegicus GN=Mlycd PE=1 SV=1	1	82.716	0.0412151	227	NWMDMK(1)R	2	511.731	4840800
D4A1U8		RGD1311744;RGD1311744;RGD1311744	>tr|D4A1U8|D4A1U8_RAT Protein RGD1311744 OS=Rattus norvegicus GN=RGD1311744 PE=1 SV=3	1	141.1	0.000107297	525	LHGK(1)SYEEK	3	378.193	6650100
Q5M965	Probable tRNA(His) guanylyltransferase	Thg1l	>sp|Q5M965|THG1_RAT Probable tRNA(His) guanylyltransferase OS=Rattus norvegicus GN=Thg1l PE=2 SV=1	1	128	0.000380379	68	FAEK(1)HNFAK	2	567.291	2378100
Q5M963	N-acylneuraminate cytidylyltransferase	Cmas;Cmas	>tr|Q5M963|Q5M963_RAT Cytidine monophosphate N-acetylneuraminic acid synthetase OS=Rattus norvegicus GN=Cmas PE=1 SV=1	1	134.57	9.3649e-06	404	AVGYICK(1)CNGGR	2	698.827	37334000
Q5M963	N-acylneuraminate cytidylyltransferase	Cmas;Cmas	>tr|Q5M963|Q5M963_RAT Cytidine monophosphate N-acetylneuraminic acid synthetase OS=Rattus norvegicus GN=Cmas PE=1 SV=1	1	50.493	0.0581681	304	EIISYDVK(1)DAIGISLLK	2	960.04	17957000
Q5M963	N-acylneuraminate cytidylyltransferase	Cmas;Cmas	>tr|Q5M963|Q5M963_RAT Cytidine monophosphate N-acetylneuraminic acid synthetase OS=Rattus norvegicus GN=Cmas PE=1 SV=1	1	219.58	1.4e-45	380	EVAYLGNEVSDEECLK(1)R	3	684.99	163480000
Q5M963	N-acylneuraminate cytidylyltransferase	Cmas;Cmas	>tr|Q5M963|Q5M963_RAT Cytidine monophosphate N-acetylneuraminic acid synthetase OS=Rattus norvegicus GN=Cmas PE=1 SV=1	1	123.95	2.33579e-05	198	EVTEPLNLNPAK(1)R	2	761.915	39056000
Q5M963	N-acylneuraminate cytidylyltransferase	Cmas;Cmas	>tr|Q5M963|Q5M963_RAT Cytidine monophosphate N-acetylneuraminic acid synthetase OS=Rattus norvegicus GN=Cmas PE=1 SV=1	1	61.11	0.0415009	336	QTLSALK(1)LDCK	2	659.855	86264000
Q5M963	N-acylneuraminate cytidylyltransferase	Cmas;Cmas	>tr|Q5M963|Q5M963_RAT Cytidine monophosphate N-acetylneuraminic acid synthetase OS=Rattus norvegicus GN=Cmas PE=1 SV=1	1	108.3	0.00154903	183	WSEIQK(1)GVR	2	572.809	34916000
D3ZTL3		Phldb2;Phldb2	>tr|D3ZTL3|D3ZTL3_RAT Protein Phldb2 OS=Rattus norvegicus GN=Phldb2 PE=1 SV=3	1	74.987	0.00669871	1178	TFSYYADK(1)HEAK	2	751.352	3926900
B0K020	CDGSH iron-sulfur domain-containing protein 1	Cisd1	>sp|B0K020|CISD1_RAT CDGSH iron-sulfur domain-containing protein 1 OS=Rattus norvegicus GN=Cisd1 PE=3 SV=1	1	143.4	1.5702e-09	55	DNPK(1)VVHAFDMEDLGDK	2	986.459	524310016
B0K020	CDGSH iron-sulfur domain-containing protein 1	Cisd1	>sp|B0K020|CISD1_RAT CDGSH iron-sulfur domain-containing protein 1 OS=Rattus norvegicus GN=Cisd1 PE=3 SV=1	1	65.197	0.0173568	89	FPFCDGAHIK(1)HNEETGDNVGPLIIK	4	713.352	28268000
B0K020	CDGSH iron-sulfur domain-containing protein 1	Cisd1	>sp|B0K020|CISD1_RAT CDGSH iron-sulfur domain-containing protein 1 OS=Rattus norvegicus GN=Cisd1 PE=3 SV=1	1	228.23	5.318e-42	104	HNEETGDNVGPLIIK(1)K	2	903.473	178060000
O35244	Peroxiredoxin-6	Prdx6	>sp|O35244|PRDX6_RAT Peroxiredoxin-6 OS=Rattus norvegicus GN=Prdx6 PE=1 SV=3	0.999981	72.935	0.0265677	97	DINAYNGAAPTEK(1)LPFPIIDDKDR	3	905.792	18313000
O35244	Peroxiredoxin-6	Prdx6	>sp|O35244|PRDX6_RAT Peroxiredoxin-6 OS=Rattus norvegicus GN=Prdx6 PE=1 SV=3	1	91.961	0.00258039	209	GVFTK(1)ELPSGK	2	602.832	43782000
O35244	Peroxiredoxin-6	Prdx6	>sp|O35244|PRDX6_RAT Peroxiredoxin-6 OS=Rattus norvegicus GN=Prdx6 PE=1 SV=3	1	103.83	0.00915047	63	LAPEFAK(1)R	2	487.277	63055000
D3ZH41		Ckap4	>tr|D3ZH41|D3ZH41_RAT Cytoskeleton-associated protein 4 (Predicted) OS=Rattus norvegicus GN=Ckap4 PE=1 SV=2	1	74.255	0.0303816	318	LFVK(1)VEK	2	452.779	17777000
Q68G44	Hydroxymethylglutaryl-CoA synthase, mitochondrial	Hmgcs2;Hmgcs2	>tr|Q68G44|Q68G44_RAT 3-hydroxy-3-methylglutaryl-Coenzyme A synthase 2 (Mitochondrial) OS=Rattus norvegicus GN=Hmgcs2 PE=1 SV=1	1	93.143	0.00864255	310	MVQK(1)SLAR	2	487.776	12478000
D4A1V5		Kif21a;Kif21a;Kif21a;Kif21a;Kif21a	>tr|D4A1V5|D4A1V5_RAT Kinesin-like protein OS=Rattus norvegicus GN=Kif21a PE=1 SV=2	1	133.81	1.8905e-05	1038	EAQIK(1)VLEGR	2	592.835	106500000
D4A1V5		Kif21a;Kif21a;Kif21a;Kif21a;Kif21a	>tr|D4A1V5|D4A1V5_RAT Kinesin-like protein OS=Rattus norvegicus GN=Kif21a PE=1 SV=2	1	150.1	1.70802e-05	109	HLFK(1)SIEEK	2	586.819	5427900
D4A1V5		Kif21a;Kif21a;Kif21a;Kif21a;Kif21a	>tr|D4A1V5|D4A1V5_RAT Kinesin-like protein OS=Rattus norvegicus GN=Kif21a PE=1 SV=2	1	91.318	0.0096108	1123	LCGEVK(1)PK	2	486.763	26852000
Q3KRE2		Mettl7a	>tr|Q3KRE2|Q3KRE2_RAT Methyltransferase like 7A OS=Rattus norvegicus GN=Mettl7a PE=1 SV=1	1	155.06	2.17925e-07	109	FLFK(1)SVAENR	2	626.838	108470000
Q8VHF5	Citrate synthase, mitochondrial;Citrate synthase	Cs;Cs	>sp|Q8VHF5|CISY_RAT Citrate synthase, mitochondrial OS=Rattus norvegicus GN=Cs PE=1 SV=1	1	156.14	5.62796e-09	375	DPMFK(1)LVAQLYK	2	747.905	95090000
Q8VHF5	Citrate synthase, mitochondrial;Citrate synthase	Cs;Cs	>sp|Q8VHF5|CISY_RAT Citrate synthase, mitochondrial OS=Rattus norvegicus GN=Cs PE=1 SV=1	1	96.034	0.0035108	366	EFALK(1)HLPK	2	562.827	64953000
Q8VHF5	Citrate synthase, mitochondrial;Citrate synthase	Cs;Cs	>sp|Q8VHF5|CISY_RAT Citrate synthase, mitochondrial OS=Rattus norvegicus GN=Cs PE=1 SV=1	1	82.417	0.00477473	370	HLPK(1)DPMFK	2	577.805	1137100030
Q8VHF5	Citrate synthase, mitochondrial;Citrate synthase	Cs;Cs	>sp|Q8VHF5|CISY_RAT Citrate synthase, mitochondrial OS=Rattus norvegicus GN=Cs PE=1 SV=1	1	141.07	1.48496e-10	76	GMK(1)GLVYETSVLDPDEGIR	3	707.689	24113000
Q8VHF5	Citrate synthase, mitochondrial;Citrate synthase	Cs;Cs	>sp|Q8VHF5|CISY_RAT Citrate synthase, mitochondrial OS=Rattus norvegicus GN=Cs PE=1 SV=1	1	61.11	0.0338172	103	GYSIPECQK(1)LLPK	3	525.613	116910000
Q8VHF5	Citrate synthase, mitochondrial;Citrate synthase	Cs;Cs	>sp|Q8VHF5|CISY_RAT Citrate synthase, mitochondrial OS=Rattus norvegicus GN=Cs PE=1 SV=1	1	71.08	0.0113954	459	SMSTDGLMK(1)FVDSK	2	794.373	76303000
Q8VHF5	Citrate synthase, mitochondrial;Citrate synthase	Cs;Cs	>sp|Q8VHF5|CISY_RAT Citrate synthase, mitochondrial OS=Rattus norvegicus GN=Cs PE=1 SV=1	1	75.91	0.000343613	193	TK(1)YWELIYEDCMDLIAK	3	745.023	8545500
Q68G41	Enoyl-CoA delta isomerase 1, mitochondrial	Eci1;Eci1	>tr|Q68G41|Q68G41_RAT Dodecenoyl-Coenzyme A delta isomerase (3,2 trans-enoyl-Coenzyme A isomerase) OS=Rattus norvegicus GN=Eci1 PE=1 SV=1	1	101.2	5.37609e-07	206	ALQLGTLFPPAEALK(1)VGLVDEVVPEDQVHSK	3	1114.6	24400000
Q68G41	Enoyl-CoA delta isomerase 1, mitochondrial	Eci1;Eci1	>tr|Q68G41|Q68G41_RAT Dodecenoyl-Coenzyme A delta isomerase (3,2 trans-enoyl-Coenzyme A isomerase) OS=Rattus norvegicus GN=Eci1 PE=1 SV=1	1	80.414	0.000480351	222	VGLVDEVVPEDQVHSK(1)AR	3	673.688	48279000
Q68G41	Enoyl-CoA delta isomerase 1, mitochondrial	Eci1;Eci1	>tr|Q68G41|Q68G41_RAT Dodecenoyl-Coenzyme A delta isomerase (3,2 trans-enoyl-Coenzyme A isomerase) OS=Rattus norvegicus GN=Eci1 PE=1 SV=1	1	155.42	2.51698e-07	255	ATADNLIK(1)QR	2	586.325	63825000
Q68G41	Enoyl-CoA delta isomerase 1, mitochondrial	Eci1;Eci1	>tr|Q68G41|Q68G41_RAT Dodecenoyl-Coenzyme A delta isomerase (3,2 trans-enoyl-Coenzyme A isomerase) OS=Rattus norvegicus GN=Eci1 PE=1 SV=1	1	91.961	0.0011963	48	EGEAGIAVMK(1)FK	2	661.345	73774000
P63326	40S ribosomal protein S10	Rps10;LOC100361240;RGD1561871;RGD1559708	>sp|P63326|RS10_RAT 40S ribosomal protein S10 OS=Rattus norvegicus GN=Rps10 PE=2 SV=1	1	82.563	0.0157249	53	AMQSLK(1)SR	2	481.758	5774100
Q3KRE0	ATPase family AAA domain-containing protein 3	Atad3	>sp|Q3KRE0|ATAD3_RAT ATPase family AAA domain-containing protein 3 OS=Rattus norvegicus GN=Atad3 PE=1 SV=1	1	121.82	0.000354906	490	MYFDK(1)YVLK	2	624.82	150560000
Q68FS2	COP9 signalosome complex subunit 4	Cops4	>sp|Q68FS2|CSN4_RAT COP9 signalosome complex subunit 4 OS=Rattus norvegicus GN=Cops4 PE=1 SV=1	1	124.92	0.000489791	150	LETYLK(1)IAR	2	574.837	11421000
Q91V33	KH domain-containing, RNA-binding, signal transduction-associated protein 1	Khdrbs1	>sp|Q91V33|KHDR1_RAT KH domain-containing, RNA-binding, signal transduction-associated protein 1 OS=Rattus norvegicus GN=Khdrbs1 PE=1 SV=1	1	149.57	2.23318e-09	152	KDDEENYLDLFSHK(1)NMK	3	723.337	54841000
P05696	Protein kinase C alpha type;Protein kinase C;Protein kinase C	Prkca;Prkca;Prkca	>sp|P05696|KPCA_RAT Protein kinase C alpha type OS=Rattus norvegicus GN=Prkca PE=1 SV=3	1	111.96	0.000202724	570	EAVSICK(1)GLMTK	2	689.857	52330000
P05696	Protein kinase C alpha type;Protein kinase C;Protein kinase C	Prkca;Prkca;Prkca	>sp|P05696|KPCA_RAT Protein kinase C alpha type OS=Rattus norvegicus GN=Prkca PE=1 SV=3	1	126.66	2.25513e-05	628	GAENFDK(1)FFTR	2	687.328	9392500
P07632	Superoxide dismutase [Cu-Zn]	Sod1	>sp|P07632|SODC_RAT Superoxide dismutase [Cu-Zn] OS=Rattus norvegicus GN=Sod1 PE=1 SV=2	1	120.11	1.41832e-09	10	AVCVLK(1)GDGPVQGVIHFEQK	3	741.725	72578000
P07632	Superoxide dismutase [Cu-Zn]	Sod1	>sp|P07632|SODC_RAT Superoxide dismutase [Cu-Zn] OS=Rattus norvegicus GN=Sod1 PE=1 SV=2	1	147.39	2.84786e-08	123	TMVVHEK(1)QDDLGK	2	771.385	130080000
F1LP60	Moesin	Msn;Msn	>tr|F1LP60|F1LP60_RAT Moesin OS=Rattus norvegicus GN=Msn PE=1 SV=1	1	74.464	0.0263126	257	FVIK(1)PIDK	2	501.305	9532400
F1LP60	Moesin	Msn;Msn	>tr|F1LP60|F1LP60_RAT Moesin OS=Rattus norvegicus GN=Msn PE=1 SV=1	0.999998	71.524	0.0382281	78	KESPLLFK(1)FR	3	436.255	4342200
F7EZZ0		Dap3	>tr|F7EZZ0|F7EZZ0_RAT Disks large-associated protein 3 OS=Rattus norvegicus GN=Dap3 PE=1 SV=1	1	58.699	0.0441088	205	VQEK(1)YVWNK	2	618.325	14621000
F1M0U5		LOC690073	>tr|F1M0U5|F1M0U5_RAT Protein Nbas OS=Rattus norvegicus GN=Nbas PE=1 SV=2	1	71.425	0.0262304	1579	DK(1)CHPLYR	2	565.774	1999400
F1M0U5		LOC690073	>tr|F1M0U5|F1M0U5_RAT Protein Nbas OS=Rattus norvegicus GN=Nbas PE=1 SV=2	1	104.45	0.00794672	1917	HFIEK(1)PR	2	484.769	9766100
Q5U216	ATP-dependent RNA helicase DDX39A	Ddx39a	>sp|Q5U216|DX39A_RAT ATP-dependent RNA helicase DDX39A OS=Rattus norvegicus GN=Ddx39a PE=2 SV=1	1	166.48	1.25852e-12	190	NVK(1)HFVLDECDK	2	773.372	7024000
Q5U214		Snrpa	>tr|Q5U214|Q5U214_RAT Protein Snrpa OS=Rattus norvegicus GN=Snrpa PE=1 SV=1	1	79.201	0.00984934	96	TDSDIIAK(1)MK	2	582.302	4630400
P63331	Serine/threonine-protein phosphatase 2A catalytic subunit alpha isoform	Ppp2ca	>sp|P63331|PP2AA_RAT Serine/threonine-protein phosphatase 2A catalytic subunit alpha isoform OS=Rattus norvegicus GN=Ppp2ca PE=1 SV=1	1	62.287	0.0302146	29	QLSESQVK(1)SLCEK	2	789.396	8532200
A0JPJ7	Obg-like ATPase 1	Ola1	>sp|A0JPJ7|OLA1_RAT Obg-like ATPase 1 OS=Rattus norvegicus GN=Ola1 PE=2 SV=1	1	61.649	0.0100872	209	FYHDWNDK(1)EIEVLNK	3	664.655	37521000
A0JPJ7	Obg-like ATPase 1	Ola1	>sp|A0JPJ7|OLA1_RAT Obg-like ATPase 1 OS=Rattus norvegicus GN=Ola1 PE=2 SV=1	1	79.474	0.0226592	248	IK(1)EWVDK	2	480.263	142370000
A0JPJ7	Obg-like ATPase 1	Ola1	>sp|A0JPJ7|OLA1_RAT Obg-like ATPase 1 OS=Rattus norvegicus GN=Ola1 PE=2 SV=1	1	128.81	0.000336747	190	VK(1)SWVIDQK	2	572.822	25980000
P13086	Succinyl-CoA ligase [ADP/GDP-forming] subunit alpha, mitochondrial	Suclg1	>sp|P13086|SUCA_RAT Succinyl-CoA ligase [ADP/GDP-forming] subunit alpha, mitochondrial OS=Rattus norvegicus GN=Suclg1 PE=2 SV=2	1	172.98	3.66789e-33	271	DPATEGIVLIGEIGGHAEENAAEFLK(1)EHNSGPK	4	868.681	16366000
P13086	Succinyl-CoA ligase [ADP/GDP-forming] subunit alpha, mitochondrial	Suclg1	>sp|P13086|SUCA_RAT Succinyl-CoA ligase [ADP/GDP-forming] subunit alpha, mitochondrial OS=Rattus norvegicus GN=Suclg1 PE=2 SV=2	1	46.387	0.0437014	94	K(1)HLGLPVFNTVK	2	697.911	7413900
P13086	Succinyl-CoA ligase [ADP/GDP-forming] subunit alpha, mitochondrial	Suclg1	>sp|P13086|SUCA_RAT Succinyl-CoA ligase [ADP/GDP-forming] subunit alpha, mitochondrial OS=Rattus norvegicus GN=Suclg1 PE=2 SV=2	1	98.629	0.0234946	48	K(1)NIYIDK	2	468.263	1823399940
P13086	Succinyl-CoA ligase [ADP/GDP-forming] subunit alpha, mitochondrial	Suclg1	>sp|P13086|SUCA_RAT Succinyl-CoA ligase [ADP/GDP-forming] subunit alpha, mitochondrial OS=Rattus norvegicus GN=Suclg1 PE=2 SV=2	1	165.18	1.93863e-06	54	NIYIDK(1)NTK	2	575.809	48290000
P13084	Nucleophosmin	Npm1	>sp|P13084|NPM_RAT Nucleophosmin OS=Rattus norvegicus GN=Npm1 PE=1 SV=1	1	64.841	0.0382755	27	ADK(1)DYHFK	2	533.254	9786000
P13084	Nucleophosmin	Npm1	>sp|P13084|NPM_RAT Nucleophosmin OS=Rattus norvegicus GN=Npm1 PE=1 SV=1	1	202.62	4.3359e-37	32	ADKDYHFK(1)VDNDENEHQLSLR	3	872.409	310500000
P13084	Nucleophosmin	Npm1	>sp|P13084|NPM_RAT Nucleophosmin OS=Rattus norvegicus GN=Npm1 PE=1 SV=1	1	81.625	0.00714975	246	GPSSVEDIK(1)AK	2	586.812	44329000
P13084	Nucleophosmin	Npm1	>sp|P13084|NPM_RAT Nucleophosmin OS=Rattus norvegicus GN=Npm1 PE=1 SV=1	1	103.74	0.0099538	141	LLGMSGK(1)R	2	452.258	4962100
P13084	Nucleophosmin	Npm1	>sp|P13084|NPM_RAT Nucleophosmin OS=Rattus norvegicus GN=Npm1 PE=1 SV=1	1	99.788	0.00117782	265	VEAK(1)FINYVK	2	626.85	205190000
Q641W2	UPF0160 protein MYG1, mitochondrial	Myg1	>sp|Q641W2|MYG1_RAT UPF0160 protein MYG1, mitochondrial OS=Rattus norvegicus GN=Myg1 PE=1 SV=1	1	150.92	1.65779e-13	123	TFTETMSSLCPGK(1)PWQTK	3	714.34	29362000
B0K010		Txndc17	>tr|B0K010|B0K010_RAT Protein Txndc17 OS=Rattus norvegicus GN=Txndc17 PE=1 SV=1	1	137.69	3.24912e-15	74	HVTEDCVFIYCQVGDK(1)PYWK	3	862.731	128890000
A0A0G2JT80			>tr|A0A0G2JT80|A0A0G2JT80_RAT Uncharacterized protein OS=Rattus norvegicus PE=4 SV=1	1	94.407	0.0661381	135	K(1)ERRRER	2	536.31	629740030
M0R5F8	High mobility group nucleosome-binding domain-containing protein 5	LOC100910616;Hmgn5	>tr|M0R5F8|M0R5F8_RAT High mobility group nucleosome-binding domain-containing protein 5 OS=Rattus norvegicus GN=Hmgn5 PE=1 SV=1	1	69.331	0.0151674	33	LSAMPVPFTPELK(1)PK	2	848.971	34219000
G3V7Y3	ATP synthase subunit delta, mitochondrial	Atp5d;Atp5d	>tr|G3V7Y3|G3V7Y3_RAT ATP synthase subunit delta, mitochondrial OS=Rattus norvegicus GN=Atp5d PE=1 SV=1	1	84.169	0.00437568	165	IEANEALVK(1)ALE	2	671.367	63787000
D3ZJ92		Prpf40a	>tr|D3ZJ92|D3ZJ92_RAT Pre-mRNA processing factor 40 homolog A (Yeast) (Predicted) OS=Rattus norvegicus GN=Prpf40a PE=1 SV=1	1	113.54	7.54522e-05	196	SDSGK(1)PYYYNSQTK	2	840.381	19226000
P07882	Bile salt-activated lipase	Cel;Cel	>sp|P07882|CEL_RAT Bile salt-activated lipase OS=Rattus norvegicus GN=Cel PE=1 SV=2	1	87.667	0.000553954	195	DQHMAIAWVK(1)R	3	466.243	11696000
P07882	Bile salt-activated lipase	Cel;Cel	>sp|P07882|CEL_RAT Bile salt-activated lipase OS=Rattus norvegicus GN=Cel PE=1 SV=2	1	50.102	0.0425229	76	HPGWQGTLK(1)ATDFK	3	543.279	18037000
P29418	ATP synthase subunit epsilon, mitochondrial	Atp5e;LOC100361879	>sp|P29418|ATP5E_RAT ATP synthase subunit epsilon, mitochondrial OS=Rattus norvegicus GN=Atp5e PE=1 SV=2	1	122.39	0.000112032	37	ANAEK(1)TSGTSIK	2	624.825	27864000
P29418	ATP synthase subunit epsilon, mitochondrial	Atp5e;LOC100361879	>sp|P29418|ATP5E_RAT ATP synthase subunit epsilon, mitochondrial OS=Rattus norvegicus GN=Atp5e PE=1 SV=2	1	67.838	0.0363972	28	DALK(1)TEFK	2	497.266	83618000
Q68FT7		Farsb	>tr|Q68FT7|Q68FT7_RAT Phenylalanyl-tRNA synthetase, beta subunit OS=Rattus norvegicus GN=Farsb PE=1 SV=1	1	145.92	2.92366e-08	107	GEIQK(1)LIITEETAK	2	807.951	34096000
Q68FT7		Farsb	>tr|Q68FT7|Q68FT7_RAT Phenylalanyl-tRNA synthetase, beta subunit OS=Rattus norvegicus GN=Farsb PE=1 SV=1	1	73.593	0.00409016	208	TDNHLK(1)HYLHIIESK	3	630.667	10257000
P29419	ATP synthase subunit e, mitochondrial	Atp5i	>sp|P29419|ATP5I_RAT ATP synthase subunit e, mitochondrial OS=Rattus norvegicus GN=Atp5i PE=1 SV=3	1	94.262	0.0122069	34	YSYLK(1)PR	2	484.764	147250000
Q5FVF1	Protein FRA10AC1 homolog	Fra10ac1	>sp|Q5FVF1|F10C1_RAT Protein FRA10AC1 homolog OS=Rattus norvegicus GN=Fra10ac1 PE=2 SV=1	1	145	2.59357e-08	36	TVEDELLLTK(1)PFQK	3	568.314	42601000
A0A0G2KAP2	Probable bifunctional methylenetetrahydrofolate dehydrogenase/cyclohydrolase 2;NAD-dependent methylenetetrahydrofolate dehydrogenase;Methenyltetrahydrofolate cyclohydrolase	Mthfd2l	>tr|A0A0G2KAP2|A0A0G2KAP2_RAT Probable bifunctional methylenetetrahydrofolate dehydrogenase/cyclohydrolase 2 OS=Rattus norvegicus GN=Mthfd2l PE=4 SV=1	1	86.548	0.000483147	60	AASAVGICSELIVK(1)PK	2	842.969	18915000
D4A8D5		Flnb	>tr|D4A8D5|D4A8D5_RAT Filamin, beta (Predicted) OS=Rattus norvegicus GN=Flnb PE=1 SV=1	1	103.55	0.00215672	502	GLEELVK(1)QK	2	543.314	29736000
D4A8D5		Flnb	>tr|D4A8D5|D4A8D5_RAT Filamin, beta (Predicted) OS=Rattus norvegicus GN=Flnb PE=1 SV=1	1	125.17	2.83754e-11	2318	VHSPSGAVEECHVSELEPDK(1)YAVR	3	913.101	25873000
A0A0G2KAP1		Ero1lb	>tr|A0A0G2KAP1|A0A0G2KAP1_RAT Protein Ero1lb OS=Rattus norvegicus GN=Ero1lb PE=4 SV=1	1	55.258	0.0524631	316	ALSK(1)VAPYFER	2	661.859	4860100
A0A0G2KAP1		Ero1lb	>tr|A0A0G2KAP1|A0A0G2KAP1_RAT Protein Ero1lb OS=Rattus norvegicus GN=Ero1lb PE=4 SV=1	1	105.65	0.000313416	422	EIQK(1)LPENSPSK	2	706.375	6418400
A0A0G2KAP1		Ero1lb	>tr|A0A0G2KAP1|A0A0G2KAP1_RAT Protein Ero1lb OS=Rattus norvegicus GN=Ero1lb PE=4 SV=1	1	83.182	0.00175844	460	ELQNFK(1)ALLQHR	3	513.619	14435000
A0A0G2KAP1		Ero1lb	>tr|A0A0G2KAP1|A0A0G2KAP1_RAT Protein Ero1lb OS=Rattus norvegicus GN=Ero1lb PE=4 SV=1	1	98.04	0.00126644	418	ILFSEK(1)EIQK	2	638.861	254440000
A0A0G2KAP1		Ero1lb	>tr|A0A0G2KAP1|A0A0G2KAP1_RAT Protein Ero1lb OS=Rattus norvegicus GN=Ero1lb PE=4 SV=1	1	170.52	3.56063e-10	395	IMDCVGCDK(1)CR	2	728.296	99709000
A0A0G2KAP1		Ero1lb	>tr|A0A0G2KAP1|A0A0G2KAP1_RAT Protein Ero1lb OS=Rattus norvegicus GN=Ero1lb PE=4 SV=1	1	161.99	9.93374e-14	412	LQTQGLGTALK(1)ILFSEK	3	630.363	67639000
A0A0G2KAP1		Ero1lb	>tr|A0A0G2KAP1|A0A0G2KAP1_RAT Protein Ero1lb OS=Rattus norvegicus GN=Ero1lb PE=4 SV=1	1	71.601	0.00620836	360	SFPMHFDEK(1)SMFAGDK	3	639.283	10157000
A0A0G2KAP1		Ero1lb	>tr|A0A0G2KAP1|A0A0G2KAP1_RAT Protein Ero1lb OS=Rattus norvegicus GN=Ero1lb PE=4 SV=1	1	186.16	2.58704e-25	209	VWNSIYEENCFK(1)PR	3	628.63	238480000
A0A0G2KAP1		Ero1lb	>tr|A0A0G2KAP1|A0A0G2KAP1_RAT Protein Ero1lb OS=Rattus norvegicus GN=Ero1lb PE=4 SV=1	1	92.467	0.0130509	74	YYK(1)VNLK	2	485.274	40728000
B0K017		Adprhl2	>tr|B0K017|B0K017_RAT ADP-ribosylhydrolase like 2 OS=Rattus norvegicus GN=Adprhl2 PE=1 SV=1	1	77.058	0.0532619	115	FAQEYK(1)K	2	478.248	13732000
B0K017		Adprhl2	>tr|B0K017|B0K017_RAT ADP-ribosylhydrolase like 2 OS=Rattus norvegicus GN=Adprhl2 PE=1 SV=1	1	52.636	0.0556866	137	LLNPK(1)CR	2	471.763	19790000
D3ZF12		Spcs3	>tr|D3ZF12|D3ZF12_RAT Signal peptidase complex subunit 3 OS=Rattus norvegicus GN=Spcs3 PE=1 SV=1	1	98.942	0.000373596	126	TK(1)YFFFDDGNGLK	2	797.383	64845000
D3ZF13	Acyl carrier protein	LOC683884	>tr|D3ZF13|D3ZF13_RAT Acyl carrier protein OS=Rattus norvegicus GN=LOC683884 PE=1 SV=1	1	82.029	0.00480751	92	LYDK(1)IDPEK	2	581.803	0
D3ZF13	Acyl carrier protein	LOC683884	>tr|D3ZF13|D3ZF13_RAT Acyl carrier protein OS=Rattus norvegicus GN=LOC683884 PE=1 SV=1	1	78.342	0.00561725	88	VLYVLK(1)LYDK	2	648.384	179840000
P49242	40S ribosomal protein S3a;40S ribosomal protein S3b;40S ribosomal protein S3a	Rps3a;LOC100365839	>sp|P49242|RS3A_RAT 40S ribosomal protein S3a OS=Rattus norvegicus GN=Rps3a PE=1 SV=2	1	75.96	0.00800603	187	EVVNK(1)LIPDSIGK	2	727.417	48076000
P49242	40S ribosomal protein S3a;40S ribosomal protein S3b;40S ribosomal protein S3a	Rps3a;LOC100365839	>sp|P49242|RS3A_RAT 40S ribosomal protein S3a OS=Rattus norvegicus GN=Rps3a PE=1 SV=2	1	92.671	0.000136736	227	FELGK(1)LMELHGEGGSSGK	3	639.984	11591000
P49242	40S ribosomal protein S3a;40S ribosomal protein S3b;40S ribosomal protein S3a	Rps3a;LOC100365839	>sp|P49242|RS3A_RAT 40S ribosomal protein S3a OS=Rattus norvegicus GN=Rps3a PE=1 SV=2	1	92.606	0.00117899	85	FK(1)LITEDVQGK	2	660.364	24469000
P49242	40S ribosomal protein S3a;40S ribosomal protein S3b;40S ribosomal protein S3a	Rps3a;LOC100365839	>sp|P49242|RS3A_RAT 40S ribosomal protein S3a OS=Rattus norvegicus GN=Rps3a PE=1 SV=2	1	94.309	0.00635965	63	IASDGLK(1)GR	2	479.769	6069200
P49242	40S ribosomal protein S3a;40S ribosomal protein S3b;40S ribosomal protein S3a	Rps3a;LOC100365839	>sp|P49242|RS3A_RAT 40S ribosomal protein S3a OS=Rattus norvegicus GN=Rps3a PE=1 SV=2	1	71.692	0.0620457	28	K(1)DWYDVK	2	498.245	58026000
P49242	40S ribosomal protein S3a;40S ribosomal protein S3b;40S ribosomal protein S3a	Rps3a;LOC100365839	>sp|P49242|RS3A_RAT 40S ribosomal protein S3a OS=Rattus norvegicus GN=Rps3a PE=1 SV=2	1	78.098	0.0235387	144	LFCVGFTK(1)K	2	571.307	13464000
P49242	40S ribosomal protein S3a;40S ribosomal protein S3b;40S ribosomal protein S3a	Rps3a;LOC100365839	>sp|P49242|RS3A_RAT 40S ribosomal protein S3a OS=Rattus norvegicus GN=Rps3a PE=1 SV=2	1	100.58	0.00254758	46	NIGK(1)TLVTR	2	522.314	311110016
P49242	40S ribosomal protein S3a;40S ribosomal protein S3b;40S ribosomal protein S3a	Rps3a;LOC100365839	>sp|P49242|RS3A_RAT 40S ribosomal protein S3a OS=Rattus norvegicus GN=Rps3a PE=1 SV=2	1	99.669	0.000574711	56	TQGTK(1)IASDGLK	2	630.843	32868000
P05426	60S ribosomal protein L7	Rpl7;Rpl7	>sp|P05426|RL7_RAT 60S ribosomal protein L7 OS=Rattus norvegicus GN=Rpl7 PE=1 SV=2	1	104.21	0.00851972	52	FALK(1)TLR	2	445.777	316710016
P05426	60S ribosomal protein L7	Rpl7;Rpl7	>sp|P05426|RL7_RAT 60S ribosomal protein L7 OS=Rattus norvegicus GN=Rpl7 PE=1 SV=2	1	77.741	0.0137263	71	HYHK(1)EYR	3	358.842	11218000
P05426	60S ribosomal protein L7	Rpl7;Rpl7	>sp|P05426|RL7_RAT 60S ribosomal protein L7 OS=Rattus norvegicus GN=Rpl7 PE=1 SV=2	1	111.61	0.00197813	168	SVNELIYK(1)R	2	582.325	143220000
F1M9C9		Hars2	>tr|F1M9C9|F1M9C9_RAT Protein Hars2 OS=Rattus norvegicus GN=Hars2 PE=1 SV=1	1	87.258	0.0050608	445	AEMLYK(1)NNPK	2	625.316	10211000
Q3B8N9		Bphl	>tr|Q3B8N9|Q3B8N9_RAT Biphenyl hydrolase-like (Serine hydrolase) OS=Rattus norvegicus GN=Bphl PE=1 SV=1	1	119.39	9.80806e-05	126	DAVDLMK(1)ALQFK	2	710.879	75189000
Q3B8N9		Bphl	>tr|Q3B8N9|Q3B8N9_RAT Biphenyl hydrolase-like (Serine hydrolase) OS=Rattus norvegicus GN=Bphl PE=1 SV=1	1	114.72	4.38579e-05	271	LHLMPEGK(1)HNLHLR	4	434.99	52584000
Q63396	Activated RNA polymerase II transcriptional coactivator p15	Sub1	>sp|Q63396|TCP4_RAT Activated RNA polymerase II transcriptional coactivator p15 OS=Rattus norvegicus GN=Sub1 PE=2 SV=3	1	144.17	1.33056e-07	68	DDNMFQIGK(1)MR	2	706.818	212140000
Q63159	Hexaprenyldihydroxybenzoate methyltransferase, mitochondrial	Coq3	>sp|Q63159|COQ3_RAT Ubiquinone biosynthesis O-methyltransferase, mitochondrial OS=Rattus norvegicus GN=Coq3 PE=2 SV=2	1	117.01	0.00137087	196	SFDPVLDK(1)R	2	559.796	8452200
P63102	14-3-3 protein zeta/delta	Ywhaz	>sp|P63102|1433Z_RAT 14-3-3 protein zeta/delta OS=Rattus norvegicus GN=Ywhaz PE=1 SV=1	1	134.68	1.51415e-15	193	ACSLAK(1)TAFDEAIAELDTLSEESYK	3	935.444	12178000
P63102	14-3-3 protein zeta/delta	Ywhaz	>sp|P63102|1433Z_RAT 14-3-3 protein zeta/delta OS=Rattus norvegicus GN=Ywhaz PE=1 SV=1	1	96.379	1.59139e-07	157	GIVDQSQQAYQEAFEISK(1)K	3	737.702	27078000
P63102	14-3-3 protein zeta/delta	Ywhaz	>sp|P63102|1433Z_RAT 14-3-3 protein zeta/delta OS=Rattus norvegicus GN=Ywhaz PE=1 SV=1	1	105.94	0.030886	3	MDK(1)NELVQK(1)AK	2	694.366	19703000
P63102	14-3-3 protein zeta/delta	Ywhaz	>sp|P63102|1433Z_RAT 14-3-3 protein zeta/delta OS=Rattus norvegicus GN=Ywhaz PE=1 SV=1	1	105.94	0.030886	9	MDK(1)NELVQK(1)AK	2	694.366	19703000
Q5M949		Nipsnap3b	>tr|Q5M949|Q5M949_RAT Nipsnap homolog 3A (C. elegans) OS=Rattus norvegicus GN=Nipsnap3b PE=1 SV=1	1	90.861	0.00144361	166	PGGPALWGDAFK(1)R	2	707.367	26856000
Q5M949		Nipsnap3b	>tr|Q5M949|Q5M949_RAT Nipsnap homolog 3A (C. elegans) OS=Rattus norvegicus GN=Nipsnap3b PE=1 SV=1	0.81448	122.29	7.12847e-07	48	TYSLK(0.186)PSK(0.814)TNAFLQNFQK	3	719.716	119680000
D3ZPF2		Mcat	>tr|D3ZPF2|D3ZPF2_RAT Protein Mcat OS=Rattus norvegicus GN=Mcat PE=1 SV=1	1	69.716	0.0316689	251	NSAK(1)FHFR	2	524.77	7069100
P62250	40S ribosomal protein S16	Rps16;RGD1561137;LOC366928	>sp|P62250|RS16_RAT 40S ribosomal protein S16 OS=Rattus norvegicus GN=Rps16 PE=1 SV=2	1	86.772	0.00231463	109	EIK(1)DILIQYDR	2	724.393	14007000
P62250	40S ribosomal protein S16	Rps16;RGD1561137;LOC366928	>sp|P62250|RS16_RAT 40S ribosomal protein S16 OS=Rattus norvegicus GN=Rps16 PE=1 SV=2	1	83.823	0.000586883	50	TLQYK(1)LLEPVLLLGK	2	885.542	28845000
D3ZIY0			>tr|D3ZIY0|D3ZIY0_RAT Uncharacterized protein OS=Rattus norvegicus PE=3 SV=1	1	155	1.21022e-05	133	HEK(1)YDNSLK	2	588.288	4620000
P62494	Ras-related protein Rab-11A	Rab11a	>sp|P62494|RB11A_RAT Ras-related protein Rab-11A OS=Rattus norvegicus GN=Rab11a PE=1 SV=3	1	123.19	6.81158e-12	95	GAVGALLVYDIAK(1)HLTYENVER	3	825.108	61937000
P62494	Ras-related protein Rab-11A	Rab11a	>sp|P62494|RB11A_RAT Ras-related protein Rab-11A OS=Rattus norvegicus GN=Rab11a PE=1 SV=3	1	86.014	0.00581628	179	IVSQK(1)QMSDR	2	617.316	1663300
Q68FQ9		Lancl2	>tr|Q68FQ9|Q68FQ9_RAT LanC lantibiotic synthetase component C-like 2 (Bacterial) OS=Rattus norvegicus GN=Lancl2 PE=1 SV=1	1	95.067	8.18799e-06	177	SECESQECITK(1)LLQMHR	3	731.003	11626000
Q498M4	WD repeat-containing protein 5	Wdr5	>sp|Q498M4|WDR5_RAT WD repeat-containing protein 5 OS=Rattus norvegicus GN=Wdr5 PE=1 SV=1	1	60.161	0.0460716	112	TLK(1)IWDVSSGK	2	638.351	12812000
Q4QQW4	Histone deacetylase 1;Histone deacetylase	Hdac1;Hdac1l	>sp|Q4QQW4|HDAC1_RAT Histone deacetylase 1 OS=Rattus norvegicus GN=Hdac1 PE=1 SV=1	1	42.818	0.0469873	66	ANAEEMTK(1)YHSDDYIK	3	652.96	8379300
Q4QQW4	Histone deacetylase 1;Histone deacetylase	Hdac1;Hdac1l	>sp|Q4QQW4|HDAC1_RAT Histone deacetylase 1 OS=Rattus norvegicus GN=Hdac1 PE=1 SV=1	1	72.096	0.00502429	74	YHSDDYIK(1)FLR	3	500.249	5658400
M0R9Q9	Cytosol aminopeptidase	Lap3;Lap3	>tr|M0R9Q9|M0R9Q9_RAT Cytosol aminopeptidase OS=Rattus norvegicus GN=Lap3 PE=1 SV=1	1	133.41	6.68887e-12	29	DKDDDVPQFTSAGENFNK(1)LVSGR	3	861.077	30895000
M0R9Q9	Cytosol aminopeptidase	Lap3;Lap3	>tr|M0R9Q9|M0R9Q9_RAT Cytosol aminopeptidase OS=Rattus norvegicus GN=Lap3 PE=1 SV=1	1	61.657	0.041921	47	EMLNISGPPLK(1)AGK	2	748.911	12097000
M0R9Q9	Cytosol aminopeptidase	Lap3;Lap3	>tr|M0R9Q9|M0R9Q9_RAT Cytosol aminopeptidase OS=Rattus norvegicus GN=Lap3 PE=1 SV=1	1	82.494	0.00746031	189	FAEVIEK(1)NLK	2	616.848	15765000
M0R9Q9	Cytosol aminopeptidase	Lap3;Lap3	>tr|M0R9Q9|M0R9Q9_RAT Cytosol aminopeptidase OS=Rattus norvegicus GN=Lap3 PE=1 SV=1	1	240.2	0	423	QVIDCQLADVNNLGK(1)YR	2	1024.52	18976000
P06761	78 kDa glucose-regulated protein	Hspa5	>sp|P06761|GRP78_RAT 78 kDa glucose-regulated protein OS=Rattus norvegicus GN=Hspa5 PE=1 SV=1	1	135.55	1.48378e-05	382	EFFNGK(1)EPSR	2	626.801	11691000
P06761	78 kDa glucose-regulated protein	Hspa5	>sp|P06761|GRP78_RAT 78 kDa glucose-regulated protein OS=Rattus norvegicus GN=Hspa5 PE=1 SV=1	1	71.221	0.0295304	163	ETAEAYLGK(1)K	2	576.301	61587000
P06761	78 kDa glucose-regulated protein	Hspa5	>sp|P06761|GRP78_RAT 78 kDa glucose-regulated protein OS=Rattus norvegicus GN=Hspa5 PE=1 SV=1	1	197.72	6.09531e-36	617	IEWLESHQDADIEDFK(1)AK	2	1108.53	151890000
P06761	78 kDa glucose-regulated protein	Hspa5	>sp|P06761|GRP78_RAT 78 kDa glucose-regulated protein OS=Rattus norvegicus GN=Hspa5 PE=1 SV=1	1	128.85	1.27113e-05	376	IQQLVK(1)EFFNGK	3	498.277	92984000
P06761	78 kDa glucose-regulated protein	Hspa5	>sp|P06761|GRP78_RAT 78 kDa glucose-regulated protein OS=Rattus norvegicus GN=Hspa5 PE=1 SV=1	1	73.953	0.00332362	573	NELESYAYSLK(1)NQIGDK	3	671.997	21558000
P06761	78 kDa glucose-regulated protein	Hspa5	>sp|P06761|GRP78_RAT 78 kDa glucose-regulated protein OS=Rattus norvegicus GN=Hspa5 PE=1 SV=1	1	249.6	0	96	NQLTSNPENTVFDAK(1)R	3	625.978	638990020
P06761	78 kDa glucose-regulated protein	Hspa5	>sp|P06761|GRP78_RAT 78 kDa glucose-regulated protein OS=Rattus norvegicus GN=Hspa5 PE=1 SV=1	1	145.82	1.31456e-06	344	STMKPVQK(1)VLEDSDLK	2	930.493	322969984
P06761	78 kDa glucose-regulated protein	Hspa5	>sp|P06761|GRP78_RAT 78 kDa glucose-regulated protein OS=Rattus norvegicus GN=Hspa5 PE=1 SV=1	1	79.148	0.0239241	352	VLEDSDLK(1)K	2	544.795	154050000
P06761	78 kDa glucose-regulated protein	Hspa5	>sp|P06761|GRP78_RAT 78 kDa glucose-regulated protein OS=Rattus norvegicus GN=Hspa5 PE=1 SV=1	1	132.81	9.65104e-08	152	TFAPEEISAMVLTK(1)MK	3	613.319	17255000
P06761	78 kDa glucose-regulated protein	Hspa5	>sp|P06761|GRP78_RAT 78 kDa glucose-regulated protein OS=Rattus norvegicus GN=Hspa5 PE=1 SV=1	1	103.13	0.0001065	125	TK(1)PYIQVDIGGGQTK	2	823.941	19102000
P06761	78 kDa glucose-regulated protein	Hspa5	>sp|P06761|GRP78_RAT 78 kDa glucose-regulated protein OS=Rattus norvegicus GN=Hspa5 PE=1 SV=1	1	123.4	2.06854e-07	113	TWNDPSVQQDIK(1)FLPFK	2	1053.04	166650000
P06761	78 kDa glucose-regulated protein	Hspa5	>sp|P06761|GRP78_RAT 78 kDa glucose-regulated protein OS=Rattus norvegicus GN=Hspa5 PE=1 SV=1	1	100.88	0.000919061	268	VMEHFIK(1)LYK	2	675.368	1368300030
Q52KK3	Solute carrier family 25 member 51	Slc25a51	>sp|Q52KK3|S2551_RAT Solute carrier family 25 member 51 OS=Rattus norvegicus GN=Slc25a51 PE=2 SV=1	1	104.26	0.000131618	150	VQTLLQDHK(1)HHDK	4	410.968	23215000
Q68FQ0	T-complex protein 1 subunit epsilon	Cct5	>sp|Q68FQ0|TCPE_RAT T-complex protein 1 subunit epsilon OS=Rattus norvegicus GN=Cct5 PE=1 SV=1	1	91.069	0.0142975	399	MIIEEAK(1)R	2	516.281	5981700
F1LMN8		Khdrbs3	>tr|F1LMN8|F1LMN8_RAT KH domain-containing, RNA-binding, signal transduction-associated protein 3 OS=Rattus norvegicus GN=Khdrbs3 PE=1 SV=2	1	52.49	0.033134	152	MGHALEEIK(1)K	3	399.881	6755100
F1M9D6		Stat1	>tr|F1M9D6|F1M9D6_RAT Signal transducer and activator of transcription OS=Rattus norvegicus GN=Stat1 PE=1 SV=2	1	94.662	0.0122212	216	EIIHK(1)IR	2	475.793	64663000
F1M9D6		Stat1	>tr|F1M9D6|F1M9D6_RAT Signal transducer and activator of transcription OS=Rattus norvegicus GN=Stat1 PE=1 SV=2	1	41.339	0.0601034	296	FTYEQDPITK(1)NK	2	763.38	2220300
D3ZAI6		Nt5dc3	>tr|D3ZAI6|D3ZAI6_RAT Protein Nt5dc3 OS=Rattus norvegicus GN=Nt5dc3 PE=1 SV=2	0.999999	144.72	1.39005e-11	336	DLFDVVIVQAEKPNFFNDK(1)R	3	812.757	66013000
D3ZAI6		Nt5dc3	>tr|D3ZAI6|D3ZAI6_RAT Protein Nt5dc3 OS=Rattus norvegicus GN=Nt5dc3 PE=1 SV=2	1	125.75	4.1563e-05	258	DVHIK(1)GIMYR	3	425.229	37635000
D3ZAI6		Nt5dc3	>tr|D3ZAI6|D3ZAI6_RAT Protein Nt5dc3 OS=Rattus norvegicus GN=Nt5dc3 PE=1 SV=2	1	123.4	5.29925e-06	246	NNIDYEPVHLYK(1)DVK	3	630.319	129510000
F1LQW3		Sfpq	>tr|F1LQW3|F1LQW3_RAT Protein Sfpq OS=Rattus norvegicus GN=Sfpq PE=1 SV=1	1	104.22	0.00180211	394	WK(1)SLDEMEK	2	604.287	8166400
F1LQW3		Sfpq	>tr|F1LQW3|F1LQW3_RAT Protein Sfpq OS=Rattus norvegicus GN=Sfpq PE=1 SV=1	1	104.17	0.000299787	229	YGEPGEVFINK(1)GK	2	740.378	18076000
A0A0G2JT68		Uaca	>tr|A0A0G2JT68|A0A0G2JT68_RAT Protein Uaca OS=Rattus norvegicus GN=Uaca PE=4 SV=1	1	131.62	0.00026377	816	MQLCELNK(1)K	2	603.304	30036000
A0A0G2K2Q5	PTB domain-containing engulfment adapter protein 1	Gulp1;Gulp1	>tr|A0A0G2K2Q5|A0A0G2K2Q5_RAT PTB domain-containing engulfment adapter protein 1 OS=Rattus norvegicus GN=Gulp1 PE=4 SV=1	1	79.427	0.0114005	186	NK(1)VQDLENR	2	579.299	2263900
A0A0G2K2Q2		Gcat	>tr|A0A0G2K2Q2|A0A0G2K2Q2_RAT Glycine C-acetyltransferase (2-amino-3-ketobutyrate-coenzyme A ligase), isoform CRA_b OS=Rattus norvegicus GN=Gcat PE=4 SV=1	1	101.2	6.30006e-05	110	FICGTQSIHK(1)NLEAK	3	596.642	54240000
A0A0G2K2Q2		Gcat	>tr|A0A0G2K2Q2|A0A0G2K2Q2_RAT Glycine C-acetyltransferase (2-amino-3-ketobutyrate-coenzyme A ligase), isoform CRA_b OS=Rattus norvegicus GN=Gcat PE=4 SV=1	1	138.02	5.29013e-06	184	HLDMADLEAK(1)LK	2	713.374	57556000
A0A0G2K2Q2		Gcat	>tr|A0A0G2K2Q2|A0A0G2K2Q2_RAT Glycine C-acetyltransferase (2-amino-3-ketobutyrate-coenzyme A ligase), isoform CRA_b OS=Rattus norvegicus GN=Gcat PE=4 SV=1	1	73.36	0.0119911	365	LSSQMAEDMLK(1)K	2	719.849	15836000
Q5FVC7	Arf-GAP with coiled-coil, ANK repeat and PH domain-containing protein 2	Acap2	>sp|Q5FVC7|ACAP2_RAT Arf-GAP with coiled-coil, ANK repeat and PH domain-containing protein 2 OS=Rattus norvegicus GN=Acap2 PE=1 SV=1	1	97.813	0.00128198	532	IISK(1)SCEDQR	2	639.311	1972400
O55096	Dipeptidyl peptidase 3	Dpp3	>sp|O55096|DPP3_RAT Dipeptidyl peptidase 3 OS=Rattus norvegicus GN=Dpp3 PE=1 SV=2	1	122.63	3.61959e-06	235	LK(1)SYEFQGNHFQVTR	3	632.651	22194000
O55096	Dipeptidyl peptidase 3	Dpp3	>sp|O55096|DPP3_RAT Dipeptidyl peptidase 3 OS=Rattus norvegicus GN=Dpp3 PE=1 SV=2	1	134.04	8.05349e-06	629	LQVLK(1)STGDVVAGR	2	742.925	60806000
O55096	Dipeptidyl peptidase 3	Dpp3	>sp|O55096|DPP3_RAT Dipeptidyl peptidase 3 OS=Rattus norvegicus GN=Dpp3 PE=1 SV=2	1	131.96	7.80745e-06	209	VVGQEGK(1)YHYEVR	2	803.405	6479400
F1LZH3		Ezh1	>tr|F1LZH3|F1LZH3_RAT Protein Ezh1 OS=Rattus norvegicus GN=Ezh1 PE=1 SV=2	1	47.712	0.0569866	492	LPTDELMNPSQK(1)K	2	779.893	27487000
A0A0G2JZB6			>tr|A0A0G2JZB6|A0A0G2JZB6_RAT Uncharacterized protein OS=Rattus norvegicus PE=4 SV=1	1	57.59	0.0385226	26	SQFLPAK(1)R	2	494.782	0
A0A0G2K4U2	Glutathione S-transferase Mu 2	Gstm6l;Gstm2	>tr|A0A0G2K4U2|A0A0G2K4U2_RAT Protein Gstm7 OS=Rattus norvegicus GN=Gstm7 PE=4 SV=1	1	57.347	0.0482486	50	SQWLSEK(1)FK	2	597.811	26075000
B5DEH2	Erlin-2	Erlin2	>sp|B5DEH2|ERLN2_RAT Erlin-2 OS=Rattus norvegicus GN=Erlin2 PE=1 SV=1	1	68.515	0.0252716	294	AIASNSK(1)IYFGK	2	670.864	11067000
P62260	14-3-3 protein epsilon	Ywhae	>sp|P62260|1433E_RAT 14-3-3 protein epsilon OS=Rattus norvegicus GN=Ywhae PE=1 SV=1	1	124.29	5.05179e-07	118	HLIPAANTGESK(1)VFYYK	2	990.515	29961000
P62260	14-3-3 protein epsilon	Ywhae	>sp|P62260|1433E_RAT 14-3-3 protein epsilon OS=Rattus norvegicus GN=Ywhae PE=1 SV=1	1	66.993	0.0356713	123	VFYYK(1)MK	2	510.765	86124000
P62260	14-3-3 protein epsilon	Ywhae	>sp|P62260|1433E_RAT 14-3-3 protein epsilon OS=Rattus norvegicus GN=Ywhae PE=1 SV=1	1	99.064	4.51292e-07	106	LICCDILDVLDK(1)HLIPAANTGESK	3	913.135	419649984
P62260	14-3-3 protein epsilon	Ywhae	>sp|P62260|1433E_RAT 14-3-3 protein epsilon OS=Rattus norvegicus GN=Ywhae PE=1 SV=1	1	109.42	2.9567e-09	94	QMVETELK(1)LICCDILDVLDK	3	826.416	7591300
Q5XIU9	Membrane-associated progesterone receptor component 2	Pgrmc2	>sp|Q5XIU9|PGRC2_RAT Membrane-associated progesterone receptor component 2 OS=Rattus norvegicus GN=Pgrmc2 PE=2 SV=1	1	95.775	0.00242338	185	EWEMQFK(1)EK	2	648.8	8989000
P85125	Polymerase I and transcript release factor	Ptrf;Ptrf	>sp|P85125|PTRF_RAT Polymerase I and transcript release factor OS=Rattus norvegicus GN=Ptrf PE=1 SV=1	1	216.99	2.2178e-32	111	AHATTSNTVSK(1)LLEK	3	547.965	82542000
P85125	Polymerase I and transcript release factor	Ptrf;Ptrf	>sp|P85125|PTRF_RAT Polymerase I and transcript release factor OS=Rattus norvegicus GN=Ptrf PE=1 SV=1	1	132.14	2.50705e-08	301	K(1)SFTPDHVVYAR	2	731.378	28636000
Q68FR9	Elongation factor 1-delta	Eef1d	>sp|Q68FR9|EF1D_RAT Elongation factor 1-delta OS=Rattus norvegicus GN=Eef1d PE=1 SV=2	1	51.591	0.0555433	280	FEEHVQSVDIAAFNK(1)I	2	944.976	0
Q68FR9	Elongation factor 1-delta	Eef1d	>sp|Q68FR9|EF1D_RAT Elongation factor 1-delta OS=Rattus norvegicus GN=Eef1d PE=1 SV=2	1	141.2	0.000344601	17	FK(1)YDDAER	2	543.249	268320000
Q68FR9	Elongation factor 1-delta	Eef1d	>sp|Q68FR9|EF1D_RAT Elongation factor 1-delta OS=Rattus norvegicus GN=Eef1d PE=1 SV=2	1	67.299	0.0114758	107	GVVQDLQQAISK(1)LEVR	3	609.011	4272700
Q68FR9	Elongation factor 1-delta	Eef1d	>sp|Q68FR9|EF1D_RAT Elongation factor 1-delta OS=Rattus norvegicus GN=Eef1d PE=1 SV=2	1	94.662	0.0113635	15	IWFDK(1)FK	2	513.276	78822000
D4A8F2		Rsu1	>tr|D4A8F2|D4A8F2_RAT Protein Rsu1 OS=Rattus norvegicus GN=Rsu1 PE=1 SV=3	1	145.52	2.69173e-10	183	EIGELTQLK(1)ELHIQGNR	3	674.032	44907000
P21913	Succinate dehydrogenase [ubiquinone] iron-sulfur subunit, mitochondrial	Sdhb	>sp|P21913|SDHB_RAT Succinate dehydrogenase [ubiquinone] iron-sulfur subunit, mitochondrial OS=Rattus norvegicus GN=Sdhb PE=2 SV=2	1	107.58	0.000535671	64	MQTYK(1)VDLNK	2	641.329	51760000
D4A1Y5		Mthfd2	>tr|D4A1Y5|D4A1Y5_RAT Protein Mthfd2 OS=Rattus norvegicus GN=Mthfd2 PE=3 SV=1	1	121.61	5.54049e-05	49	LAQQIK(1)QEVR	2	627.862	0
Q4QQV4		Hars	>tr|Q4QQV4|Q4QQV4_RAT Dead end homolog 1 (Zebrafish) OS=Rattus norvegicus GN=Hars PE=1 SV=1	1	69.352	0.0212869	106	ETLTGK(1)YGEDSK	2	685.328	7764200
Q4QQV4		Hars	>tr|Q4QQV4|Q4QQV4_RAT Dead end homolog 1 (Zebrafish) OS=Rattus norvegicus GN=Hars PE=1 SV=1	1	64.64	0.0336188	243	LDK(1)VSWEEVK	2	637.835	41973000
Q4QR73		Dnaja4	>tr|Q4QR73|Q4QR73_RAT DnaJ (Hsp40) homolog, subfamily A, member 4 OS=Rattus norvegicus GN=Dnaja4 PE=1 SV=1	0.999962	62.035	0.0541755	202	YHPDKNPDEGEK(1)FK	3	582.609	3983500
Q68FR6	Elongation factor 1-gamma	Eef1g	>sp|Q68FR6|EF1G_RAT Elongation factor 1-gamma OS=Rattus norvegicus GN=Eef1g PE=2 SV=3	1	109.71	0.00164167	434	AVNQGK(1)IFK	2	523.803	12853999600
Q68FR6	Elongation factor 1-gamma	Eef1g	>sp|Q68FR6|EF1G_RAT Elongation factor 1-gamma OS=Rattus norvegicus GN=Eef1g PE=2 SV=3	1	74.732	0.00191104	285	DPFAHLPK(1)STFVLDEFK	3	678.351	24247000
Q68FR6	Elongation factor 1-gamma	Eef1g	>sp|Q68FR6|EF1G_RAT Elongation factor 1-gamma OS=Rattus norvegicus GN=Eef1g PE=2 SV=3	1	130.98	2.14873e-05	294	STFVLDEFK(1)R	2	642.335	75593000
Q68FR6	Elongation factor 1-gamma	Eef1g	>sp|Q68FR6|EF1G_RAT Elongation factor 1-gamma OS=Rattus norvegicus GN=Eef1g PE=2 SV=3	1	127.56	1.56463e-05	147	ILGLLDTHLK(1)TR	3	474.621	105960000
Q68FR6	Elongation factor 1-gamma	Eef1g	>sp|Q68FR6|EF1G_RAT Elongation factor 1-gamma OS=Rattus norvegicus GN=Eef1g PE=2 SV=3	1	93.623	0.00088522	212	LCEK(1)MAQFDAK	2	691.826	15469000
Q68FR6	Elongation factor 1-gamma	Eef1g	>sp|Q68FR6|EF1G_RAT Elongation factor 1-gamma OS=Rattus norvegicus GN=Eef1g PE=2 SV=3	1	88.921	0.0176229	219	MAQFDAK(1)K	2	490.747	28539000
P62268	40S ribosomal protein S23	Rps23;RGD1563705	>sp|P62268|RS23_RAT 40S ribosomal protein S23 OS=Rattus norvegicus GN=Rps23 PE=1 SV=3	1	87.251	0.0146567	25	WHDK(1)QYK	2	523.756	9375300
P52873	Pyruvate carboxylase, mitochondrial	Pc	>sp|P52873|PYC_RAT Pyruvate carboxylase, mitochondrial OS=Rattus norvegicus GN=Pc PE=1 SV=2	1	64.82	0.0360715	992	ELEK(1)DLIDR	2	586.812	189420000
P52873	Pyruvate carboxylase, mitochondrial	Pc	>sp|P52873|PYC_RAT Pyruvate carboxylase, mitochondrial OS=Rattus norvegicus GN=Pc PE=1 SV=2	1	85.595	0.00159674	428	LDNASAFQGAVISPHYDSLLVK(1)VIAHGK	4	748.903	39993000
P52873	Pyruvate carboxylase, mitochondrial	Pc	>sp|P52873|PYC_RAT Pyruvate carboxylase, mitochondrial OS=Rattus norvegicus GN=Pc PE=1 SV=2	1	127.32	1.47752e-05	434	VIAHGK(1)DHPTAATK	3	496.604	16628000
P52873	Pyruvate carboxylase, mitochondrial	Pc	>sp|P52873|PYC_RAT Pyruvate carboxylase, mitochondrial OS=Rattus norvegicus GN=Pc PE=1 SV=2	1	79.116	0.0238466	35	LEYK(1)PIK	2	466.776	16519000
P52873	Pyruvate carboxylase, mitochondrial	Pc	>sp|P52873|PYC_RAT Pyruvate carboxylase, mitochondrial OS=Rattus norvegicus GN=Pc PE=1 SV=2	1	125.36	4.8465e-06	988	PGASLPPLNLK(1)ELEK	3	549.982	175330000
P52873	Pyruvate carboxylase, mitochondrial	Pc	>sp|P52873|PYC_RAT Pyruvate carboxylase, mitochondrial OS=Rattus norvegicus GN=Pc PE=1 SV=2	1	69.081	0.00908176	316	QVGYENAGTVEFLVDK(1)HGK	3	711.692	26869000
P52873	Pyruvate carboxylase, mitochondrial	Pc	>sp|P52873|PYC_RAT Pyruvate carboxylase, mitochondrial OS=Rattus norvegicus GN=Pc PE=1 SV=2	1	83.182	0.00549106	1090	SILVK(1)DTQAMK	2	638.352	16555000
P52873	Pyruvate carboxylase, mitochondrial	Pc	>sp|P52873|PYC_RAT Pyruvate carboxylase, mitochondrial OS=Rattus norvegicus GN=Pc PE=1 SV=2	1	125.14	1.44342e-05	1061	TLHIK(1)ALAVSDLNR	3	531.642	83358000
P09606	Glutamine synthetase	Glul	>sp|P09606|GLNA_RAT Glutamine synthetase OS=Rattus norvegicus GN=Glul PE=1 SV=3	1	57.288	0.0425336	372	TCLLNETGDEPFQYK(1)N	2	985.944	8126700
P52631	Signal transducer and activator of transcription 3	Stat3	>sp|P52631|STAT3_RAT Signal transducer and activator of transcription 3 OS=Rattus norvegicus GN=Stat3 PE=1 SV=1	1	78.939	0.0120946	161	VQDLEQK(1)MK	2	580.803	11865000
Q75WE7	von Willebrand factor A domain-containing protein 5A	Vwa5a	>sp|Q75WE7|VWA5A_RAT von Willebrand factor A domain-containing protein 5A OS=Rattus norvegicus GN=Vwa5a PE=2 SV=1	1	148.13	2.57462e-08	519	GAVCLK(1)HTLQGK	2	677.369	20836000
Q9Z311	Trans-2-enoyl-CoA reductase, mitochondrial	Mecr	>sp|Q9Z311|MECR_RAT Trans-2-enoyl-CoA reductase, mitochondrial OS=Rattus norvegicus GN=Mecr PE=1 SV=1	1	54.539	0.0301414	317	K(1)NHSPDEFK	3	381.852	12775000
Q9Z311	Trans-2-enoyl-CoA reductase, mitochondrial	Mecr	>sp|Q9Z311|MECR_RAT Trans-2-enoyl-CoA reductase, mitochondrial OS=Rattus norvegicus GN=Mecr PE=1 SV=1	1	99.711	5.06188e-05	267	LALNCVGGK(1)SSTELLR	2	880.472	20348000
Q9Z311	Trans-2-enoyl-CoA reductase, mitochondrial	Mecr	>sp|Q9Z311|MECR_RAT Trans-2-enoyl-CoA reductase, mitochondrial OS=Rattus norvegicus GN=Mecr PE=1 SV=1	1	82.261	0.00732337	252	NIFK(1)DLPLPR	2	627.864	15453000
Q9Z311	Trans-2-enoyl-CoA reductase, mitochondrial	Mecr	>sp|Q9Z311|MECR_RAT Trans-2-enoyl-CoA reductase, mitochondrial OS=Rattus norvegicus GN=Mecr PE=1 SV=1	1	65.149	0.0150262	61	VIQLK(1)NLELTAVEGSDVHVK	3	745.418	10911000
D4A068		Pnma2	>tr|D4A068|D4A068_RAT Protein Pnma2 OS=Rattus norvegicus GN=Pnma2 PE=4 SV=1	1	124.29	2.8756e-07	11	AVALLEEWCK(1)IMGVDVQK	2	1087.06	23652000
D4A068		Pnma2	>tr|D4A068|D4A068_RAT Protein Pnma2 OS=Rattus norvegicus GN=Pnma2 PE=4 SV=1	1	93.928	0.000826788	256	YLK(1)TYQQEGEK	2	714.854	7867600
Q6P9V9	Tubulin alpha-1B chain;Tubulin alpha-1A chain;Tubulin alpha-3 chain	Tuba1b;Tuba1a;Tuba1a;Tuba3a	>sp|Q6P9V9|TBA1B_RAT Tubulin alpha-1B chain OS=Rattus norvegicus GN=Tuba1b PE=1 SV=1	1	80.684	0.0104532	401	FDLMYAK(1)R	2	543.276	20033000
Q6P9V9	Tubulin alpha-1B chain;Tubulin alpha-1A chain;Tubulin alpha-3 chain	Tuba1b;Tuba1a;Tuba1a;Tuba3a	>sp|Q6P9V9|TBA1B_RAT Tubulin alpha-1B chain OS=Rattus norvegicus GN=Tuba1b PE=1 SV=1	1	167.69	7.88629e-19	112	GHYTIGK(1)EIIDLVLDR	3	628.679	9538500
Q6P9V9	Tubulin alpha-1B chain;Tubulin alpha-1A chain;Tubulin alpha-3 chain	Tuba1b;Tuba1a;Tuba1a;Tuba3a	>sp|Q6P9V9|TBA1B_RAT Tubulin alpha-1B chain OS=Rattus norvegicus GN=Tuba1b PE=1 SV=1	1	76.519	0.000171982	280	IHFPLATYAPVISAEK(1)AYHEQLSVAEITNACFEPANQMVK	4	1133.32	59752000
Q6P9V9	Tubulin alpha-1B chain;Tubulin alpha-1A chain;Tubulin alpha-3 chain	Tuba1b;Tuba1a;Tuba1a;Tuba3a	>sp|Q6P9V9|TBA1B_RAT Tubulin alpha-1B chain OS=Rattus norvegicus GN=Tuba1b PE=1 SV=1	1	149.41	8.87781e-08	394	LDHK(1)FDLMYAK	2	711.858	9887900
Q6P9V9	Tubulin alpha-1B chain;Tubulin alpha-1A chain;Tubulin alpha-3 chain	Tuba1b;Tuba1a;Tuba1a;Tuba3a	>sp|Q6P9V9|TBA1B_RAT Tubulin alpha-1B chain OS=Rattus norvegicus GN=Tuba1b PE=1 SV=1	1	87.476	0.0214688	163	LSVDYGK(1)K	2	476.261	100990000
Q6P9V9	Tubulin alpha-1B chain;Tubulin alpha-1A chain;Tubulin alpha-3 chain	Tuba1b;Tuba1a;Tuba1a;Tuba3a	>sp|Q6P9V9|TBA1B_RAT Tubulin alpha-1B chain OS=Rattus norvegicus GN=Tuba1b PE=1 SV=1	1	129.85	4.09351e-11	60	TIGGGDDSFNTFFSETGAGK(1)HVPR	3	847.066	654969980
Q641Y8	ATP-dependent RNA helicase DDX1	Ddx1	>sp|Q641Y8|DDX1_RAT ATP-dependent RNA helicase DDX1 OS=Rattus norvegicus GN=Ddx1 PE=2 SV=1	1	115.12	5.51991e-05	307	ELAEQTLNNVK(1)QFK	2	852.452	15084000
Q641Y8	ATP-dependent RNA helicase DDX1	Ddx1	>sp|Q641Y8|DDX1_RAT ATP-dependent RNA helicase DDX1 OS=Rattus norvegicus GN=Ddx1 PE=2 SV=1	1	63.816	0.0223375	117	EVK(1)EWHGCR	3	414.861	50177000
Q641Y8	ATP-dependent RNA helicase DDX1	Ddx1	>sp|Q641Y8|DDX1_RAT ATP-dependent RNA helicase DDX1 OS=Rattus norvegicus GN=Ddx1 PE=2 SV=1	1	112.17	2.83411e-06	132	GK(1)HYYEVSCHDQGLCR	3	684.3	121750000
Q641Y8	ATP-dependent RNA helicase DDX1	Ddx1	>sp|Q641Y8|DDX1_RAT ATP-dependent RNA helicase DDX1 OS=Rattus norvegicus GN=Ddx1 PE=2 SV=1	1	177.08	4.59685e-28	516	TK(1)IDCDNLEQYFMQQGGGPDK	2	1243.55	14860000
D3ZTP0		Aldh1l2	>tr|D3ZTP0|D3ZTP0_RAT 10-formyltetrahydrofolate dehydrogenase OS=Rattus norvegicus GN=Aldh1l2 PE=1 SV=3	1	170.22	1.59715e-18	777	AHLEK(1)LLQYCETGVK	2	915.975	356560000
D3ZTP0		Aldh1l2	>tr|D3ZTP0|D3ZTP0_RAT 10-formyltetrahydrofolate dehydrogenase OS=Rattus norvegicus GN=Aldh1l2 PE=1 SV=3	1	63.624	0.0367983	411	FGDFIQK(1)VVR	2	625.848	4033000
D3ZTP0		Aldh1l2	>tr|D3ZTP0|D3ZTP0_RAT 10-formyltetrahydrofolate dehydrogenase OS=Rattus norvegicus GN=Aldh1l2 PE=1 SV=3	0.944486	108.75	0.000107634	295	K(0.056)PGLVTK(0.944)NGLVLFGNDGK	3	633.695	8846800
D3ZTP0		Aldh1l2	>tr|D3ZTP0|D3ZTP0_RAT 10-formyltetrahydrofolate dehydrogenase OS=Rattus norvegicus GN=Aldh1l2 PE=1 SV=3	1	110.64	0.000206633	680	QIMK(1)SCAVSNLK	2	718.865	173210000
D3ZTP0		Aldh1l2	>tr|D3ZTP0|D3ZTP0_RAT 10-formyltetrahydrofolate dehydrogenase OS=Rattus norvegicus GN=Aldh1l2 PE=1 SV=3	1	135.55	1.2108e-07	772	STDHGPQNHK(1)AHLEK	2	870.924	72524000
D3ZTP0		Aldh1l2	>tr|D3ZTP0|D3ZTP0_RAT 10-formyltetrahydrofolate dehydrogenase OS=Rattus norvegicus GN=Aldh1l2 PE=1 SV=3	1	225.17	2.829e-41	227	TPQPEEGATYEGIQK(1)K	2	909.449	84087000
Q8VHK0	Acyl-coenzyme A thioesterase 8	Acot8;Acot8	>sp|Q8VHK0|ACOT8_RAT Acyl-coenzyme A thioesterase 8 OS=Rattus norvegicus GN=Acot8 PE=2 SV=1	1	104.05	0.00115521	171	DPNLHEK(1)YR	2	607.302	300920000
Q9EQS0	Transaldolase	Taldo1	>sp|Q9EQS0|TALDO_RAT Transaldolase OS=Rattus norvegicus GN=Taldo1 PE=1 SV=2	1	142.91	1.79707e-08	286	AAQTSDLEK(1)IHLDEK	2	870.444	202290000
Q9EQS0	Transaldolase	Taldo1	>sp|Q9EQS0|TALDO_RAT Transaldolase OS=Rattus norvegicus GN=Taldo1 PE=1 SV=2	1	61.593	0.0373084	292	IHLDEK(1)AFR	2	585.817	12008000
Q9EQS0	Transaldolase	Taldo1	>sp|Q9EQS0|TALDO_RAT Transaldolase OS=Rattus norvegicus GN=Taldo1 PE=1 SV=2	1	87.184	0.00591907	321	FAADAIK(1)LER	2	588.325	25779000
Q9EQS0	Transaldolase	Taldo1	>sp|Q9EQS0|TALDO_RAT Transaldolase OS=Rattus norvegicus GN=Taldo1 PE=1 SV=2	1	77.894	0.0064354	130	IIELYK(1)EAGISK	2	703.4	18232000
Q9EQS0	Transaldolase	Taldo1	>sp|Q9EQS0|TALDO_RAT Transaldolase OS=Rattus norvegicus GN=Taldo1 PE=1 SV=2	1	45.183	0.0406155	203	ILDWHVANTDK(1)K	3	494.596	8463100
Q9EQS0	Transaldolase	Taldo1	>sp|Q9EQS0|TALDO_RAT Transaldolase OS=Rattus norvegicus GN=Taldo1 PE=1 SV=2	1	97.068	0.022748	225	IYNYYK(1)K	2	517.271	24531000
Q9EQS0	Transaldolase	Taldo1	>sp|Q9EQS0|TALDO_RAT Transaldolase OS=Rattus norvegicus GN=Taldo1 PE=1 SV=2	1	108.9	0.000339682	115	LSFDK(1)DAMVAR	2	647.827	36046000
D3ZW55	Inosine triphosphate pyrophosphatase	Itpa	>sp|D3ZW55|ITPA_RAT Inosine triphosphate pyrophosphatase OS=Rattus norvegicus GN=Itpa PE=3 SV=1	1	80.236	0.00108959	30	LEEVIQILGDK(1)FPCTLVAQK	3	781.759	47642000
Q9QY78	Inhibitor of nuclear factor kappa-B kinase subunit beta	Ikbkb;Ikbkb	>sp|Q9QY78|IKKB_RAT Inhibitor of nuclear factor kappa-B kinase subunit beta OS=Rattus norvegicus GN=Ikbkb PE=1 SV=1	1	70.399	0.0284429	467	NNSCLSK(1)MK	2	562.265	5816500
P57093	Phytanoyl-CoA dioxygenase, peroxisomal	Phyh	>sp|P57093|PAHX_RAT Phytanoyl-CoA dioxygenase, peroxisomal OS=Rattus norvegicus GN=Phyh PE=1 SV=2	1	157.68	3.0677e-13	120	VVTK(1)IQDFQQNEELFR	3	679.353	32987000
A0A0A0MXW3	Histone H2A.Z;Histone H2A	H2afz;H2afv	>tr|A0A0A0MXW3|A0A0A0MXW3_RAT Histone H2A OS=Rattus norvegicus GN=H2afz PE=3 SV=1	1	78.674	0.00123132	115	ATIAGGGVIPHIHK(1)SLIGK	3	637.711	13381000
A0A0G2K771		RGD1564887	>tr|A0A0G2K771|A0A0G2K771_RAT Protein RGD1564887 OS=Rattus norvegicus GN=RGD1564887 PE=4 SV=1	1	86.014	0.00561518	70	EAAFFK(1)ELVR	2	626.34	12999000
A0A0G2JWZ2		G6pc;G6pc	>tr|A0A0G2JWZ2|A0A0G2JWZ2_RAT Uncharacterized protein OS=Rattus norvegicus PE=4 SV=1	1	56.404	0.0495905	134	LLIEK(1)CNTVK	2	630.355	6836300
D4A6C5		Arhgap1	>tr|D4A6C5|D4A6C5_RAT Protein Arhgap1 OS=Rattus norvegicus GN=Arhgap1 PE=1 SV=1	1	129.38	9.27629e-06	80	HQIVEVAGDDK(1)YGR	3	543.606	23131000
D4A6C5		Arhgap1	>tr|D4A6C5|D4A6C5_RAT Protein Arhgap1 OS=Rattus norvegicus GN=Arhgap1 PE=1 SV=1	1	114.27	7.04865e-07	185	K(1)IFYVNYLSELSEHVK	3	671.023	63640000
D4A6C5		Arhgap1	>tr|D4A6C5|D4A6C5_RAT Protein Arhgap1 OS=Rattus norvegicus GN=Arhgap1 PE=1 SV=1	1	48.907	0.044638	48	SDDSK(1)SSSPEPVTHLK	3	585.951	5529500
D4A6C5		Arhgap1	>tr|D4A6C5|D4A6C5_RAT Protein Arhgap1 OS=Rattus norvegicus GN=Arhgap1 PE=1 SV=1	1	55.128	0.0248934	59	SSSPEPVTHLK(1)WDDPYYDIAR	3	840.068	28291000
D3ZGW2		Ap1g2	>tr|D3ZGW2|D3ZGW2_RAT Protein Ap1g2 OS=Rattus norvegicus GN=Ap1g2 PE=1 SV=1	1	83.869	0.00619859	322	FLLNNDK(1)NIR	2	644.854	11586000
Q6P9V6	Proteasome subunit alpha type;Proteasome subunit alpha type-5	Psma5;Psma5	>tr|Q6P9V6|Q6P9V6_RAT Proteasome subunit alpha type OS=Rattus norvegicus GN=Psma5 PE=1 SV=1	1	168.75	1.61357e-24	187	AIGSASEGAQSSLQEVYHK(1)SMTLK	3	855.427	43613000
Q6P9V6	Proteasome subunit alpha type;Proteasome subunit alpha type-5	Psma5;Psma5	>tr|Q6P9V6|Q6P9V6_RAT Proteasome subunit alpha type OS=Rattus norvegicus GN=Psma5 PE=1 SV=1	1	65.535	0.0394093	192	SMTLK(1)EAIK	2	531.797	44028000
Q6P9V6	Proteasome subunit alpha type;Proteasome subunit alpha type-5	Psma5;Psma5	>tr|Q6P9V6|Q6P9V6_RAT Proteasome subunit alpha type OS=Rattus norvegicus GN=Psma5 PE=1 SV=1	1	94.287	0.000535277	203	SSLIILK(1)QVMEEK	2	780.439	48599000
F1LMT8	Rab3 GTPase-activating protein non-catalytic subunit	Rab3gap2;Rab3gap2;Rab3gap2	>tr|F1LMT8|F1LMT8_RAT Rab3 GTPase-activating protein non-catalytic subunit OS=Rattus norvegicus GN=Rab3gap2 PE=1 SV=3	1	71.141	0.0325289	163	VLQLK(1)CR	2	479.779	3960900
Q68FW9	COP9 signalosome complex subunit 3	Cops3	>sp|Q68FW9|CSN3_RAT COP9 signalosome complex subunit 3 OS=Rattus norvegicus GN=Cops3 PE=2 SV=1	1	86.463	0.00491125	125	GIGILK(1)QAIDK	2	599.364	45113000
Q9JJ54	Heterogeneous nuclear ribonucleoprotein D0	Hnrnpd	>sp|Q9JJ54|HNRPD_RAT Heterogeneous nuclear ribonucleoprotein D0 OS=Rattus norvegicus GN=Hnrnpd PE=1 SV=2	1	95.608	0.00634008	112	DLK(1)DYFSK	2	529.264	43324000
Q9JJ54	Heterogeneous nuclear ribonucleoprotein D0	Hnrnpd	>sp|Q9JJ54|HNRPD_RAT Heterogeneous nuclear ribonucleoprotein D0 OS=Rattus norvegicus GN=Hnrnpd PE=1 SV=2	1	81.95	0.00459431	241	K(1)YHNVGLSK	3	363.201	4346100
Q68FW4	Syntaxin-18	Stx18	>sp|Q68FW4|STX18_RAT Syntaxin-18 OS=Rattus norvegicus GN=Stx18 PE=2 SV=1	1	86.882	0.00687956	147	VCK(1)LYSEQR	2	612.806	7393500
P61107	Ras-related protein Rab-14	Rab14;Rab14	>sp|P61107|RAB14_RAT Ras-related protein Rab-14 OS=Rattus norvegicus GN=Rab14 PE=1 SV=3	1	158.01	1.58514e-09	34	SCLLHQFTEK(1)K	3	478.247	55431000
A0A0A0MXW9	RNA-binding motif protein, X chromosome retrogene-like;RNA-binding motif protein, X chromosome retrogene-like, N-terminally processed;RNA binding motif protein, X-linked-like-1;RNA-binding motif protein, X chromosome;RNA-binding motif protein, X chromosome, N-terminally processed	Rbmxrtl;Rbmxl1;Rbmx	>tr|A0A0A0MXW9|A0A0A0MXW9_RAT RNA-binding motif protein, X-linked-like-1 OS=Rattus norvegicus GN=Rbmxl1 PE=4 SV=1	1	68.355	0.0284409	30	ALEAVFGK(1)YGR	2	626.838	14858000
A0A0A0MXW9	RNA-binding motif protein, X chromosome retrogene-like;RNA-binding motif protein, X chromosome retrogene-like, N-terminally processed;RNA binding motif protein, X-linked-like-1;RNA-binding motif protein, X chromosome;RNA-binding motif protein, X chromosome, N-terminally processed	Rbmxrtl;Rbmxl1;Rbmx	>tr|A0A0A0MXW9|A0A0A0MXW9_RAT RNA-binding motif protein, X-linked-like-1 OS=Rattus norvegicus GN=Rbmxl1 PE=4 SV=1	1	117.7	0.0111367	127	GPLPVK(1)R	2	404.756	67971000
Q6P9V1	CD81 antigen	Cd81;Cd81	>tr|Q6P9V1|Q6P9V1_RAT Tetraspanin OS=Rattus norvegicus GN=Cd81 PE=1 SV=1	1	56.131	0.0221938	124	DVK(1)QFYDQALQQAVMDDDANNAK	3	890.41	19315000
Q68FW7	Threonine--tRNA ligase, mitochondrial	Tars2	>sp|Q68FW7|SYTM_RAT Threonine--tRNA ligase, mitochondrial OS=Rattus norvegicus GN=Tars2 PE=2 SV=1	1	183.24	9.25503e-31	384	AHMFSLK(1)PPGTDGVDSSQSGHPAR	4	631.053	457550016
Q68FW7	Threonine--tRNA ligase, mitochondrial	Tars2	>sp|Q68FW7|SYTM_RAT Threonine--tRNA ligase, mitochondrial OS=Rattus norvegicus GN=Tars2 PE=2 SV=1	1	141.31	2.59243e-15	365	TPTLFSTK(1)LWEQSGHWEHYR	3	849.08	62756000
D3ZD09		Cox6b1	>tr|D3ZD09|D3ZD09_RAT Cytochrome c oxidase subunit 6B1 OS=Rattus norvegicus GN=Cox6b1 PE=1 SV=1	1	104.43	0.000848192	13	NYK(1)TAPFDSR	2	620.801	27187000
D3ZD09		Cox6b1	>tr|D3ZD09|D3ZD09_RAT Cytochrome c oxidase subunit 6B1 OS=Rattus norvegicus GN=Cox6b1 PE=1 SV=1	1	159.04	8.86048e-14	62	VYK(1)SLCPVSWVSAWDDR	2	1055.51	35006000
Q68FX1	Mannose-6-phosphate isomerase	Mpi	>sp|Q68FX1|MPI_RAT Mannose-6-phosphate isomerase OS=Rattus norvegicus GN=Mpi PE=2 SV=1	1	54.65	0.0533575	93	DTFNGK(1)LPFLFK	2	734.895	7624200
Q711G3	Isoamyl acetate-hydrolyzing esterase 1 homolog	Iah1	>sp|Q711G3|IAH1_RAT Isoamyl acetate-hydrolyzing esterase 1 homolog OS=Rattus norvegicus GN=Iah1 PE=2 SV=2	1	56.81	0.0542098	148	ECILK(1)GCK	2	525.26	5344700
Q711G3	Isoamyl acetate-hydrolyzing esterase 1 homolog	Iah1	>sp|Q711G3|IAH1_RAT Isoamyl acetate-hydrolyzing esterase 1 homolog OS=Rattus norvegicus GN=Iah1 PE=2 SV=2	1	120.15	0.00196171	125	SVDIPK(1)ER	2	493.269	10992000
Q711G3	Isoamyl acetate-hydrolyzing esterase 1 homolog	Iah1	>sp|Q711G3|IAH1_RAT Isoamyl acetate-hydrolyzing esterase 1 homolog OS=Rattus norvegicus GN=Iah1 PE=2 SV=2	1	109.65	2.42946e-09	143	VILITPPPLCEAAWEK(1)ECILK	3	841.451	22768000
F1LMU5		Zfp161	>tr|F1LMU5|F1LMU5_RAT Protein Zfp161 OS=Rattus norvegicus GN=Zfp161 PE=1 SV=2	1	80.312	0.00532329	387	GEK(1)PFVCGSCTK	2	706.321	4576200
Q5FVI6	V-type proton ATPase subunit C 1	Atp6v1c1	>sp|Q5FVI6|VATC1_RAT V-type proton ATPase subunit C 1 OS=Rattus norvegicus GN=Atp6v1c1 PE=2 SV=1	1	51.286	0.0531216	111	FQWDMAK(1)YPIK	2	734.868	29743000
Q5FVI6	V-type proton ATPase subunit C 1	Atp6v1c1	>sp|Q5FVI6|VATC1_RAT V-type proton ATPase subunit C 1 OS=Rattus norvegicus GN=Atp6v1c1 PE=2 SV=1	1	130.56	1.35006e-05	137	GVTQIDNDLK(1)SR	2	694.362	8155400
Q5FVI6	V-type proton ATPase subunit C 1	Atp6v1c1	>sp|Q5FVI6|VATC1_RAT V-type proton ATPase subunit C 1 OS=Rattus norvegicus GN=Atp6v1c1 PE=2 SV=1	1	96.492	0.0123316	274	K(1)QFGPLVR	2	493.793	5494200
Q68FX0	Isocitrate dehydrogenase [NAD] subunit beta, mitochondrial	Idh3B	>sp|Q68FX0|IDH3B_RAT Isocitrate dehydrogenase [NAD] subunit beta, mitochondrial OS=Rattus norvegicus GN=Idh3B PE=2 SV=1	1	59.857	0.0331181	374	DMGGYSTTTDFIK(1)SVIGHLHPHGG	4	643.059	3766600
Q68FX0	Isocitrate dehydrogenase [NAD] subunit beta, mitochondrial	Idh3B	>sp|Q68FX0|IDH3B_RAT Isocitrate dehydrogenase [NAD] subunit beta, mitochondrial OS=Rattus norvegicus GN=Idh3B PE=2 SV=1	1	45.749	0.046734	68	VEGAFPVTMLPGDGVGPELMHAVK(1)EVFK	3	999.514	16741000
A0A0G2K4S6		Elmo1;Elmo2;Elmo1	>tr|A0A0G2K4S6|A0A0G2K4S6_RAT Protein Elmo1 OS=Rattus norvegicus GN=Elmo1 PE=4 SV=1	1	50.108	0.0367589	423	EDK(1)HECPFGR	3	439.528	10475000
Q5SGE0	Leucine-rich PPR motif-containing protein, mitochondrial	Lrpprc;Lrpprc	>sp|Q5SGE0|LPPRC_RAT Leucine-rich PPR motif-containing protein, mitochondrial OS=Rattus norvegicus GN=Lrpprc PE=1 SV=1	1	100.22	0.00038318	462	NVQGIIDILK(1)IMK	2	763.952	17464000
Q5SGE0	Leucine-rich PPR motif-containing protein, mitochondrial	Lrpprc;Lrpprc	>sp|Q5SGE0|LPPRC_RAT Leucine-rich PPR motif-containing protein, mitochondrial OS=Rattus norvegicus GN=Lrpprc PE=1 SV=1	1	69.275	0.0312118	755	YVALVK(1)VLGK	2	566.36	20201000
Q9ER34	Aconitate hydratase, mitochondrial	Aco2	>sp|Q9ER34|ACON_RAT Aconitate hydratase, mitochondrial OS=Rattus norvegicus GN=Aco2 PE=1 SV=2	1	117.89	0.000870551	689	AIITK(1)SFAR	2	524.811	756540030
Q9ER34	Aconitate hydratase, mitochondrial	Aco2	>sp|Q9ER34|ACON_RAT Aconitate hydratase, mitochondrial OS=Rattus norvegicus GN=Aco2 PE=1 SV=2	1	98.592	0.000420107	523	FK(1)LEAPDADELPR	2	771.894	41120000
Q9ER34	Aconitate hydratase, mitochondrial	Aco2	>sp|Q9ER34|ACON_RAT Aconitate hydratase, mitochondrial OS=Rattus norvegicus GN=Aco2 PE=1 SV=2	1	107.99	0.000165809	573	LQLLEPFDK(1)WDGK	2	815.927	324600000
Q9ER34	Aconitate hydratase, mitochondrial	Aco2	>sp|Q9ER34|ACON_RAT Aconitate hydratase, mitochondrial OS=Rattus norvegicus GN=Aco2 PE=1 SV=2	1	83.877	0.00417963	730	LTIQGLK(1)DFAPGK	2	715.406	48067000
Q9ER34	Aconitate hydratase, mitochondrial	Aco2	>sp|Q9ER34|ACON_RAT Aconitate hydratase, mitochondrial OS=Rattus norvegicus GN=Aco2 PE=1 SV=2	1	94.45	1.47517e-05	506	NDANPETHAFVTSPEIVTALAIAGTLK(1)FNPETDFLTGK	3	1358.02	28752000
Q9ER34	Aconitate hydratase, mitochondrial	Aco2	>sp|Q9ER34|ACON_RAT Aconitate hydratase, mitochondrial OS=Rattus norvegicus GN=Aco2 PE=1 SV=2	1	116.12	0.000208283	409	QALAHGLK(1)CK	2	584.319	146800000
Q9ER34	Aconitate hydratase, mitochondrial	Aco2	>sp|Q9ER34|ACON_RAT Aconitate hydratase, mitochondrial OS=Rattus norvegicus GN=Aco2 PE=1 SV=2	1	130.56	1.01088e-05	50	YDLLEK(1)NINIVR	2	766.428	48338000
Q9ER34	Aconitate hydratase, mitochondrial	Aco2	>sp|Q9ER34|ACON_RAT Aconitate hydratase, mitochondrial OS=Rattus norvegicus GN=Aco2 PE=1 SV=2	1	85.813	0.01781	309	YLSK(1)TGR	2	433.74	20211000
A0A0G2K542		Ugp2	>tr|A0A0G2K542|A0A0G2K542_RAT Protein Ugp2 OS=Rattus norvegicus GN=Ugp2 PE=4 SV=1	1	133.32	1.36076e-05	318	AHVDEFK(1)SVSK	2	644.83	15977000
A0A0G2K542		Ugp2	>tr|A0A0G2K542|A0A0G2K542_RAT Protein Ugp2 OS=Rattus norvegicus GN=Ugp2 PE=4 SV=1	1	113.76	0.000126968	68	FLQEK(1)GPSVDWGK	2	766.891	30451000
A0A0G2K542		Ugp2	>tr|A0A0G2K542|A0A0G2K542_RAT Protein Ugp2 OS=Rattus norvegicus GN=Ugp2 PE=4 SV=1	1	109.71	0.00110518	176	ILQK(1)YNHCR	2	637.327	1783100
D3ZLA3		Cpne3	>tr|D3ZLA3|D3ZLA3_RAT Copine 3 protein OS=Rattus norvegicus GN=Cpne3 PE=1 SV=1	1	150.69	7.57563e-21	167	SDPYLEFHK(1)QTSDGHWLMVHR	3	875.748	92645000
P41562	Isocitrate dehydrogenase [NADP] cytoplasmic	Idh1	>sp|P41562|IDHC_RAT Isocitrate dehydrogenase [NADP] cytoplasmic OS=Rattus norvegicus GN=Idh1 PE=1 SV=1	1	88.596	0.004274	81	CATITPDEK(1)R	2	616.801	16640000
P41562	Isocitrate dehydrogenase [NADP] cytoplasmic	Idh1	>sp|P41562|IDHC_RAT Isocitrate dehydrogenase [NADP] cytoplasmic OS=Rattus norvegicus GN=Idh1 PE=1 SV=1	1	140.83	8.37204e-06	115	EAIICK(1)NIPR	3	419.232	83713000
P41562	Isocitrate dehydrogenase [NADP] cytoplasmic	Idh1	>sp|P41562|IDHC_RAT Isocitrate dehydrogenase [NADP] cytoplasmic OS=Rattus norvegicus GN=Idh1 PE=1 SV=1	1	98.156	0.000340647	243	FEAQK(1)IWYEHR	3	516.925	117190000
P41562	Isocitrate dehydrogenase [NADP] cytoplasmic	Idh1	>sp|P41562|IDHC_RAT Isocitrate dehydrogenase [NADP] cytoplasmic OS=Rattus norvegicus GN=Idh1 PE=1 SV=1	1	98.902	0.000562034	224	FK(1)DIFQEIYDK	2	744.374	68509000
P41562	Isocitrate dehydrogenase [NADP] cytoplasmic	Idh1	>sp|P41562|IDHC_RAT Isocitrate dehydrogenase [NADP] cytoplasmic OS=Rattus norvegicus GN=Idh1 PE=1 SV=1	1	110.63	0.0141091	66	K(1)YNVGVK	2	425.245	14371000
P41562	Isocitrate dehydrogenase [NADP] cytoplasmic	Idh1	>sp|P41562|IDHC_RAT Isocitrate dehydrogenase [NADP] cytoplasmic OS=Rattus norvegicus GN=Idh1 PE=1 SV=1	1	80.312	0.00523602	126	LVTGWVK(1)PIIIGR	2	747.464	12170000
F1M9K1		Tp53bp1;Tp53bp1	>tr|F1M9K1|F1M9K1_RAT Protein Tp53bp1 OS=Rattus norvegicus GN=Tp53bp1 PE=1 SV=2	1	59.342	0.0252692	857	VADDK(1)HLGSEGSCQQLEK	3	681.653	5089300
P61354	60S ribosomal protein L27;60S ribosomal protein L27	Rpl27;RGD1563835;LOC100912027	>sp|P61354|RL27_RAT 60S ribosomal protein L27 OS=Rattus norvegicus GN=Rpl27 PE=2 SV=2	1	197.4	1.0534e-39	27	AVIVK(1)NIDDGTSDRPYSHALVAGIDR	3	942.158	525390016
P61354	60S ribosomal protein L27;60S ribosomal protein L27	Rpl27;RGD1563835;LOC100912027	>sp|P61354|RL27_RAT 60S ribosomal protein L27 OS=Rattus norvegicus GN=Rpl27 PE=2 SV=2	1	102.3	0.00806819	128	NK(1)WFFQK	2	520.272	19267000
P61354	60S ribosomal protein L27;60S ribosomal protein L27	Rpl27;RGD1563835;LOC100912027	>sp|P61354|RL27_RAT 60S ribosomal protein L27 OS=Rattus norvegicus GN=Rpl27 PE=2 SV=2	1	78.616	0.0206382	133	WFFQK(1)LR	2	533.795	17391000
P61354	60S ribosomal protein L27;60S ribosomal protein L27	Rpl27;RGD1563835;LOC100912027	>sp|P61354|RL27_RAT 60S ribosomal protein L27 OS=Rattus norvegicus GN=Rpl27 PE=2 SV=2	1	109.66	0.00147411	98	TVVNK(1)DVFR	2	560.311	25739000
P61354	60S ribosomal protein L27;60S ribosomal protein L27	Rpl27;RGD1563835;LOC100912027	>sp|P61354|RL27_RAT 60S ribosomal protein L27 OS=Rattus norvegicus GN=Rpl27 PE=2 SV=2	1	83.692	0.00202891	93	YSVDIPLDK(1)TVVNK	2	816.946	12187000
D4A8H3		Uba6	>tr|D4A8H3|D4A8H3_RAT Protein Uba6 OS=Rattus norvegicus GN=Uba6 PE=1 SV=1	1	138.44	5.63379e-17	544	IDAHLNK(1)VCPATESTYSDEFYNK	2	1372.63	277960000
Q6RJR6	Reticulon-3	Rtn3	>sp|Q6RJR6|RTN3_RAT Reticulon-3 OS=Rattus norvegicus GN=Rtn3 PE=1 SV=1	1	56.404	0.0564235	930	IQAK(1)LPGIAK	2	540.842	46621000
Q6RJR6	Reticulon-3	Rtn3	>sp|Q6RJR6|RTN3_RAT Reticulon-3 OS=Rattus norvegicus GN=Rtn3 PE=1 SV=1	1	120.63	0.000119256	805	VYK(1)SVIQAVQK	2	652.882	12385000
Q6RJR6	Reticulon-3	Rtn3	>sp|Q6RJR6|RTN3_RAT Reticulon-3 OS=Rattus norvegicus GN=Rtn3 PE=1 SV=1	1	168.61	8.69973e-13	906	YK(1)TQIDHYVGIAR	2	803.423	25020000
D3ZLA8	Chromogranin-A;Pancreastatin;Beta-granin;WE-14	Chga;Chga;Chga	>tr|D3ZLA8|D3ZLA8_RAT Chromogranin-A OS=Rattus norvegicus GN=Chga PE=4 SV=2	1	94.203	8.27713e-06	275	EVPTAASSSHFYSGYK(1)K	3	634.307	24494000
D3ZLA8	Chromogranin-A;Pancreastatin;Beta-granin;WE-14	Chga;Chga;Chga	>tr|D3ZLA8|D3ZLA8_RAT Chromogranin-A OS=Rattus norvegicus GN=Chga PE=4 SV=2	1	155.1	1.93095e-13	77	HQNLLK(1)ELQDLALQGAK	3	654.365	47682000
Q3B8P4		Dcps	>tr|Q3B8P4|Q3B8P4_RAT Decapping enzyme, scavenger OS=Rattus norvegicus GN=Dcps PE=1 SV=1	1	84.244	0.0164218	140	HLQK(1)YMR	2	509.269	1807200
Q3B8P4		Dcps	>tr|Q3B8P4|Q3B8P4_RAT Decapping enzyme, scavenger OS=Rattus norvegicus GN=Dcps PE=1 SV=1	1	103.83	0.000171635	136	TTVVYPATEK(1)HLQK	2	828.951	53119000
D3ZD11		Spcs2	>tr|D3ZD11|D3ZD11_RAT Protein Spcs2 OS=Rattus norvegicus GN=Spcs2 PE=1 SV=1	1	78.683	0.0107894	191	EAEFTK(1)SIAK	2	583.309	22037000
D3ZD11		Spcs2	>tr|D3ZD11|D3ZD11_RAT Protein Spcs2 OS=Rattus norvegicus GN=Spcs2 PE=1 SV=1	1	104.81	2.05401e-08	195	SIAK(1)FFDHSGTLVMDAYEPEISR	3	885.763	67412000
D3ZD11		Spcs2	>tr|D3ZD11|D3ZD11_RAT Protein Spcs2 OS=Rattus norvegicus GN=Spcs2 PE=1 SV=1	1	105.98	0.000729566	137	EK(1)SIFLVAHR	2	621.354	4581600
D3ZD11		Spcs2	>tr|D3ZD11|D3ZD11_RAT Protein Spcs2 OS=Rattus norvegicus GN=Spcs2 PE=1 SV=1	1	117.25	0.0124526	169	RFDDK(1)YTLK	2	614.322	35456000
D3ZD11		Spcs2	>tr|D3ZD11|D3ZD11_RAT Protein Spcs2 OS=Rattus norvegicus GN=Spcs2 PE=1 SV=1	1	58.083	0.0545796	38	SGLLDK(1)WK	2	494.777	9270600
D3ZD11		Spcs2	>tr|D3ZD11|D3ZD11_RAT Protein Spcs2 OS=Rattus norvegicus GN=Spcs2 PE=1 SV=1	1	77.058	0.0262207	71	VLLEK(1)YK	2	467.784	409460000
Q6P7S1	Acid ceramidase	Asah1	>sp|Q6P7S1|ASAH1_RAT Acid ceramidase OS=Rattus norvegicus GN=Asah1 PE=2 SV=1	1	57.425	0.0255866	309	ESLDVYELDPK(1)HGR	3	567.281	24520000
Q8VHI8	Vesicle transport protein SEC20	Bnip1	>sp|Q8VHI8|SEC20_RAT Vesicle transport protein SEC20 OS=Rattus norvegicus GN=Bnip1 PE=2 SV=1	1	150.02	0.000432008	55	FQQLK(1)HR	2	499.78	4240800
P50475	Alanine--tRNA ligase, cytoplasmic	Aars	>sp|P50475|SYAC_RAT Alanine--tRNA ligase, cytoplasmic OS=Rattus norvegicus GN=Aars PE=1 SV=3	1	63.287	0.0203613	19	FINYFK(1)R	2	515.279	2624400
P50475	Alanine--tRNA ligase, cytoplasmic	Aars	>sp|P50475|SYAC_RAT Alanine--tRNA ligase, cytoplasmic OS=Rattus norvegicus GN=Aars PE=1 SV=3	1	52.391	0.0361439	338	YSHEK(1)LNASR	3	416.211	1979900
Q9Z339	Glutathione S-transferase omega-1	Gsto1;Gsto1	>sp|Q9Z339|GSTO1_RAT Glutathione S-transferase omega-1 OS=Rattus norvegicus GN=Gsto1 PE=1 SV=2	1	84.365	0.00327844	152	EFSK(1)LEEAMANK	2	719.848	64699000
Q9Z339	Glutathione S-transferase omega-1	Gsto1;Gsto1	>sp|Q9Z339|GSTO1_RAT Glutathione S-transferase omega-1 OS=Rattus norvegicus GN=Gsto1 PE=1 SV=2	1	166.16	1.74242e-07	160	LEEAMANK(1)R	2	552.279	29835000
Q9Z339	Glutathione S-transferase omega-1	Gsto1;Gsto1	>sp|Q9Z339|GSTO1_RAT Glutathione S-transferase omega-1 OS=Rattus norvegicus GN=Gsto1 PE=1 SV=2	0.998549	125.73	3.87912e-07	57	HEIININLK(0.999)NK(0.001)PEWFFEK	3	781.083	112300000
Q9Z339	Glutathione S-transferase omega-1	Gsto1;Gsto1	>sp|Q9Z339|GSTO1_RAT Glutathione S-transferase omega-1 OS=Rattus norvegicus GN=Gsto1 PE=1 SV=2	1	99.752	0.000952098	101	K(1)LFPDDPYEK	2	647.322	12057000
Q9Z339	Glutathione S-transferase omega-1	Gsto1;Gsto1	>sp|Q9Z339|GSTO1_RAT Glutathione S-transferase omega-1 OS=Rattus norvegicus GN=Gsto1 PE=1 SV=2	1	188.47	8.39686e-27	198	LEALELNECIDHTPK(1)LK	3	689.026	73872000
Q9Z339	Glutathione S-transferase omega-1	Gsto1;Gsto1	>sp|Q9Z339|GSTO1_RAT Glutathione S-transferase omega-1 OS=Rattus norvegicus GN=Gsto1 PE=1 SV=2	1	63.419	0.0462319	43	TLMVLK(1)AK	2	473.294	7661500
A0A096MJZ2		LOC686610	>tr|A0A096MJZ2|A0A096MJZ2_RAT Protein Tbl2 OS=Rattus norvegicus GN=Tbl2 PE=1 SV=1	1	128.91	2.04454e-05	116	IWSTK(1)DFLQR	2	668.356	10987000
Q6P7P5	Basic leucine zipper and W2 domain-containing protein 1	Bzw1	>sp|Q6P7P5|BZW1_RAT Basic leucine zipper and W2 domain-containing protein 1 OS=Rattus norvegicus GN=Bzw1 PE=2 SV=1	1	96.342	0.00258005	191	LFK(1)SWINEK	2	603.83	5274700
A0A0G2JSP3	Cullin-3	Cul3	>tr|A0A0G2JSP3|A0A0G2JSP3_RAT Cullin-3 OS=Rattus norvegicus GN=Cul3 PE=4 SV=1	1	72.891	0.00762078	437	LK(1)TECGCQFTSK	2	750.845	5628200
A0A0G2JV57	Translation initiation factor eIF-2B subunit alpha	Eif2b1	>tr|A0A0G2JV57|A0A0G2JV57_RAT Translation initiation factor eIF-2B subunit alpha OS=Rattus norvegicus GN=Eif2b1 PE=4 SV=1	1	89.301	0.00305682	8	MEDGELIK(1)YFK	2	728.855	9304600
A0A0G2K757	Dolichyl-diphosphooligosaccharide--protein glycosyltransferase subunit 2	Rpn2	>tr|A0A0G2K757|A0A0G2K757_RAT Dolichyl-diphosphooligosaccharide--protein glycosyltransferase subunit 2 OS=Rattus norvegicus GN=Rpn2 PE=4 SV=1	1	69.815	0.0190433	310	LEHAK(1)SVASR	3	380.544	2420400
A0A0G2K757	Dolichyl-diphosphooligosaccharide--protein glycosyltransferase subunit 2	Rpn2	>tr|A0A0G2K757|A0A0G2K757_RAT Dolichyl-diphosphooligosaccharide--protein glycosyltransferase subunit 2 OS=Rattus norvegicus GN=Rpn2 PE=4 SV=1	1	149.65	2.98419e-05	626	MLAQQAVK(1)R	2	543.808	14000000
D3ZRN3		Actbl2	>tr|D3ZRN3|D3ZRN3_RAT Protein Actbl2 OS=Rattus norvegicus GN=Actbl2 PE=1 SV=1	1	219.68	1.4e-45	285	GIHETTFNSIMK(1)CDVDIR	2	1089.52	210500000
D3ZRN3		Actbl2	>tr|D3ZRN3|D3ZRN3_RAT Protein Actbl2 OS=Rattus norvegicus GN=Actbl2 PE=1 SV=1	1	68.557	0.0335013	329	IK(1)IIAPPER	2	539.835	26111000
D4A6E5	Peptidyl-prolyl cis-trans isomerase;Peptidyl-prolyl cis-trans isomerase;Peptidyl-prolyl cis-trans isomerase	Fkbp15;Fkbp15;Fkbp15	>tr|D4A6E5|D4A6E5_RAT Peptidyl-prolyl cis-trans isomerase OS=Rattus norvegicus GN=Fkbp15 PE=1 SV=3	1	72.34	0.010034	687	EASEQTQTK(1)FK	2	669.83	0
P19627	Guanine nucleotide-binding protein G(z) subunit alpha	Gnaz	>sp|P19627|GNAZ_RAT Guanine nucleotide-binding protein G(z) subunit alpha OS=Rattus norvegicus GN=Gnaz PE=2 SV=3	1	91.069	0.00920571	278	DLLSEK(1)IR	2	508.293	7380400
P84245	Histone H3.3;Histone H3;Histone H3;Histone H3	H3f3b;LOC100359421;RGD1564447;LOC686736	>sp|P84245|H33_RAT Histone H3.3 OS=Rattus norvegicus GN=H3f3b PE=1 SV=2	1	140.45	0.0136079	10	K(1)STGGK(1)APR	2	493.275	647040000
P84245	Histone H3.3;Histone H3;Histone H3;Histone H3	H3f3b;LOC100359421;RGD1564447;LOC686736	>sp|P84245|H33_RAT Histone H3.3 OS=Rattus norvegicus GN=H3f3b PE=1 SV=2	1	140.45	0.0136079	15	K(1)STGGK(1)APR	2	493.275	647040000
P84245	Histone H3.3;Histone H3;Histone H3;Histone H3	H3f3b;LOC100359421;RGD1564447;LOC686736	>sp|P84245|H33_RAT Histone H3.3 OS=Rattus norvegicus GN=H3f3b PE=1 SV=2	1	105.36	0.000311568	123	VTIMPK(1)DIQLAR	2	713.908	65558000
P84245	Histone H3.3;Histone H3;Histone H3;Histone H3	H3f3b;LOC100359421;RGD1564447;LOC686736	>sp|P84245|H33_RAT Histone H3.3 OS=Rattus norvegicus GN=H3f3b PE=1 SV=2	1	130.98	1.91844e-05	57	YQK(1)STELLIR	2	646.864	133840000
P84245	Histone H3.3;Histone H3;Histone H3;Histone H3	H3f3b;LOC100359421;RGD1564447;LOC686736	>sp|P84245|H33_RAT Histone H3.3 OS=Rattus norvegicus GN=H3f3b PE=1 SV=2	1	166.19	0.000481952	19	K(1)QLATK(1)AAR	3	357.549	28557000700
P84245	Histone H3.3;Histone H3;Histone H3;Histone H3	H3f3b;LOC100359421;RGD1564447;LOC686736	>sp|P84245|H33_RAT Histone H3.3 OS=Rattus norvegicus GN=H3f3b PE=1 SV=2	1	166.19	2.19279e-05	24	QLATK(1)AAR	2	450.767	30577000400
P84245	Histone H3.3;Histone H3;Histone H3;Histone H3	H3f3b;LOC100359421;RGD1564447;LOC686736	>sp|P84245|H33_RAT Histone H3.3 OS=Rattus norvegicus GN=H3f3b PE=1 SV=2	1	177.38	3.95273e-08	28	K(1)SAPSTGGVK(0.878)K(0.122)PHR	3	511.955	104220000
P84245	Histone H3.3;Histone H3;Histone H3;Histone H3	H3f3b;LOC100359421;RGD1564447;LOC686736	>sp|P84245|H33_RAT Histone H3.3 OS=Rattus norvegicus GN=H3f3b PE=1 SV=2	1	177.38	3.95273e-08	37	K(1)SAPSTGGVK(1)K	2	572.322	104220000
O89046	Coronin-1B;Coronin;Coronin-1A;Coronin-6	Coro1b;Coro1b;Coro1a;Coro6	>sp|O89046|COR1B_RAT Coronin-1B OS=Rattus norvegicus GN=Coro1b PE=1 SV=1	1	121.99	0.00337152	339	FYK(1)LHER	2	517.775	23850000
P07895	Superoxide dismutase [Mn], mitochondrial	Sod2	>sp|P07895|SODM_RAT Superoxide dismutase [Mn], mitochondrial OS=Rattus norvegicus GN=Sod2 PE=1 SV=2	1	117.81	0.00120123	130	DFGSFEK(1)FK	1	1146.55	2036400000
P07895	Superoxide dismutase [Mn], mitochondrial	Sod2	>sp|P07895|SODM_RAT Superoxide dismutase [Mn], mitochondrial OS=Rattus norvegicus GN=Sod2 PE=1 SV=2	1	93.178	0.00740833	122	GELLEAIK(1)R	3	357.545	274289984
P07895	Superoxide dismutase [Mn], mitochondrial	Sod2	>sp|P07895|SODM_RAT Superoxide dismutase [Mn], mitochondrial OS=Rattus norvegicus GN=Sod2 PE=1 SV=2	1	135.98	1.05624e-15	68	HHATYVNNLNVTEEK(1)YHEALAK	5	525.464	1924899970
P07895	Superoxide dismutase [Mn], mitochondrial	Sod2	>sp|P07895|SODM_RAT Superoxide dismutase [Mn], mitochondrial OS=Rattus norvegicus GN=Sod2 PE=1 SV=2	1	111.11	5.8981e-09	202	NVRPDYLK(1)AIWNVINWENVSQR	3	919.48	13796000
Q5GFD9	Protein IMPACT	Impact	>sp|Q5GFD9|IMPCT_RAT Protein IMPACT OS=Rattus norvegicus GN=Impact PE=2 SV=1	1	71.905	0.0053237	227	IYCEDK(1)QTFLQDSEDDGETAAGGR	3	916.396	29865000
Q68FU3	Electron transfer flavoprotein subunit beta	Etfb	>sp|Q68FU3|ETFB_RAT Electron transfer flavoprotein subunit beta OS=Rattus norvegicus GN=Etfb PE=2 SV=3	1	104.11	0.0214231	11	ALVAVK(1)R	2	399.763	12140000
Q68FU3	Electron transfer flavoprotein subunit beta	Etfb	>sp|Q68FU3|ETFB_RAT Electron transfer flavoprotein subunit beta OS=Rattus norvegicus GN=Etfb PE=2 SV=3	1	113.18	0.0011684	19	VIDFAVK(1)IR	2	551.835	32202000
D3ZAM3	Carboxypeptidase B	Cpb1;Cpb1	>tr|D3ZAM3|D3ZAM3_RAT Carboxypeptidase B OS=Rattus norvegicus GN=Cpb1 PE=4 SV=2	1	63.216	0.0415564	156	NMYVLK(1)IGK	2	554.315	30095000
F1LP82	Ras-related protein Rab-2A	Rab2a;Rab2a	>tr|F1LP82|F1LP82_RAT Ras-related protein Rab-2A OS=Rattus norvegicus GN=Rab2a PE=1 SV=3	1	119.03	4.75919e-05	23	SCLLLQFTDK(1)R	2	711.874	86230000
F1LP82	Ras-related protein Rab-2A	Rab2a;Rab2a	>tr|F1LP82|F1LP82_RAT Ras-related protein Rab-2A OS=Rattus norvegicus GN=Rab2a PE=1 SV=3	1	124.28	4.32402e-09	159	TASNVEEAFINTAK(1)EIYEK	3	733.699	57269000
P11915	Non-specific lipid-transfer protein	Scp2;Scp2	>sp|P11915|NLTP_RAT Non-specific lipid-transfer protein OS=Rattus norvegicus GN=Scp2 PE=1 SV=3	1	58.829	0.046231	438	ANLIFK(1)EIEK	2	623.856	118910000
P11915	Non-specific lipid-transfer protein	Scp2;Scp2	>sp|P11915|NLTP_RAT Non-specific lipid-transfer protein OS=Rattus norvegicus GN=Scp2 PE=1 SV=3	1	64.82	0.03854	26	FMK(1)PGGENSR	2	582.777	15609000
P11915	Non-specific lipid-transfer protein	Scp2;Scp2	>sp|P11915|NLTP_RAT Non-specific lipid-transfer protein OS=Rattus norvegicus GN=Scp2 PE=1 SV=3	1	59.198	0.0502672	132	GSLGTK(1)YSDR	2	563.28	16830000
P11915	Non-specific lipid-transfer protein	Scp2;Scp2	>sp|P11915|NLTP_RAT Non-specific lipid-transfer protein OS=Rattus norvegicus GN=Scp2 PE=1 SV=3	1	42.242	0.0452081	142	SNPLEK(1)HIDVLINK	3	554.646	16115000
A0A096MJY3	UDP-N-acetylglucosamine--peptide N-acetylglucosaminyltransferase 110 kDa subunit	Ogt;Ogt	>tr|A0A096MJY3|A0A096MJY3_RAT UDP-N-acetylglucosamine--peptide N-acetylglucosaminyltransferase 110 kDa subunit (Fragment) OS=Rattus norvegicus GN=Ogt PE=1 SV=1	1	79.152	0.00508338	151	SDLGNLLK(1)ALGR	2	649.875	5952300
D3ZD29		Ado	>tr|D3ZD29|D3ZD29_RAT Protein Ado OS=Rattus norvegicus GN=Ado PE=1 SV=2	1	60.91	0.0464714	158	VMEPIK(1)PK	2	492.283	30089000
A0A0G2K528			>tr|A0A0G2K528|A0A0G2K528_RAT Protein Stx16 OS=Rattus norvegicus GN=Stx16 PE=4 SV=1	1	56.432	0.0410483	169	HAQSDYLK(1)R	2	580.296	1501100
A0A0G2K527	ARF GTPase-activating protein GIT1	Git1;Git1	>tr|A0A0G2K527|A0A0G2K527_RAT ARF GTPase-activating protein GIT1 OS=Rattus norvegicus GN=Git1 PE=4 SV=1	1	72.34	0.0102266	119	DLSK(1)QLHSSVR	3	437.905	5846200
A0A0G2K527	ARF GTPase-activating protein GIT1	Git1;Git1	>tr|A0A0G2K527|A0A0G2K527_RAT ARF GTPase-activating protein GIT1 OS=Rattus norvegicus GN=Git1 PE=4 SV=1	1	67.507	0.0290722	258	K(1)LQALSNR	2	486.285	6622000
P97532	3-mercaptopyruvate sulfurtransferase	Mpst	>sp|P97532|THTM_RAT 3-mercaptopyruvate sulfurtransferase OS=Rattus norvegicus GN=Mpst PE=1 SV=3	1	101.53	0.000311119	40	LLDASWYLPK(1)LGR	2	787.44	9104200
P97536	Cullin-associated NEDD8-dissociated protein 1	Cand1	>sp|P97536|CAND1_RAT Cullin-associated NEDD8-dissociated protein 1 OS=Rattus norvegicus GN=Cand1 PE=1 SV=1	1	131.62	0.000271781	574	DLFTCTIK(1)R	2	598.311	24979000
P97536	Cullin-associated NEDD8-dissociated protein 1	Cand1	>sp|P97536|CAND1_RAT Cullin-associated NEDD8-dissociated protein 1 OS=Rattus norvegicus GN=Cand1 PE=1 SV=1	1	70.889	0.0137723	971	LK(1)GYLISGSSYAR	2	728.893	6373500
P97536	Cullin-associated NEDD8-dissociated protein 1	Cand1	>sp|P97536|CAND1_RAT Cullin-associated NEDD8-dissociated protein 1 OS=Rattus norvegicus GN=Cand1 PE=1 SV=1	1	74.841	0.0198616	55	MILK(1)LLEDK	2	572.836	100910000
P97536	Cullin-associated NEDD8-dissociated protein 1	Cand1	>sp|P97536|CAND1_RAT Cullin-associated NEDD8-dissociated protein 1 OS=Rattus norvegicus GN=Cand1 PE=1 SV=1	1	106.88	0.00172716	20	MTSSDK(1)DFR	2	564.753	5897500
P97536	Cullin-associated NEDD8-dissociated protein 1	Cand1	>sp|P97536|CAND1_RAT Cullin-associated NEDD8-dissociated protein 1 OS=Rattus norvegicus GN=Cand1 PE=1 SV=1	1	90.325	5.28984e-07	1013	NCIGDFLK(1)TLEDPDLNVR	3	721.025	0
Q64057	Alpha-aminoadipic semialdehyde dehydrogenase	Aldh7a1	>sp|Q64057|AL7A1_RAT Alpha-aminoadipic semialdehyde dehydrogenase OS=Rattus norvegicus GN=Aldh7a1 PE=1 SV=2	1	80.706	0.00870363	94	DYEETIGK(1)AK	2	598.296	60304000
Q64057	Alpha-aminoadipic semialdehyde dehydrogenase	Aldh7a1	>sp|Q64057|AL7A1_RAT Alpha-aminoadipic semialdehyde dehydrogenase OS=Rattus norvegicus GN=Aldh7a1 PE=1 SV=2	1	112.08	6.89676e-08	97	K(1)AWNIWADIPAPK	2	776.42	0
Q64057	Alpha-aminoadipic semialdehyde dehydrogenase	Aldh7a1	>sp|Q64057|AL7A1_RAT Alpha-aminoadipic semialdehyde dehydrogenase OS=Rattus norvegicus GN=Aldh7a1 PE=1 SV=2	1	61.167	0.0359457	86	QASMK(1)DYEETIGK	2	771.361	18492000
Q641X8	Eukaryotic translation initiation factor 3 subunit E	Eif3e	>sp|Q641X8|EIF3E_RAT Eukaryotic translation initiation factor 3 subunit E OS=Rattus norvegicus GN=Eif3e PE=2 SV=1	1	105.14	0.00833363	409	TK(1)SLSFR	2	440.748	108020000
Q641X8	Eukaryotic translation initiation factor 3 subunit E	Eif3e	>sp|Q641X8|EIF3E_RAT Eukaryotic translation initiation factor 3 subunit E OS=Rattus norvegicus GN=Eif3e PE=2 SV=1	1	106.31	6.89352e-07	82	TTVVAQLK(1)QLQAETEPIVK	3	713.407	23966000
A0A0G2K761			>tr|A0A0G2K761|A0A0G2K761_RAT Protein Cul2 OS=Rattus norvegicus GN=Cul2 PE=4 SV=1	1	105.14	0.000151985	393	APELLAK(1)YCDNLLK	3	563.968	106000000
P19643	Amine oxidase [flavin-containing] B	Maob;Maob	>sp|P19643|AOFB_RAT Amine oxidase [flavin-containing] B OS=Rattus norvegicus GN=Maob PE=1 SV=3	1	61.477	0.0155026	149	APLAEEWDYMTMK(1)ELLDK	3	742.355	6729500
P19643	Amine oxidase [flavin-containing] B	Maob;Maob	>sp|P19643|AOFB_RAT Amine oxidase [flavin-containing] B OS=Rattus norvegicus GN=Maob PE=1 SV=3	1	124.51	1.4788e-05	154	ELLDK(1)ICWTNSTK	2	825.414	14949000
P19643	Amine oxidase [flavin-containing] B	Maob;Maob	>sp|P19643|AOFB_RAT Amine oxidase [flavin-containing] B OS=Rattus norvegicus GN=Maob PE=1 SV=3	1	91.626	0.0145852	95	GK(1)SYAFR	2	435.727	60746000
P19643	Amine oxidase [flavin-containing] B	Maob;Maob	>sp|P19643|AOFB_RAT Amine oxidase [flavin-containing] B OS=Rattus norvegicus GN=Maob PE=1 SV=3	1	149.32	1.99278e-23	370	LCELYAK(1)VLNSQEALQPVHYEEK	3	935.137	78046000
P19643	Amine oxidase [flavin-containing] B	Maob;Maob	>sp|P19643|AOFB_RAT Amine oxidase [flavin-containing] B OS=Rattus norvegicus GN=Maob PE=1 SV=3	1	154.88	1.89429e-18	248	PVIHIDQTGENVVVK(1)TLNHEIYEAK	4	722.884	653710020
Q641Y0	Dolichyl-diphosphooligosaccharide--protein glycosyltransferase 48 kDa subunit	Ddost;Ddost	>sp|Q641Y0|OST48_RAT Dolichyl-diphosphooligosaccharide--protein glycosyltransferase 48 kDa subunit OS=Rattus norvegicus GN=Ddost PE=2 SV=1	1	183.41	3.43264e-19	174	APTIVGK(1)SSLNPILFR	2	878.012	27826000
M0RDJ4	Glia maturation factor beta	Gmfb;Gmfb	>tr|M0RDJ4|M0RDJ4_RAT Glia maturation factor beta OS=Rattus norvegicus GN=Gmfb PE=1 SV=2	1	107.11	8.55923e-05	117	LVQTAELTK(1)VFEIR	3	563.658	7280300
P41542	General vesicular transport factor p115	Uso1	>sp|P41542|USO1_RAT General vesicular transport factor p115 OS=Rattus norvegicus GN=Uso1 PE=1 SV=1	1	78.752	0.00809122	615	ASQKPQPNFPSPEYMIFDHEFTK(1)LVK	4	780.893	21587000
P41542	General vesicular transport factor p115	Uso1	>sp|P41542|USO1_RAT General vesicular transport factor p115 OS=Rattus norvegicus GN=Uso1 PE=1 SV=1	1	128.88	2.37522e-11	25	GVMGGQSAGPQHTEAETIQK(1)LCDR	3	871.411	40649000
P41542	General vesicular transport factor p115	Uso1	>sp|P41542|USO1_RAT General vesicular transport factor p115 OS=Rattus norvegicus GN=Uso1 PE=1 SV=1	1	57.414	0.0395575	260	MK(1)AWFEVGDENPGWSAQK	2	1061.49	38543000
P41542	General vesicular transport factor p115	Uso1	>sp|P41542|USO1_RAT General vesicular transport factor p115 OS=Rattus norvegicus GN=Uso1 PE=1 SV=1	1	135.08	3.06459e-09	202	SNGAIQK(1)IVAFENAFER	3	646.002	3067700
A0A0A0MXZ3	D-2-hydroxyglutarate dehydrogenase, mitochondrial	D2hgdh	>tr|A0A0A0MXZ3|A0A0A0MXZ3_RAT D-2-hydroxyglutarate dehydrogenase, mitochondrial OS=Rattus norvegicus GN=D2hgdh PE=1 SV=1	1	221.86	6.19292e-37	115	GCSK(1)VLLRPQTSEEVSQILR	2	1171.63	704550020
P17220	Proteasome subunit alpha type-2	Psma2	>sp|P17220|PSA2_RAT Proteasome subunit alpha type-2 OS=Rattus norvegicus GN=Psma2 PE=1 SV=3	1	103.46	0.00103242	64	SVHK(1)VEPITK	2	590.34	24863000
P60042	Somatostatin;Antrin;Somatostatin-28;Somatostatin-14	Sst	>sp|P60042|SMS_RAT Somatostatin OS=Rattus norvegicus GN=Sst PE=1 SV=1	1	86.944	0.00289376	37	QFLQK(1)SLAAATGK	2	702.896	89056000
D3ZAN3		Ganab	>tr|D3ZAN3|D3ZAN3_RAT Alpha glucosidase 2 alpha neutral subunit (Predicted) OS=Rattus norvegicus GN=Ganab PE=1 SV=1	1	112.36	0.00118529	344	NHGLYVK(1)TR	3	377.209	12991000
D3ZAN3		Ganab	>tr|D3ZAN3|D3ZAN3_RAT Alpha glucosidase 2 alpha neutral subunit (Predicted) OS=Rattus norvegicus GN=Ganab PE=1 SV=1	1	109.12	2.58984e-09	190	TLFGK(1)MLDYLQGSGETPQTDIR	3	838.084	9723300
Q6P7Q4	Lactoylglutathione lyase	Glo1	>sp|Q6P7Q4|LGUL_RAT Lactoylglutathione lyase OS=Rattus norvegicus GN=Glo1 PE=1 SV=3	1	61.127	0.00850341	140	GFGHIGIAVPDVYEACK(1)R	3	677.675	17439000
Q6P9U6		Sat1;Sat1	>tr|Q6P9U6|Q6P9U6_RAT Sodium-coupled neutral amino acid transporter 1 OS=Rattus norvegicus GN=Sat1 PE=2 SV=1	1	109.24	1.49099e-06	26	ELAK(1)YEYMEDQVVLTEK	2	1065.52	7626400
O89038	Myocyte-specific enhancer factor 2D	Mef2d	>sp|O89038|MEF2D_RAT Myocyte-specific enhancer factor 2D OS=Rattus norvegicus GN=Mef2d PE=1 SV=1	1	103.83	0.000376801	497	PAPEPEAEGSAVK(1)R	2	740.376	4591100
Q3B8R7		Mrpl47	>tr|Q3B8R7|Q3B8R7_RAT Mitochondrial ribosomal protein L47 OS=Rattus norvegicus GN=Mrpl47 PE=1 SV=1	1	164.7	5.9608e-13	146	VVDSMDALDK(1)VVQER	3	582.629	245720000
Q6P9U0		Serpinb6	>tr|Q6P9U0|Q6P9U0_RAT Protein Serpinb6 OS=Rattus norvegicus GN=Serpinb6 PE=1 SV=1	1	88.819	0.0168961	142	INTWVAK(1)K	2	501.293	313209984
Q6P9U0		Serpinb6	>tr|Q6P9U0|Q6P9U0_RAT Protein Serpinb6 OS=Rattus norvegicus GN=Serpinb6 PE=1 SV=1	1	69.92	0.00957878	285	LEENYDMK(1)VVLGK	2	790.405	31781000
Q6P9U0		Serpinb6	>tr|Q6P9U0|Q6P9U0_RAT Protein Serpinb6 OS=Rattus norvegicus GN=Serpinb6 PE=1 SV=1	1	78.128	0.00117811	321	VIHK(1)AFVEVNEEGTEAVAATGSTITMR	3	968.159	29503000
G3V8B3	Histone H2B;Histone H2B	LOC100910200;Hist1h2bk	>tr|G3V8B3|G3V8B3_RAT Histone H2B OS=Rattus norvegicus GN=LOC100910200 PE=3 SV=1	1	100.57	0.00258948	121	AVTK(1)YTSSK	2	513.777	212250000
G3V8B3	Histone H2B;Histone H2B	LOC100910200;Hist1h2bk	>tr|G3V8B3|G3V8B3_RAT Histone H2B OS=Rattus norvegicus GN=LOC100910200 PE=3 SV=1	1	66.989	0.0336821	117	HAVSEGTK(1)AVTK	2	635.344	550000
G3V8B3	Histone H2B;Histone H2B	LOC100910200;Hist1h2bk	>tr|G3V8B3|G3V8B3_RAT Histone H2B OS=Rattus norvegicus GN=LOC100910200 PE=3 SV=1	1	143.97	6.01309e-05	44	KESYSVYVYK(1)VLK	2	824.453	285929984
G3V8B3	Histone H2B;Histone H2B	LOC100910200;Hist1h2bk	>tr|G3V8B3|G3V8B3_RAT Histone H2B OS=Rattus norvegicus GN=LOC100910200 PE=3 SV=1	1	168.45	1.043e-12	47	VLK(1)QVHPDTGISSK	2	775.93	635920000
G3V8B3	Histone H2B;Histone H2B	LOC100910200;Hist1h2bk	>tr|G3V8B3|G3V8B3_RAT Histone H2B OS=Rattus norvegicus GN=LOC100910200 PE=3 SV=1	1	131.84	2.16582e-07	109	LLLPGELAK(1)HAVSEGTK	2	903.012	7038000100
G3V8B3	Histone H2B;Histone H2B	LOC100910200;Hist1h2bk	>tr|G3V8B3|G3V8B3_RAT Histone H2B OS=Rattus norvegicus GN=LOC100910200 PE=3 SV=1	1	202.25	1.45093e-11	16	PEPAK(1)SAPAPK(1)K(1)GSK(1)K	2	894.996	3187099900
G3V8B3	Histone H2B;Histone H2B	LOC100910200;Hist1h2bk	>tr|G3V8B3|G3V8B3_RAT Histone H2B OS=Rattus norvegicus GN=LOC100910200 PE=3 SV=1	1	202.25	1.45093e-11	17	K(1)GSK(1)K(1)AVTK(1)AQK	3	481.284	3713299970
G3V8B3	Histone H2B;Histone H2B	LOC100910200;Hist1h2bk	>tr|G3V8B3|G3V8B3_RAT Histone H2B OS=Rattus norvegicus GN=LOC100910200 PE=3 SV=1	1	202.25	1.45093e-11	21	KGSK(1)K(1)AVTK(1)AQK	2	700.417	3713299970
G3V8B3	Histone H2B;Histone H2B	LOC100910200;Hist1h2bk	>tr|G3V8B3|G3V8B3_RAT Histone H2B OS=Rattus norvegicus GN=LOC100910200 PE=3 SV=1	1	140.49	0.00709226	24	K(1)AVTK(1)AQK(1)K	2	564.343	130150000
G3V8B3	Histone H2B;Histone H2B	LOC100910200;Hist1h2bk	>tr|G3V8B3|G3V8B3_RAT Histone H2B OS=Rattus norvegicus GN=LOC100910200 PE=3 SV=1	1	198.23	4.47221e-10	13	PEPAK(1)SAPAPK(1)K(1)GSK(1)K	2	894.996	3028100100
G3V8B3	Histone H2B;Histone H2B	LOC100910200;Hist1h2bk	>tr|G3V8B3|G3V8B3_RAT Histone H2B OS=Rattus norvegicus GN=LOC100910200 PE=3 SV=1	1	128.1	0.000363091	6	PEPAK(1)SAPAPK(1)K(1)GSK(1)K	2	894.996	104550000
G3V8B3	Histone H2B;Histone H2B	LOC100910200;Hist1h2bk	>tr|G3V8B3|G3V8B3_RAT Histone H2B OS=Rattus norvegicus GN=LOC100910200 PE=3 SV=1	1	128.1	0.000363091	12	PEPAK(1)SAPAPK(1)K(1)GSK(1)K	2	894.996	87778000
Q9Z2L0	Voltage-dependent anion-selective channel protein 1	Vdac1	>sp|Q9Z2L0|VDAC1_RAT Voltage-dependent anion-selective channel protein 1 OS=Rattus norvegicus GN=Vdac1 PE=1 SV=4	1	101.53	0.000372913	20	DVFTK(1)GYGFGLIK	2	743.901	412300000
Q9Z2L0	Voltage-dependent anion-selective channel protein 1	Vdac1	>sp|Q9Z2L0|VDAC1_RAT Voltage-dependent anion-selective channel protein 1 OS=Rattus norvegicus GN=Vdac1 PE=1 SV=4	1	77.185	0.00716173	28	GYGFGLIK(1)LDLK	2	683.392	282720000
Q9Z2L0	Voltage-dependent anion-selective channel protein 1	Vdac1	>sp|Q9Z2L0|VDAC1_RAT Voltage-dependent anion-selective channel protein 1 OS=Rattus norvegicus GN=Vdac1 PE=1 SV=4	1	142.91	7.37628e-09	96	GLK(1)LTFDSSFSPNTGK	2	870.944	64628000
Q9Z2L0	Voltage-dependent anion-selective channel protein 1	Vdac1	>sp|Q9Z2L0|VDAC1_RAT Voltage-dependent anion-selective channel protein 1 OS=Rattus norvegicus GN=Vdac1 PE=1 SV=4	1	105.41	0.000313806	12	AVPPTYADLGK(1)SAR	2	765.402	82868000
Q9Z2L0	Voltage-dependent anion-selective channel protein 1	Vdac1	>sp|Q9Z2L0|VDAC1_RAT Voltage-dependent anion-selective channel protein 1 OS=Rattus norvegicus GN=Vdac1 PE=1 SV=4	1	168.69	3.46508e-19	224	FGIAAK(1)YQVDPDACFSAK	2	1015.49	962950020
Q9Z2L0	Voltage-dependent anion-selective channel protein 1	Vdac1	>sp|Q9Z2L0|VDAC1_RAT Voltage-dependent anion-selective channel protein 1 OS=Rattus norvegicus GN=Vdac1 PE=1 SV=4	1	88.544	0.00357122	236	YQVDPDACFSAK(1)VNNSSLIGLGYTQTLKPGIK	4	882.453	99073000
Q9Z2L0	Voltage-dependent anion-selective channel protein 1	Vdac1	>sp|Q9Z2L0|VDAC1_RAT Voltage-dependent anion-selective channel protein 1 OS=Rattus norvegicus GN=Vdac1 PE=1 SV=4	1	134.25	2.05553e-09	266	LTLSALLDGK(1)NVNAGGHK	3	617.343	78614000
Q9Z2L0	Voltage-dependent anion-selective channel protein 1	Vdac1	>sp|Q9Z2L0|VDAC1_RAT Voltage-dependent anion-selective channel protein 1 OS=Rattus norvegicus GN=Vdac1 PE=1 SV=4	1	142.91	3.46524e-09	274	NVNAGGHK(1)LGLGLEFQA	2	883.963	16819000
Q9Z2L0	Voltage-dependent anion-selective channel protein 1	Vdac1	>sp|Q9Z2L0|VDAC1_RAT Voltage-dependent anion-selective channel protein 1 OS=Rattus norvegicus GN=Vdac1 PE=1 SV=4	1	125.39	3.22385e-15	197	TDEFQLHTNVNDGTEFGGSIYQK(1)VNK	3	995.14	62721000
F8WFH8	Tryptophan--tRNA ligase, cytoplasmic;T1-TrpRS;T2-TrpRS	Wars;Wars	>tr|F8WFH8|F8WFH8_RAT Tryptophan--tRNA ligase, cytoplasmic OS=Rattus norvegicus GN=Wars PE=1 SV=1	1	124.81	1.33827e-05	462	AVTEETVK(1)EFMAPR	2	825.414	8674800
F8WFH8	Tryptophan--tRNA ligase, cytoplasmic;T1-TrpRS;T2-TrpRS	Wars;Wars	>tr|F8WFH8|F8WFH8_RAT Tryptophan--tRNA ligase, cytoplasmic OS=Rattus norvegicus GN=Wars PE=1 SV=1	1	63.181	0.028791	55	MNYK(1)TAMGEEYK	2	753.834	16813000
Q08163	Adenylyl cyclase-associated protein 1	Cap1	>sp|Q08163|CAP1_RAT Adenylyl cyclase-associated protein 1 OS=Rattus norvegicus GN=Cap1 PE=1 SV=3	1	247.74	0	70	EIGGDVQK(1)HAEMVHTGLK	3	664.339	319990016
Q08163	Adenylyl cyclase-associated protein 1	Cap1	>sp|Q08163|CAP1_RAT Adenylyl cyclase-associated protein 1 OS=Rattus norvegicus GN=Cap1 PE=1 SV=3	1	56.286	0.0319995	80	HAEMVHTGLK(1)LER	3	521.608	24747000
Q08163	Adenylyl cyclase-associated protein 1	Cap1	>sp|Q08163|CAP1_RAT Adenylyl cyclase-associated protein 1 OS=Rattus norvegicus GN=Cap1 PE=1 SV=3	1	122.7	4.22078e-05	375	INSITVDNCK(1)K	2	667.343	6308300
Q08163	Adenylyl cyclase-associated protein 1	Cap1	>sp|Q08163|CAP1_RAT Adenylyl cyclase-associated protein 1 OS=Rattus norvegicus GN=Cap1 PE=1 SV=3	1	76.492	0.00298927	421	TDGCHAYLSK(1)NSLDCEIVSAK	3	804.039	10126000
Q64428	Trifunctional enzyme subunit alpha, mitochondrial;Long-chain enoyl-CoA hydratase;Long chain 3-hydroxyacyl-CoA dehydrogenase	Hadha	>sp|Q64428|ECHA_RAT Trifunctional enzyme subunit alpha, mitochondrial OS=Rattus norvegicus GN=Hadha PE=1 SV=2	1	88.385	0.000192767	455	ADMVIEAVFEDLAVK(1)HK	2	979.009	46824000
Q64428	Trifunctional enzyme subunit alpha, mitochondrial;Long-chain enoyl-CoA hydratase;Long chain 3-hydroxyacyl-CoA dehydrogenase	Hadha	>sp|Q64428|ECHA_RAT Trifunctional enzyme subunit alpha, mitochondrial OS=Rattus norvegicus GN=Hadha PE=1 SV=2	1	178.99	1.68952e-20	436	DSIFSNLIGQLDYK(1)GFEK	3	706.025	155000000
Q64428	Trifunctional enzyme subunit alpha, mitochondrial;Long-chain enoyl-CoA hydratase;Long chain 3-hydroxyacyl-CoA dehydrogenase	Hadha	>sp|Q64428|ECHA_RAT Trifunctional enzyme subunit alpha, mitochondrial OS=Rattus norvegicus GN=Hadha PE=1 SV=2	1	114.3	9.88393e-08	440	GFEK(1)ADMVIEAVFEDLAVK	2	1077.05	125920000
Q64428	Trifunctional enzyme subunit alpha, mitochondrial;Long-chain enoyl-CoA hydratase;Long chain 3-hydroxyacyl-CoA dehydrogenase	Hadha	>sp|Q64428|ECHA_RAT Trifunctional enzyme subunit alpha, mitochondrial OS=Rattus norvegicus GN=Hadha PE=1 SV=2	1	119.74	8.97936e-05	644	GFYIYQSGSK(1)NK	2	717.357	30781000
Q64428	Trifunctional enzyme subunit alpha, mitochondrial;Long-chain enoyl-CoA hydratase;Long chain 3-hydroxyacyl-CoA dehydrogenase	Hadha	>sp|Q64428|ECHA_RAT Trifunctional enzyme subunit alpha, mitochondrial OS=Rattus norvegicus GN=Hadha PE=1 SV=2	1	90.05	0.00429514	569	ILQEGVDPK(1)K	2	584.832	280780000
Q64428	Trifunctional enzyme subunit alpha, mitochondrial;Long-chain enoyl-CoA hydratase;Long chain 3-hydroxyacyl-CoA dehydrogenase	Hadha	>sp|Q64428|ECHA_RAT Trifunctional enzyme subunit alpha, mitochondrial OS=Rattus norvegicus GN=Hadha PE=1 SV=2	1	79.492	0.0061111	125	ISQEGQK(1)MFEK	2	683.837	29928000
Q64428	Trifunctional enzyme subunit alpha, mitochondrial;Long-chain enoyl-CoA hydratase;Long chain 3-hydroxyacyl-CoA dehydrogenase	Hadha	>sp|Q64428|ECHA_RAT Trifunctional enzyme subunit alpha, mitochondrial OS=Rattus norvegicus GN=Hadha PE=1 SV=2	1	79.809	0.0220654	129	MFEK(1)LEK	2	483.752	28732000
Q64428	Trifunctional enzyme subunit alpha, mitochondrial;Long-chain enoyl-CoA hydratase;Long chain 3-hydroxyacyl-CoA dehydrogenase	Hadha	>sp|Q64428|ECHA_RAT Trifunctional enzyme subunit alpha, mitochondrial OS=Rattus norvegicus GN=Hadha PE=1 SV=2	1	80.684	0.0196044	353	NK(1)FGAPQK	2	466.253	4984200
Q64428	Trifunctional enzyme subunit alpha, mitochondrial;Long-chain enoyl-CoA hydratase;Long chain 3-hydroxyacyl-CoA dehydrogenase	Hadha	>sp|Q64428|ECHA_RAT Trifunctional enzyme subunit alpha, mitochondrial OS=Rattus norvegicus GN=Hadha PE=1 SV=2	1	128.54	1.64995e-05	390	TLLK(1)DTTVTGLGR	2	708.906	28284000
Q64428	Trifunctional enzyme subunit alpha, mitochondrial;Long-chain enoyl-CoA hydratase;Long chain 3-hydroxyacyl-CoA dehydrogenase	Hadha	>sp|Q64428|ECHA_RAT Trifunctional enzyme subunit alpha, mitochondrial OS=Rattus norvegicus GN=Hadha PE=1 SV=2	1	139.69	3.3189e-17	505	VIGMHYFSPVDK(1)MQLLEIITTDK	3	907.473	716969980
Q64428	Trifunctional enzyme subunit alpha, mitochondrial;Long-chain enoyl-CoA hydratase;Long chain 3-hydroxyacyl-CoA dehydrogenase	Hadha	>sp|Q64428|ECHA_RAT Trifunctional enzyme subunit alpha, mitochondrial OS=Rattus norvegicus GN=Hadha PE=1 SV=2	1	62.69	0.0337765	540	VIIVVK(1)DGPGFYTTR	2	853.977	0
M0R605		Casc4;Casc4;Casc4	>tr|M0R605|M0R605_RAT Protein Casc4 OS=Rattus norvegicus GN=Casc4 PE=4 SV=1	1	54.191	0.0609168	353	ANDFHK(1)LK	2	507.772	2245300
Q3MIE4	Synaptic vesicle membrane protein VAT-1 homolog	Vat1	>sp|Q3MIE4|VAT1_RAT Synaptic vesicle membrane protein VAT-1 homolog OS=Rattus norvegicus GN=Vat1 PE=1 SV=1	1	78.401	0.00733397	393	NIGK(1)VLLVPGPEK	2	703.424	216850000
D4A3Q2		Stag1;Stag2	>tr|D4A3Q2|D4A3Q2_RAT Protein Stag1 OS=Rattus norvegicus GN=Stag1 PE=1 SV=1	1	168.23	3.89387e-07	273	LELLLQK(1)R	2	527.835	8972900
D3ZIN5		Vwa8	>tr|D3ZIN5|D3ZIN5_RAT Protein Vwa8 OS=Rattus norvegicus GN=Vwa8 PE=1 SV=2	1	76.759	0.0066381	518	GPVLVNIEK(1)YPIEK	2	820.967	12951000
P81155	Voltage-dependent anion-selective channel protein 2	Vdac2	>sp|P81155|VDAC2_RAT Voltage-dependent anion-selective channel protein 2 OS=Rattus norvegicus GN=Vdac2 PE=1 SV=2	1	123.95	2.42518e-05	32	DIFNK(1)GFGFGLVK	2	742.401	313809984
P81155	Voltage-dependent anion-selective channel protein 2	Vdac2	>sp|P81155|VDAC2_RAT Voltage-dependent anion-selective channel protein 2 OS=Rattus norvegicus GN=Vdac2 PE=1 SV=2	1	67.997	0.0278055	40	GFGFGLVK(1)LDVK	2	661.379	129400000
P81155	Voltage-dependent anion-selective channel protein 2	Vdac2	>sp|P81155|VDAC2_RAT Voltage-dependent anion-selective channel protein 2 OS=Rattus norvegicus GN=Vdac2 PE=1 SV=2	1	143.67	1.35094e-09	278	LTLSALVDGK(1)SFNAGGHK	3	619.667	248370000
P81155	Voltage-dependent anion-selective channel protein 2	Vdac2	>sp|P81155|VDAC2_RAT Voltage-dependent anion-selective channel protein 2 OS=Rattus norvegicus GN=Vdac2 PE=1 SV=2	1	70.942	0.0261608	73	VSGTLETK(1)YK	2	584.316	3508200
P81155	Voltage-dependent anion-selective channel protein 2	Vdac2	>sp|P81155|VDAC2_RAT Voltage-dependent anion-selective channel protein 2 OS=Rattus norvegicus GN=Vdac2 PE=1 SV=2	1	161.21	8.79352e-13	75	YK(1)WCEYGLTFTEK	2	883.908	2339500030
Q63570	26S protease regulatory subunit 6B	Psmc4	>sp|Q63570|PRS6B_RAT 26S protease regulatory subunit 6B OS=Rattus norvegicus GN=Psmc4 PE=1 SV=1	1	175.88	4.417e-13	70	K(1)EFLHAQEEVK	2	700.364	6616300
Q63570	26S protease regulatory subunit 6B	Psmc4	>sp|Q63570|PRS6B_RAT 26S protease regulatory subunit 6B OS=Rattus norvegicus GN=Psmc4 PE=1 SV=1	1	61.344	0.0405396	397	YIVLAK(1)DFEK	2	634.35	31667000
Q5XIM9	T-complex protein 1 subunit beta	Cct2	>sp|Q5XIM9|TCPB_RAT T-complex protein 1 subunit beta OS=Rattus norvegicus GN=Cct2 PE=1 SV=3	1	141.58	2.80539e-08	181	DHFTK(1)LAVEAVLR	2	770.928	34460000
Q5XIM9	T-complex protein 1 subunit beta	Cct2	>sp|Q5XIM9|TCPB_RAT T-complex protein 1 subunit beta OS=Rattus norvegicus GN=Cct2 PE=1 SV=3	1	147.24	1.05848e-07	176	LLTHHK(1)DHFTK	3	473.589	73533000
Q5XIM9	T-complex protein 1 subunit beta	Cct2	>sp|Q5XIM9|TCPB_RAT T-complex protein 1 subunit beta OS=Rattus norvegicus GN=Cct2 PE=1 SV=3	1	57.175	0.0318063	272	VAEIEHAEK(1)EK	3	442.23	2380000
F1LN92		Afg3l2	>tr|F1LN92|F1LN92_RAT Protein Afg3l2 OS=Rattus norvegicus GN=Afg3l2 PE=1 SV=1	1	180.84	8.52002e-17	617	EQYLYTK(1)EQLLDR	2	870.944	10221000
F1LN92		Afg3l2	>tr|F1LN92|F1LN92_RAT Protein Afg3l2 OS=Rattus norvegicus GN=Afg3l2 PE=1 SV=1	1	197.14	8.19263e-28	542	HLSDAINEK(1)HFEQAIER	3	693.68	45751000
F1LN92		Afg3l2	>tr|F1LN92|F1LN92_RAT Protein Afg3l2 OS=Rattus norvegicus GN=Afg3l2 PE=1 SV=1	1	84.738	0.00476406	501	LDSALEK(1)DK	2	530.78	0
F1LN92		Afg3l2	>tr|F1LN92|F1LN92_RAT Protein Afg3l2 OS=Rattus norvegicus GN=Afg3l2 PE=1 SV=1	0.999996	67.879	0.0436749	305	VLKDEIDVK(1)FK	3	459.266	16131000
P68182	cAMP-dependent protein kinase catalytic subunit beta;cAMP-dependent protein kinase catalytic subunit alpha	Prkacb;Prkaca;Prkaca;Prkaca	>sp|P68182|KAPCB_RAT cAMP-dependent protein kinase catalytic subunit beta OS=Rattus norvegicus GN=Prkacb PE=1 SV=2	1	49.777	0.0646766	293	NGVSDIK(1)THK	2	570.804	1462100
P68182	cAMP-dependent protein kinase catalytic subunit beta;cAMP-dependent protein kinase catalytic subunit alpha	Prkacb;Prkaca;Prkaca;Prkaca	>sp|P68182|KAPCB_RAT cAMP-dependent protein kinase catalytic subunit beta OS=Rattus norvegicus GN=Prkacb PE=1 SV=2	1	155.11	8.22204e-09	93	QIEHTLNEK(1)R	3	437.233	18422000
P68182	cAMP-dependent protein kinase catalytic subunit beta;cAMP-dependent protein kinase catalytic subunit alpha	Prkacb;Prkaca;Prkaca;Prkaca	>sp|P68182|KAPCB_RAT cAMP-dependent protein kinase catalytic subunit beta OS=Rattus norvegicus GN=Prkacb PE=1 SV=2	1	58.981	0.0555147	62	VMLVK(1)HK	2	448.773	25677000
F7ENH8	Histone deacetylase	Hdac2	>tr|F7ENH8|F7ENH8_RAT Histone deacetylase OS=Rattus norvegicus GN=Hdac2 PE=1 SV=1	1	50.791	0.0334924	75	YHSDEYIK(1)FLR	3	504.921	6917900
P15651	Short-chain specific acyl-CoA dehydrogenase, mitochondrial	Acads;Acads	>sp|P15651|ACADS_RAT Short-chain specific acyl-CoA dehydrogenase, mitochondrial OS=Rattus norvegicus GN=Acads PE=1 SV=2	1	142.79	8.53466e-16	262	ENLLGEPGMGFK(1)IAMQTLDMGR	3	817.401	24338000
P62870	Transcription elongation factor B polypeptide 2	Tceb2	>sp|P62870|ELOB_RAT Transcription elongation factor B polypeptide 2 OS=Rattus norvegicus GN=Tceb2 PE=1 SV=1	1	119.53	7.41761e-05	28	ESSTVFELK(1)R	2	619.325	28702000
P62870	Transcription elongation factor B polypeptide 2	Tceb2	>sp|P62870|ELOB_RAT Transcription elongation factor B polypeptide 2 OS=Rattus norvegicus GN=Tceb2 PE=1 SV=1	1	106.32	0.000513476	36	IVEGILK(1)RPPEEQR	3	569.325	75727000
Q5XIN6	LETM1 and EF-hand domain-containing protein 1, mitochondrial	Letm1	>sp|Q5XIN6|LETM1_RAT LETM1 and EF-hand domain-containing protein 1, mitochondrial OS=Rattus norvegicus GN=Letm1 PE=1 SV=1	1	83.137	0.000658703	161	ILDELK(1)HYYHGFR	4	433.976	32676000
M0RBI3		Naa50;Naa50	>tr|M0RBI3|M0RBI3_RAT Protein LOC102553099 OS=Rattus norvegicus GN=LOC102553099 PE=4 SV=1	1	96.464	0.000475913	36	FYK(1)DVLEVGELAK	2	776.917	837280000
M0RBI3		Naa50;Naa50	>tr|M0RBI3|M0RBI3_RAT Protein LOC102553099 OS=Rattus norvegicus GN=LOC102553099 PE=4 SV=1	1	144.29	1.75729e-09	33	LNQVIFPVSYNDK(1)FYK	3	673.019	3763200000
P15650	Long-chain specific acyl-CoA dehydrogenase, mitochondrial	Acadl	>sp|P15650|ACADL_RAT Long-chain specific acyl-CoA dehydrogenase, mitochondrial OS=Rattus norvegicus GN=Acadl PE=1 SV=1	1	72.207	0.000197607	66	K(1)FFQEEVIPYHEEWEK	3	727.349	78128000
P15650	Long-chain specific acyl-CoA dehydrogenase, mitochondrial	Acadl	>sp|P15650|ACADL_RAT Long-chain specific acyl-CoA dehydrogenase, mitochondrial OS=Rattus norvegicus GN=Acadl PE=1 SV=1	1	145.71	5.04033e-22	279	LPASALLGEENK(1)GFYYLMQELPQER	4	735.372	29250000
P15650	Long-chain specific acyl-CoA dehydrogenase, mitochondrial	Acadl	>sp|P15650|ACADL_RAT Long-chain specific acyl-CoA dehydrogenase, mitochondrial OS=Rattus norvegicus GN=Acadl PE=1 SV=1	1	66.777	0.0129859	419	VQPIYGGTNEIMK(1)ELIAR	3	692.038	25756000
P62630	Elongation factor 1-alpha 1;Elongation factor 1-alpha;Elongation factor 1-alpha 2	Eef1a1;LOC100360413;Eef1a2	>sp|P62630|EF1A1_RAT Elongation factor 1-alpha 1 OS=Rattus norvegicus GN=Eef1a1 PE=2 SV=1	1	96.171	0.00200441	44	FEK(1)EAAEMGK	2	591.279	77485000
P62630	Elongation factor 1-alpha 1;Elongation factor 1-alpha;Elongation factor 1-alpha 2	Eef1a1;LOC100360413;Eef1a2	>sp|P62630|EF1A1_RAT Elongation factor 1-alpha 1 OS=Rattus norvegicus GN=Eef1a1 PE=2 SV=1	1	112.07	1.20311e-07	255	LPLQDVYK(1)IGGIGTVPVGR	3	675.389	25298000
P62630	Elongation factor 1-alpha 1;Elongation factor 1-alpha;Elongation factor 1-alpha 2	Eef1a1;LOC100360413;Eef1a2	>sp|P62630|EF1A1_RAT Elongation factor 1-alpha 1 OS=Rattus norvegicus GN=Eef1a1 PE=2 SV=1	1	73.273	0.0100173	165	MDSTEPPYSQK(1)R	2	740.84	7702100
P62630	Elongation factor 1-alpha 1;Elongation factor 1-alpha;Elongation factor 1-alpha 2	Eef1a1;LOC100360413;Eef1a2	>sp|P62630|EF1A1_RAT Elongation factor 1-alpha 1 OS=Rattus norvegicus GN=Eef1a1 PE=2 SV=1	1	104.7	0.000231941	439	QTVAVGVIK(1)AVDK	3	457.273	2029299970
P62630	Elongation factor 1-alpha 1;Elongation factor 1-alpha;Elongation factor 1-alpha 2	Eef1a1;LOC100360413;Eef1a2	>sp|P62630|EF1A1_RAT Elongation factor 1-alpha 1 OS=Rattus norvegicus GN=Eef1a1 PE=2 SV=1	1	75.738	0.027724	41	TIEK(1)FEK	2	468.755	703020030
Q5EB81	NADH-cytochrome b5 reductase 1	Cyb5r1;Cyb5r1	>sp|Q5EB81|NB5R1_RAT NADH-cytochrome b5 reductase 1 OS=Rattus norvegicus GN=Cyb5r1 PE=2 SV=1	1	95.662	0.000330863	46	RPQVTLQDPDEK(1)YLLR	3	671.697	34501000
Q3MIE9		Sms	>tr|Q3MIE9|Q3MIE9_RAT Protein Sms OS=Rattus norvegicus GN=Sms PE=1 SV=1	1	115.12	7.6212e-05	92	QETDCLLNK(1)IEEK	2	831.406	7295400
G3V8A5		Vps35	>tr|G3V8A5|G3V8A5_RAT Protein Vps35 OS=Rattus norvegicus GN=Vps35 PE=1 SV=1	1	109.04	2.16544e-06	419	LK(1)HFHPLFEYFDYESR	4	543.265	58002000
G3V8A5		Vps35	>tr|G3V8A5|G3V8A5_RAT Protein Vps35 OS=Rattus norvegicus GN=Vps35 PE=1 SV=1	1	56.547	0.0455965	701	VMECLK(1)K	2	483.243	2311500
G3V8A5		Vps35	>tr|G3V8A5|G3V8A5_RAT Protein Vps35 OS=Rattus norvegicus GN=Vps35 PE=1 SV=1	1	152.63	6.0912e-05	31	VQSFQMK(1)R	2	533.279	8880100
D4AE49		Skiv2l2	>tr|D4AE49|D4AE49_RAT Protein Skiv2l2 OS=Rattus norvegicus GN=Skiv2l2 PE=1 SV=3	1	69.105	0.0335298	198	ALSNQK(1)YR	2	511.275	2431700
D4AE49		Skiv2l2	>tr|D4AE49|D4AE49_RAT Protein Skiv2l2 OS=Rattus norvegicus GN=Skiv2l2 PE=1 SV=3	1	127.17	4.10935e-05	61	LQSEPASSGK(1)NK	2	644.331	1970400
P00388	NADPH--cytochrome P450 reductase	Por	>sp|P00388|NCPR_RAT NADPH--cytochrome P450 reductase OS=Rattus norvegicus GN=Por PE=1 SV=3	1	69.229	0.00591999	602	EQAHK(1)VYVQHLLK	3	545.639	20525000
P00388	NADPH--cytochrome P450 reductase	Por	>sp|P00388|NCPR_RAT NADPH--cytochrome P450 reductase OS=Rattus norvegicus GN=Por PE=1 SV=3	1	44.719	0.0625101	610	VYVQHLLK(1)R	2	599.359	1451200
P00388	NADPH--cytochrome P450 reductase	Por	>sp|P00388|NCPR_RAT NADPH--cytochrome P450 reductase OS=Rattus norvegicus GN=Por PE=1 SV=3	1	115.57	5.77842e-05	358	K(1)HPFPCPTTYR	2	723.353	21458000
P00388	NADPH--cytochrome P450 reductase	Por	>sp|P00388|NCPR_RAT NADPH--cytochrome P450 reductase OS=Rattus norvegicus GN=Por PE=1 SV=3	1	48.423	0.0364761	186	TYEHFNAMGK(1)YVDQR	3	634.293	9455500
P62632	Elongation factor 1-alpha 2	Eef1a2	>sp|P62632|EF1A2_RAT Elongation factor 1-alpha 2 OS=Rattus norvegicus GN=Eef1a2 PE=2 SV=1	1	83.692	0.00431357	439	QTVAVGVIK(1)NVEK	2	713.917	16349000
P85515	Alpha-centractin	Actr1a	>sp|P85515|ACTZ_RAT Alpha-centractin OS=Rattus norvegicus GN=Actr1a PE=1 SV=1	1	43.764	0.0645246	81	YPMEHGIVK(1)DWNDMER	3	687.977	9225100
P04762	Catalase	Cat	>sp|P04762|CATA_RAT Catalase OS=Rattus norvegicus GN=Cat PE=1 SV=3	1	51.864	0.0590109	105	VFEHIGK(1)R	2	514.288	785440
G3V8C4	Chloride intracellular channel protein 4	Clic4;Clic4	>tr|G3V8C4|G3V8C4_RAT Chloride intracellular channel protein OS=Rattus norvegicus GN=Clic4 PE=1 SV=1	1	116.05	0.00101289	199	LHIVK(1)VVAK	2	524.847	99755000
P04764	Alpha-enolase;Enolase	Eno1	>sp|P04764|ENOA_RAT Alpha-enolase OS=Rattus norvegicus GN=Eno1 PE=1 SV=4	1	61.523	0.0459063	126	AGAVEK(1)GVPLYR	2	651.364	5781800
P04764	Alpha-enolase;Enolase	Eno1	>sp|P04764|ENOA_RAT Alpha-enolase OS=Rattus norvegicus GN=Eno1 PE=1 SV=4	1	86.882	0.00838877	256	AGK(1)YDLDFK	2	549.777	85993000
P04764	Alpha-enolase;Enolase	Eno1	>sp|P04764|ENOA_RAT Alpha-enolase OS=Rattus norvegicus GN=Eno1 PE=1 SV=4	1	103.76	0.000247464	262	YDLDFK(1)SPDDASR	2	785.855	121270000
P04764	Alpha-enolase;Enolase	Eno1	>sp|P04764|ENOA_RAT Alpha-enolase OS=Rattus norvegicus GN=Eno1 PE=1 SV=4	1	156.11	2.99456e-13	28	GNPTVEVDLYTAK(1)GLFR	3	641.339	352849984
P04764	Alpha-enolase;Enolase	Eno1	>sp|P04764|ENOA_RAT Alpha-enolase OS=Rattus norvegicus GN=Eno1 PE=1 SV=4	1	62.166	0.02837	64	GVSK(1)AVEHINK	3	408.563	4575500
P04764	Alpha-enolase;Enolase	Eno1	>sp|P04764|ENOA_RAT Alpha-enolase OS=Rattus norvegicus GN=Eno1 PE=1 SV=4	1	120.06	0.000168048	420	IEEELGSK(1)AK	2	573.306	160790000
P04764	Alpha-enolase;Enolase	Eno1	>sp|P04764|ENOA_RAT Alpha-enolase OS=Rattus norvegicus GN=Eno1 PE=1 SV=4	1	107.11	0.000144774	193	IGAEVYHNLK(1)NVIK	3	547.31	140050000
P04764	Alpha-enolase;Enolase	Eno1	>sp|P04764|ENOA_RAT Alpha-enolase OS=Rattus norvegicus GN=Eno1 PE=1 SV=4	1	112.41	0.0011066	406	LAK(1)YNQILR	2	580.843	255730000
P04764	Alpha-enolase;Enolase	Eno1	>sp|P04764|ENOA_RAT Alpha-enolase OS=Rattus norvegicus GN=Eno1 PE=1 SV=4	1	187.86	2.19554e-39	343	SCNCLLLK(1)VNQIGSVTESLQACK	3	888.777	445849984
P04764	Alpha-enolase;Enolase	Eno1	>sp|P04764|ENOA_RAT Alpha-enolase OS=Rattus norvegicus GN=Eno1 PE=1 SV=4	1	141.39	0.000466695	5	SILK(1)IHAR	2	511.311	5349400100
P04764	Alpha-enolase;Enolase	Eno1	>sp|P04764|ENOA_RAT Alpha-enolase OS=Rattus norvegicus GN=Eno1 PE=1 SV=4	1	51.495	0.0482168	281	YITPDQLADLYK(1)SFIK	2	979.019	14360000
A0A0G2JZM2		Sec23a	>tr|A0A0G2JZM2|A0A0G2JZM2_RAT Protein Sec23a OS=Rattus norvegicus GN=Sec23a PE=4 SV=1	1	58.592	0.0268884	556	LCQK(1)FGEYHK	3	451.22	7969900
A0A0G2JZM2		Sec23a	>tr|A0A0G2JZM2|A0A0G2JZM2_RAT Protein Sec23a OS=Rattus norvegicus GN=Sec23a PE=4 SV=1	1	157.98	1.82682e-16	185	MVQVHELGCEGISK(1)SYVFR	3	766.373	343460000
A0A0G2JZM2		Sec23a	>tr|A0A0G2JZM2|A0A0G2JZM2_RAT Protein Sec23a OS=Rattus norvegicus GN=Sec23a PE=4 SV=1	1	54.784	0.0331607	392	VFTK(1)DIHGQFK	3	454.579	20593000
D3ZCC2		Zscan20	>tr|D3ZCC2|D3ZCC2_RAT Protein Zscan20 OS=Rattus norvegicus GN=Zscan20 PE=4 SV=2	1	53.493	0.0502868	751	IHVGEK(1)PYR	2	570.812	2111800
F1M9N7	Arf-GAP domain and FG repeat-containing protein 1	Agfg1;Agfg1	>tr|F1M9N7|F1M9N7_RAT Arf-GAP domain and FG repeat-containing protein 1 OS=Rattus norvegicus GN=Agfg1 PE=1 SV=2	1	91.087	0.0127802	28	K(1)CFDCDQR	2	585.737	3373100
Q63584	Transmembrane emp24 domain-containing protein 10	Tmed10	>sp|Q63584|TMEDA_RAT Transmembrane emp24 domain-containing protein 10 OS=Rattus norvegicus GN=Tmed10 PE=1 SV=2	1	192.57	3.66037e-40	50	EEIHK(1)DLLVTGAYEITDQSGGAGGLR	3	924.466	130100000
Q63584	Transmembrane emp24 domain-containing protein 10	Tmed10	>sp|Q63584|TMEDA_RAT Transmembrane emp24 domain-containing protein 10 OS=Rattus norvegicus GN=Tmed10 PE=1 SV=2	1	113.14	1.6157e-06	127	IPDQLVILDMK(1)HGVEAK	2	974.532	131280000
Q63584	Transmembrane emp24 domain-containing protein 10	Tmed10	>sp|Q63584|TMEDA_RAT Transmembrane emp24 domain-containing protein 10 OS=Rattus norvegicus GN=Tmed10 PE=1 SV=2	1	97.095	1.89616e-05	87	ITDSAGHILYAK(1)EDATK	3	625.655	8400400
Q63584	Transmembrane emp24 domain-containing protein 10	Tmed10	>sp|Q63584|TMEDA_RAT Transmembrane emp24 domain-containing protein 10 OS=Rattus norvegicus GN=Tmed10 PE=1 SV=2	1	99.815	0.00239871	145	LK(1)PLEVELR	2	569.845	20621000
Q7TNK3	Zinc finger protein 24	Znf24	>sp|Q7TNK3|ZNF24_RAT Zinc finger protein 24 OS=Rattus norvegicus GN=Znf24 PE=2 SV=1	1	52.372	0.035271	277	IHSGEK(1)PYGCVECGK	3	588.268	5284800
D4A1N9	Peptidyl-glycine alpha-amidating monooxygenase;Peptidylglycine alpha-hydroxylating monooxygenase;Peptidyl-alpha-hydroxyglycine alpha-amidating lyase	Pam;Pam;Pam	>tr|D4A1N9|D4A1N9_RAT Peptidyl-glycine alpha-amidating monooxygenase OS=Rattus norvegicus GN=Pam PE=1 SV=2	1	138.66	1.54356e-08	184	DNHK(1)DCSGVSVHLTR	4	442.461	28207000
Q7M0E3	Destrin	Dstn;LOC680058	>sp|Q7M0E3|DEST_RAT Destrin OS=Rattus norvegicus GN=Dstn PE=1 SV=3	1	95.477	0.000921737	121	MIYASSK(1)DAIK	2	634.831	55670000
Q7M0E3	Destrin	Dstn;LOC680058	>sp|Q7M0E3|DEST_RAT Destrin OS=Rattus norvegicus GN=Dstn PE=1 SV=3	1	93.429	0.00677094	19	IFYDMK(1)VR	2	557.292	66278000
Q7M0E3	Destrin	Dstn;LOC680058	>sp|Q7M0E3|DEST_RAT Destrin OS=Rattus norvegicus GN=Dstn PE=1 SV=3	1	84.882	0.012103	22	K(1)CSTPEEIK	2	567.279	2434800
Q7M0E3	Destrin	Dstn;LOC680058	>sp|Q7M0E3|DEST_RAT Destrin OS=Rattus norvegicus GN=Dstn PE=1 SV=3	1	112.68	1.82651e-06	112	KEELMFFLWAPEQAPLK(1)SK	3	778.745	69588000
Q7M0E3	Destrin	Dstn;LOC680058	>sp|Q7M0E3|DEST_RAT Destrin OS=Rattus norvegicus GN=Dstn PE=1 SV=3	1	88.706	0.000562405	92	YALYDASFETK(1)ESR	2	861.404	9952800
A0A0G2K7D7		Nars2	>tr|A0A0G2K7D7|A0A0G2K7D7_RAT Protein Nars2 OS=Rattus norvegicus GN=Nars2 PE=4 SV=1	1	103.79	4.30206e-05	318	WGVDLQTEHEK(1)YLVR	2	957.989	74145000
Q6JE36	Protein NDRG1	Ndrg1	>sp|Q6JE36|NDRG1_RAT Protein NDRG1 OS=Rattus norvegicus GN=Ndrg1 PE=1 SV=1	1	73.951	0.0199517	280	LDPTK(1)TTLLK	2	586.35	34659000
G3V8B8		Dnajc7	>tr|G3V8B8|G3V8B8_RAT Dnajc7 protein OS=Rattus norvegicus GN=Dnajc7 PE=1 SV=2	1	52.167	0.0503206	99	IAEVDFEK(1)R	2	574.801	1809700
D3ZN95		Hcfc1	>tr|D3ZN95|D3ZN95_RAT Protein Hcfc1 OS=Rattus norvegicus GN=Hcfc1 PE=1 SV=1	1	148.73	2.5434e-05	288	VATHEK(1)EWK	3	390.536	216290000
P24368	Peptidyl-prolyl cis-trans isomerase B	Ppib	>sp|P24368|PPIB_RAT Peptidyl-prolyl cis-trans isomerase B OS=Rattus norvegicus GN=Ppib PE=1 SV=3	1	119.62	0.000673968	129	FPDENFK(1)LK	2	590.306	26934000
P24368	Peptidyl-prolyl cis-trans isomerase B	Ppib	>sp|P24368|PPIB_RAT Peptidyl-prolyl cis-trans isomerase B OS=Rattus norvegicus GN=Ppib PE=1 SV=3	1	124.07	6.25867e-05	116	GDGTGGK(1)SIYGER	2	669.818	32356000
P24368	Peptidyl-prolyl cis-trans isomerase B	Ppib	>sp|P24368|PPIB_RAT Peptidyl-prolyl cis-trans isomerase B OS=Rattus norvegicus GN=Ppib PE=1 SV=3	1	122.18	0.0018753	89	GFGYK(1)NSK	2	471.738	28282000
P24368	Peptidyl-prolyl cis-trans isomerase B	Ppib	>sp|P24368|PPIB_RAT Peptidyl-prolyl cis-trans isomerase B OS=Rattus norvegicus GN=Ppib PE=1 SV=3	1	169.94	1.36103e-13	171	HVVFGK(1)VLEGMDVVR	3	581.647	262740000
P24368	Peptidyl-prolyl cis-trans isomerase B	Ppib	>sp|P24368|PPIB_RAT Peptidyl-prolyl cis-trans isomerase B OS=Rattus norvegicus GN=Ppib PE=1 SV=3	1	85.813	0.00429971	209	IEVEK(1)PFAIAK	2	643.871	80335000
P24368	Peptidyl-prolyl cis-trans isomerase B	Ppib	>sp|P24368|PPIB_RAT Peptidyl-prolyl cis-trans isomerase B OS=Rattus norvegicus GN=Ppib PE=1 SV=3	1	69.03	0.00963107	165	TSWLDGK(1)HVVFGK	3	505.937	85559000
P24368	Peptidyl-prolyl cis-trans isomerase B	Ppib	>sp|P24368|PPIB_RAT Peptidyl-prolyl cis-trans isomerase B OS=Rattus norvegicus GN=Ppib PE=1 SV=3	1	127.49	9.61765e-08	84	TVDNFVALATGEK(1)GFGYK	2	979.997	81911000
P24368	Peptidyl-prolyl cis-trans isomerase B	Ppib	>sp|P24368|PPIB_RAT Peptidyl-prolyl cis-trans isomerase B OS=Rattus norvegicus GN=Ppib PE=1 SV=3	1	151.07	1.13378e-08	98	VIK(1)DFMIQGGDFTR	2	834.924	181700000
Q6DGG0	Peptidyl-prolyl cis-trans isomerase D	Ppid;Ppidl1	>sp|Q6DGG0|PPID_RAT Peptidyl-prolyl cis-trans isomerase D OS=Rattus norvegicus GN=Ppid PE=1 SV=3	1	133.47	4.57882e-06	56	ALCTGEK(1)GTGPTTGK	2	760.375	4493700
Q6DGG0	Peptidyl-prolyl cis-trans isomerase D	Ppid;Ppidl1	>sp|Q6DGG0|PPID_RAT Peptidyl-prolyl cis-trans isomerase D OS=Rattus norvegicus GN=Ppid PE=1 SV=3	1	160.84	1.59129e-12	111	FEDENFHYK(1)HDR	2	839.866	204900000
F1M0Z9		Msi2;Msi2	>tr|F1M0Z9|F1M0Z9_RAT Protein Msi2 OS=Rattus norvegicus GN=Msi2 PE=1 SV=2	1	54.486	0.0453333	9	DYFSK(1)FGEIR	2	652.319	14569000
M0R3M0		LOC502710	>tr|M0R3M0|M0R3M0_RAT Protein Kmt2c OS=Rattus norvegicus GN=Kmt2c PE=1 SV=1	1	91.401	0.00024257	262	GPLAAGASDHFTK(1)PSPR	3	584.301	17913000
M0R3M0		LOC502710	>tr|M0R3M0|M0R3M0_RAT Protein Kmt2c OS=Rattus norvegicus GN=Kmt2c PE=1 SV=1	1	144.18	4.74182e-05	1053	IRDQGDK(1)TMVLEDK	2	845.427	20288000
F7FG98		Ndufs5;Ndufs5	>tr|F7FG98|F7FG98_RAT Protein LOC100361505 OS=Rattus norvegicus GN=LOC100361505 PE=1 SV=1	1	91.318	0.014043	8	PFLDVQK(1)R	2	522.795	29158000
F1LXK8		Mll2	>tr|F1LXK8|F1LXK8_RAT Histone-lysine N-methyltransferase OS=Rattus norvegicus GN=Kmt2d PE=1 SV=2	1	56.205	0.0478419	3087	LTSVLPEVK(1)PK	2	626.879	6913100
A0A0G2K398	Phospholipid hydroperoxide glutathione peroxidase, mitochondrial;Glutathione peroxidase;Phospholipid hydroperoxide glutathione peroxidase, nuclear	Gpx4;Gpx4;Gpx4	>tr|A0A0G2K398|A0A0G2K398_RAT Phospholipid hydroperoxide glutathione peroxidase, mitochondrial OS=Rattus norvegicus GN=Gpx4 PE=4 SV=1	1	64.534	0.0113769	58	DIDGHMVCLDK(1)YR	3	555.257	16297000
A0A0G2K398	Phospholipid hydroperoxide glutathione peroxidase, mitochondrial;Glutathione peroxidase;Phospholipid hydroperoxide glutathione peroxidase, nuclear	Gpx4;Gpx4;Gpx4	>tr|A0A0G2K398|A0A0G2K398_RAT Phospholipid hydroperoxide glutathione peroxidase, mitochondrial OS=Rattus norvegicus GN=Gpx4 PE=4 SV=1	1	103.9	6.47035e-07	47	SMHEFAAK(1)DIDGHMVCLDK	4	562.256	60934000
Q794F9	4F2 cell-surface antigen heavy chain	Slc3a2	>sp|Q794F9|4F2_RAT 4F2 cell-surface antigen heavy chain OS=Rattus norvegicus GN=Slc3a2 PE=1 SV=1	1	108.2	0.000356992	59	FTGLSK(1)EELLK	2	653.866	32001000
Q794F9	4F2 cell-surface antigen heavy chain	Slc3a2	>sp|Q794F9|4F2_RAT 4F2 cell-surface antigen heavy chain OS=Rattus norvegicus GN=Slc3a2 PE=1 SV=1	1	48.423	0.0392581	114	WWHK(1)GALYR	3	420.221	10711000
Q9QXT3	N-acetyltransferase 8;Probable N-acetyltransferase CML6	Nat8;Cml6	>sp|Q9QXT3|NAT8_RAT N-acetyltransferase 8 OS=Rattus norvegicus GN=Nat8 PE=1 SV=1	1	88.495	0.00665836	155	GQGIAK(1)ALVR	2	527.822	22642000
Q9QXT3	N-acetyltransferase 8;Probable N-acetyltransferase CML6	Nat8;Cml6	>sp|Q9QXT3|NAT8_RAT N-acetyltransferase 8 OS=Rattus norvegicus GN=Nat8 PE=1 SV=1	1	87.429	0.000180601	88	NYVSK(1)CLHTDMADITK	3	646.641	27593000
P11030	Acyl-CoA-binding protein;Triakontatetraneuropeptide;Octadecaneuropeptide	Dbi;Dbi;Dbi	>sp|P11030|ACBP_RAT Acyl-CoA-binding protein OS=Rattus norvegicus GN=Dbi PE=1 SV=3	1	95.815	0.00599733	55	AK(1)WDSWNK	2	538.762	310070016
P11030	Acyl-CoA-binding protein;Triakontatetraneuropeptide;Octadecaneuropeptide	Dbi;Dbi;Dbi	>sp|P11030|ACBP_RAT Acyl-CoA-binding protein OS=Rattus norvegicus GN=Dbi PE=1 SV=3	1	172.64	7.62913e-15	51	QATVGDVNTDRPGLLDLK(1)GK	2	1070.07	379340000
D3ZZR9	Peptidyl-prolyl cis-trans isomerase	Fkbp2	>tr|D3ZZR9|D3ZZR9_RAT Peptidyl-prolyl cis-trans isomerase OS=Rattus norvegicus GN=Fkbp2 PE=1 SV=1	1	190.44	1.23956e-25	99	GWDQGLLGMCEGEK(1)R	2	889.403	84301000
D3ZZR9	Peptidyl-prolyl cis-trans isomerase	Fkbp2	>tr|D3ZZR9|D3ZZR9_RAT Peptidyl-prolyl cis-trans isomerase OS=Rattus norvegicus GN=Fkbp2 PE=1 SV=1	1	104.42	0.00190978	43	VDHCPIK(1)SR	2	577.293	75719000
D3ZXN8		Anxa10	>tr|D3ZXN8|D3ZXN8_RAT Protein Anxa10 OS=Rattus norvegicus GN=Anxa10 PE=4 SV=2	1	161.21	1.59085e-12	268	AIHDFGFHNK(1)TVIR	4	424.978	735260030
D3ZXN8		Anxa10	>tr|D3ZXN8|D3ZXN8_RAT Protein Anxa10 OS=Rattus norvegicus GN=Anxa10 PE=4 SV=2	1	102.65	5.80427e-05	72	DLIADLK(1)EQLSSHFK	3	595.984	5656100
D3ZXN8		Anxa10	>tr|D3ZXN8|D3ZXN8_RAT Protein Anxa10 OS=Rattus norvegicus GN=Anxa10 PE=4 SV=2	1	114.86	0.000204376	295	FGK(1)SLFHDIK	3	411.892	248300000
Q9R1D1	Transcriptional repressor CTCF	Ctcf	>sp|Q9R1D1|CTCF_RAT Transcriptional repressor CTCF OS=Rattus norvegicus GN=Ctcf PE=2 SV=1	1	69.331	0.0119511	521	THTGEK(1)PYACSHCDK	2	916.888	521410
D4AC23		Cct7	>tr|D4AC23|D4AC23_RAT Protein Cct7 OS=Rattus norvegicus GN=Cct7 PE=1 SV=1	1	76.492	0.00601296	67	ATISNDGATILK(1)LLDVVHPAAK	3	763.765	136640000
D4AC23		Cct7	>tr|D4AC23|D4AC23_RAT Protein Cct7 OS=Rattus norvegicus GN=Cct7 PE=1 SV=1	1	101.3	5.85618e-06	218	K(1)TFSYAGFEMQPK	2	788.379	49784000
D4AC23		Cct7	>tr|D4AC23|D4AC23_RAT Protein Cct7 OS=Rattus norvegicus GN=Cct7 PE=1 SV=1	1	102.52	0.000548165	172	LISQQK(1)VFFAK	2	675.893	69174000
D4AC23		Cct7	>tr|D4AC23|D4AC23_RAT Protein Cct7 OS=Rattus norvegicus GN=Cct7 PE=1 SV=1	1	150.68	2.64536e-14	292	VILSK(1)LPIGDVATQYFADR	3	716.728	15843000
D4AC23		Cct7	>tr|D4AC23|D4AC23_RAT Protein Cct7 OS=Rattus norvegicus GN=Cct7 PE=1 SV=1	1	65.695	0.0217046	366	YNFFTGCPK(1)AK	2	687.829	19845000
P62890	60S ribosomal protein L30	Rpl30	>sp|P62890|RL30_RAT 60S ribosomal protein L30 OS=Rattus norvegicus GN=Rpl30 PE=3 SV=2	1	76.573	0.00535458	68	SEIEYYAMLAK(1)TGVHHYSGNNIELGTACGK	4	839.649	45979000
P62890	60S ribosomal protein L30	Rpl30	>sp|P62890|RL30_RAT 60S ribosomal protein L30 OS=Rattus norvegicus GN=Rpl30 PE=3 SV=2	1	88.392	0.00813784	26	SGK(1)YVLGYK	2	528.79	31662000
P62890	60S ribosomal protein L30	Rpl30	>sp|P62890|RL30_RAT 60S ribosomal protein L30 OS=Rattus norvegicus GN=Rpl30 PE=3 SV=2	1	115.23	0.000194078	32	YVLGYK(1)QTLK	2	627.858	42242000
Q99PF5	Far upstream element-binding protein 2	Khsrp;Khsrp	>sp|Q99PF5|FUBP2_RAT Far upstream element-binding protein 2 OS=Rattus norvegicus GN=Khsrp PE=1 SV=1	1	94.688	0.00056257	360	IQFK(1)QDDGTGPEK	2	752.868	5769800
P27605	Hypoxanthine-guanine phosphoribosyltransferase	Hprt1	>sp|P27605|HPRT_RAT Hypoxanthine-guanine phosphoribosyltransferase OS=Rattus norvegicus GN=Hprt1 PE=1 SV=1	1	109.42	7.0729e-10	213	DLNHVCVISESGK(1)AK	3	566.954	39860000
Q5I0G4	Glycine--tRNA ligase	Gars;Gars	>sp|Q5I0G4|SYG_RAT Glycine--tRNA ligase (Fragment) OS=Rattus norvegicus GN=Gars PE=1 SV=1	1	105.46	0.000821296	122	AHLQK(1)LMSDK	3	404.885	28701000
Q5I0G4	Glycine--tRNA ligase	Gars;Gars	>sp|Q5I0G4|SYG_RAT Glycine--tRNA ligase (Fragment) OS=Rattus norvegicus GN=Gars PE=1 SV=1	1	58.511	0.0327217	102	FADFMVK(1)DVK	2	621.315	36308000
Q5I0G4	Glycine--tRNA ligase	Gars;Gars	>sp|Q5I0G4|SYG_RAT Glycine--tRNA ligase (Fragment) OS=Rattus norvegicus GN=Gars PE=1 SV=1	1	104.67	2.33048e-08	461	FQK(1)TLHVEEVVPSVIEPSFGLGR	3	870.802	52519000
Q5I0G4	Glycine--tRNA ligase	Gars;Gars	>sp|Q5I0G4|SYG_RAT Glycine--tRNA ligase (Fragment) OS=Rattus norvegicus GN=Gars PE=1 SV=1	1	139.31	0.00187386	27	MEDTLK(1)R	2	467.737	14733000
Q5I0G4	Glycine--tRNA ligase	Gars;Gars	>sp|Q5I0G4|SYG_RAT Glycine--tRNA ligase (Fragment) OS=Rattus norvegicus GN=Gars PE=1 SV=1	1	74.15	0.00832435	6	VLEAK(1)ELALQPK	2	690.908	14019000
A0A0G2JXE0			>tr|A0A0G2JXE0|A0A0G2JXE0_RAT Protein LOC102549061 OS=Rattus norvegicus GN=LOC102549061 PE=4 SV=1	1	198.48	1.56773e-12	17	K(1)GSK(1)K(1)AISK(1)AQK	2	721.422	598950020
A0A0G2JXE0			>tr|A0A0G2JXE0|A0A0G2JXE0_RAT Protein LOC102549061 OS=Rattus norvegicus GN=LOC102549061 PE=4 SV=1	1	198.48	1.56773e-12	21	K(1)GSK(1)K(1)AISK(1)AQK	2	721.422	598950020
A0A0G2JXE0			>tr|A0A0G2JXE0|A0A0G2JXE0_RAT Protein LOC102549061 OS=Rattus norvegicus GN=LOC102549061 PE=4 SV=1	1	198.48	1.56773e-12	13	K(1)GSK(1)K(1)AISK(1)AQK	2	721.422	418100000
A0A0G2JXE0			>tr|A0A0G2JXE0|A0A0G2JXE0_RAT Protein LOC102549061 OS=Rattus norvegicus GN=LOC102549061 PE=4 SV=1	1	198.48	1.56773e-12	16	K(1)GSK(1)K(1)AISK(1)AQK	2	721.422	418100000
P62898	Cytochrome c, somatic	Cycs;LOC690675	>sp|P62898|CYC_RAT Cytochrome c, somatic OS=Rattus norvegicus GN=Cycs PE=1 SV=2	1	141.86	4.37082e-13	73	GITWGEDTLMEYLENPK(1)K	2	1083.52	98965000
M0R3L6		LOC683007;LOC683007	>tr|M0R3L6|M0R3L6_RAT Protein Mia3 OS=Rattus norvegicus GN=Mia3 PE=1 SV=1	1	72.731	0.00472822	221	LSEENVK(1)SECHR	3	510.572	3607600
A0A0G2KAW4	Thimet oligopeptidase	Thop1	>tr|A0A0G2KAW4|A0A0G2KAW4_RAT Thimet oligopeptidase OS=Rattus norvegicus GN=Thop1 PE=4 SV=1	1	123.72	1.28832e-05	257	EENCAILK(1)ELVSLR	3	572.638	194760000
D3ZMY7		Nt5c2	>tr|D3ZMY7|D3ZMY7_RAT Protein Nt5c2 OS=Rattus norvegicus GN=Nt5c2 PE=1 SV=3	1	50.95	0.0571451	250	TVENLEK(1)YVVK	2	682.377	10640000
P50442	Glycine amidinotransferase, mitochondrial	Gatm	>sp|P50442|GATM_RAT Glycine amidinotransferase, mitochondrial OS=Rattus norvegicus GN=Gatm PE=1 SV=1	1	85.271	0.00430541	385	MFEK(1)LGISTIK	2	654.865	47225000
P50442	Glycine amidinotransferase, mitochondrial	Gatm	>sp|P50442|GATM_RAT Glycine amidinotransferase, mitochondrial OS=Rattus norvegicus GN=Gatm PE=1 SV=1	1	109.71	0.00078749	201	SIIK(1)DYFHR	3	407.552	20511000
P50442	Glycine amidinotransferase, mitochondrial	Gatm	>sp|P50442|GATM_RAT Glycine amidinotransferase, mitochondrial OS=Rattus norvegicus GN=Gatm PE=1 SV=1	1	119.46	2.48007e-06	381	VMVDANEVPIQK(1)MFEK	2	960.484	125340000
Q3MIF0		Rpe	>tr|Q3MIF0|Q3MIF0_RAT Protein Rpe OS=Rattus norvegicus GN=Rpe PE=1 SV=1	1	94.692	0.0028465	194	NVCSEAAQK(1)R	2	602.791	1007700
P26772	10 kDa heat shock protein, mitochondrial	Hspe1	>sp|P26772|CH10_RAT 10 kDa heat shock protein, mitochondrial OS=Rattus norvegicus GN=Hspe1 PE=1 SV=3	0.999998	123.19	2.21524e-09	80	VLLPEYGGTK(1)VVLDDKDYFLFR	3	877.135	26217000
P26772	10 kDa heat shock protein, mitochondrial	Hspe1	>sp|P26772|CH10_RAT 10 kDa heat shock protein, mitochondrial OS=Rattus norvegicus GN=Hspe1 PE=1 SV=3	1	153.95	6.23614e-09	86	VVLDDK(1)DYFLFR	2	786.409	309449984
Q63569	26S protease regulatory subunit 6A	Psmc3;Psmc3	>sp|Q63569|PRS6A_RAT 26S protease regulatory subunit 6A OS=Rattus norvegicus GN=Psmc3 PE=2 SV=1	1	124.12	5.98653e-05	245	ACAAQTK(1)ATFLK	2	676.356	60504000
Q498D8		Rbx1	>tr|Q498D8|Q498D8_RAT Protein Rbx1 OS=Rattus norvegicus GN=Rbx1 PE=1 SV=1	1	103.74	0.00171258	105	EWEFQK(1)YGH	2	633.283	10845000
D4A5X7		Gdap1	>tr|D4A5X7|D4A5X7_RAT Ganglioside-induced differentiation-associated-protein 1 (Predicted) OS=Rattus norvegicus GN=Gdap1 PE=4 SV=1	1	181.69	6.41641e-27	214	ILDELEK(1)VLDQVETELQR	3	738.062	48807000
D4A5X7		Gdap1	>tr|D4A5X7|D4A5X7_RAT Ganglioside-induced differentiation-associated-protein 1 (Predicted) OS=Rattus norvegicus GN=Gdap1 PE=4 SV=1	1	130.44	1.38289e-05	203	LLDHDNVK(1)YLK	2	700.383	13007000
Q99NA5	Isocitrate dehydrogenase [NAD] subunit alpha, mitochondrial	Idh3a;Idh3a	>sp|Q99NA5|IDH3A_RAT Isocitrate dehydrogenase [NAD] subunit alpha, mitochondrial OS=Rattus norvegicus GN=Idh3a PE=1 SV=1	1	116.55	0.000142903	214	MSDGLFLQK(1)CR	2	698.839	103100000
Q99NA5	Isocitrate dehydrogenase [NAD] subunit alpha, mitochondrial	Idh3a;Idh3a	>sp|Q99NA5|IDH3A_RAT Isocitrate dehydrogenase [NAD] subunit alpha, mitochondrial OS=Rattus norvegicus GN=Idh3a PE=1 SV=1	1	194.17	1.0692e-13	343	SLTK(1)DLGGNSK	2	581.309	169440000
P12368	cAMP-dependent protein kinase type II-alpha regulatory subunit	Prkar2a;Prkar2a	>sp|P12368|KAP2_RAT cAMP-dependent protein kinase type II-alpha regulatory subunit OS=Rattus norvegicus GN=Prkar2a PE=1 SV=3	1	47.712	0.0632289	277	IVDVIGEK(1)IYK	2	659.884	6376700
P12368	cAMP-dependent protein kinase type II-alpha regulatory subunit	Prkar2a;Prkar2a	>sp|P12368|KAP2_RAT cAMP-dependent protein kinase type II-alpha regulatory subunit OS=Rattus norvegicus GN=Prkar2a PE=1 SV=3	1	102.07	2.92514e-07	155	NLDQEQLSQVLDAMFEK(1)IVK	3	797.414	9771800
F1LTD7		Dennd4c	>tr|F1LTD7|F1LTD7_RAT Protein Dennd4c OS=Rattus norvegicus GN=Dennd4c PE=1 SV=3	1	112.75	8.65117e-08	287	DLLTEK(1)QLSQLGLLTPVER	3	732.414	6624300
P13221	Aspartate aminotransferase, cytoplasmic	Got1	>sp|P13221|AATC_RAT Aspartate aminotransferase, cytoplasmic OS=Rattus norvegicus GN=Got1 PE=1 SV=3	1	97.235	3.6106e-05	318	IVATTLSNPELFK(1)EWK	3	640.016	52778000
P16970	ATP-binding cassette sub-family D member 3	Abcd3;Abcd3	>sp|P16970|ABCD3_RAT ATP-binding cassette sub-family D member 3 OS=Rattus norvegicus GN=Abcd3 PE=1 SV=3	1	86.276	0.00634019	61	AVVDK(1)VFLSR	2	588.343	6215100
P16970	ATP-binding cassette sub-family D member 3	Abcd3;Abcd3	>sp|P16970|ABCD3_RAT ATP-binding cassette sub-family D member 3 OS=Rattus norvegicus GN=Abcd3 PE=1 SV=3	1	73.327	0.0212846	405	DLNHGK(1)YER	2	587.286	5052200
Q9QXU8	Cytoplasmic dynein 1 light intermediate chain 1	Dync1li1;Dync1li1	>sp|Q9QXU8|DC1L1_RAT Cytoplasmic dynein 1 light intermediate chain 1 OS=Rattus norvegicus GN=Dync1li1 PE=1 SV=1	1	92.039	0.000217627	332	K(1)IGILHENFQTLK	3	528.303	20554000
P38983	40S ribosomal protein SA	Rpsa	>sp|P38983|RSSA_RAT 40S ribosomal protein SA OS=Rattus norvegicus GN=Rpsa PE=1 SV=3	1	90.706	0.000497834	89	AVLK(1)FAAATGATPIAGR	2	828.975	13504000
P38983	40S ribosomal protein SA	Rpsa	>sp|P38983|RSSA_RAT 40S ribosomal protein SA OS=Rattus norvegicus GN=Rpsa PE=1 SV=3	1	114.89	0.000201447	57	TWEK(1)LLLAAR	2	621.864	40908000
Q5XIM7	Lysine--tRNA ligase	Kars	>tr|Q5XIM7|Q5XIM7_RAT Lysine--tRNA ligase OS=Rattus norvegicus GN=Kars PE=1 SV=1	1	68.224	0.0569223	521	FELFVMK(1)K	2	542.299	10254000
Q5XIM7	Lysine--tRNA ligase	Kars	>tr|Q5XIM7|Q5XIM7_RAT Lysine--tRNA ligase OS=Rattus norvegicus GN=Kars PE=1 SV=1	1	100.31	0.00028434	431	ISMVEELEK(1)VLGVK	2	808.452	8168800
Q5XIM7	Lysine--tRNA ligase	Kars	>tr|Q5XIM7|Q5XIM7_RAT Lysine--tRNA ligase OS=Rattus norvegicus GN=Kars PE=1 SV=1	1	133.16	1.47542e-06	193	NYK(1)SEEEFVHINNK	2	896.929	18054000
Q5XIM0		Bcs1l	>tr|Q5XIM0|Q5XIM0_RAT BCS1-like (Yeast) OS=Rattus norvegicus GN=Bcs1l PE=1 SV=1	1	133.05	4.58971e-07	145	K(1)VFFNILEEAR	2	704.385	20652000
D3ZVK7	Histone H2A;Histone H2A;Histone H2A.J;Histone H2A;Histone H2A type 1-F;Histone H2A type 3;Histone H2A type 4;Histone H2A type 1-E;Histone H2A type 1-C;Histone H2A;Histone H2A;Histone H2A;Histone H2A type 2-A;Histone H2A type 1	Hist1h2ak;LOC680322;H2afj;Hist1h2af;LOC100910554;hist1h2ail2;Hist2h2ac;Hist2h2aa3	>tr|D3ZVK7|D3ZVK7_RAT Histone H2A OS=Rattus norvegicus GN=Hist1h2ak PE=3 SV=1	1	77.597	0.00158691	96	NDEELNK(1)LLGR	2	671.852	17927000
D3ZVK7	Histone H2A;Histone H2A;Histone H2A.J;Histone H2A;Histone H2A type 1-F;Histone H2A type 3;Histone H2A type 4;Histone H2A type 1-E;Histone H2A type 1-C;Histone H2A;Histone H2A;Histone H2A;Histone H2A type 2-A;Histone H2A type 1	Hist1h2ak;LOC680322;H2afj;Hist1h2af;LOC100910554;hist1h2ail2;Hist2h2ac;Hist2h2aa3	>tr|D3ZVK7|D3ZVK7_RAT Histone H2A OS=Rattus norvegicus GN=Hist1h2ak PE=3 SV=1	1	112.84	0.0260102	6	TGRGK(1)QGGK(1)AR	2	621.339	2797600
D3ZVK7	Histone H2A;Histone H2A;Histone H2A.J;Histone H2A;Histone H2A type 1-F;Histone H2A type 3;Histone H2A type 4;Histone H2A type 1-E;Histone H2A type 1-C;Histone H2A;Histone H2A;Histone H2A;Histone H2A type 2-A;Histone H2A type 1	Hist1h2ak;LOC680322;H2afj;Hist1h2af;LOC100910554;hist1h2ail2;Hist2h2ac;Hist2h2aa3	>tr|D3ZVK7|D3ZVK7_RAT Histone H2A OS=Rattus norvegicus GN=Hist1h2ak PE=3 SV=1	1	112.84	0.0260102	10	TGRGK(1)QGGK(1)AR	2	621.339	2797600
D3ZVK7	Histone H2A;Histone H2A;Histone H2A.J;Histone H2A;Histone H2A type 1-F;Histone H2A type 3;Histone H2A type 4;Histone H2A type 1-E;Histone H2A type 1-C;Histone H2A;Histone H2A;Histone H2A;Histone H2A type 2-A;Histone H2A type 1	Hist1h2ak;LOC680322;H2afj;Hist1h2af;LOC100910554;hist1h2ail2;Hist2h2ac;Hist2h2aa3	>tr|D3ZVK7|D3ZVK7_RAT Histone H2A OS=Rattus norvegicus GN=Hist1h2ak PE=3 SV=1	1	92.474	4.04851e-06	119	VTIAQGGVLPNIQAVLLPK(1)K	3	701.096	27033000
P04797	Glyceraldehyde-3-phosphate dehydrogenase;Glyceraldehyde-3-phosphate dehydrogenase	Gapdh;LOC685186;RGD1560797;RGD1565368	>sp|P04797|G3P_RAT Glyceraldehyde-3-phosphate dehydrogenase OS=Rattus norvegicus GN=Gapdh PE=1 SV=3	0.999998	113.25	0.00310782	252	PAK(1)YDDIKK	3	373.873	69167000
P04797	Glyceraldehyde-3-phosphate dehydrogenase;Glyceraldehyde-3-phosphate dehydrogenase	Gapdh;LOC685186;RGD1560797;RGD1565368	>sp|P04797|G3P_RAT Glyceraldehyde-3-phosphate dehydrogenase OS=Rattus norvegicus GN=Gapdh PE=1 SV=3	1	120.55	0.000129462	217	AVGK(1)VIPELNGK	2	633.874	104890000
P04797	Glyceraldehyde-3-phosphate dehydrogenase;Glyceraldehyde-3-phosphate dehydrogenase	Gapdh;LOC685186;RGD1560797;RGD1565368	>sp|P04797|G3P_RAT Glyceraldehyde-3-phosphate dehydrogenase OS=Rattus norvegicus GN=Gapdh PE=1 SV=3	1	146.96	2.26879e-08	70	LVINGK(1)PITIFQER	2	835.485	177630000
P04797	Glyceraldehyde-3-phosphate dehydrogenase;Glyceraldehyde-3-phosphate dehydrogenase	Gapdh;LOC685186;RGD1560797;RGD1565368	>sp|P04797|G3P_RAT Glyceraldehyde-3-phosphate dehydrogenase OS=Rattus norvegicus GN=Gapdh PE=1 SV=3	1	149.96	1.14545e-07	192	TVDGPSGK(1)LWR	2	629.333	1018700030
P04797	Glyceraldehyde-3-phosphate dehydrogenase;Glyceraldehyde-3-phosphate dehydrogenase	Gapdh;LOC685186;RGD1560797;RGD1565368	>sp|P04797|G3P_RAT Glyceraldehyde-3-phosphate dehydrogenase OS=Rattus norvegicus GN=Gapdh PE=1 SV=3	1	116.38	1.75331e-10	137	VIISAPSADAPMFVMGVNHEK(1)YDNSLK	3	992.493	187720000
D3ZL77	Eukaryotic translation initiation factor 3 subunit H	LOC362695;Eif3h	>tr|D3ZL77|D3ZL77_RAT Eukaryotic translation initiation factor 3 subunit H OS=Rattus norvegicus GN=Eif3h PE=1 SV=2	1	90.464	0.000204285	131	SAVADK(1)HELLSLASSNHLGK	3	707.043	48819000
P01041	Cystatin-B	Cstb	>sp|P01041|CYTB_RAT Cystatin-B OS=Rattus norvegicus GN=Cstb PE=1 SV=1	1	119.6	0.000137835	39	FDVFK(1)AISFR	2	636.343	53002000
P01041	Cystatin-B	Cstb	>sp|P01041|CYTB_RAT Cystatin-B OS=Rattus norvegicus GN=Cstb PE=1 SV=1	1	140.14	1.86666e-06	63	VDVGEEK(1)CVHLR	2	741.872	131510000
P01041	Cystatin-B	Cstb	>sp|P01041|CYTB_RAT Cystatin-B OS=Rattus norvegicus GN=Cstb PE=1 SV=1	1	102.07	0.00420148	24	VK(1)SQLEEK	2	501.777	15455000
B3DMA2	Acyl-CoA dehydrogenase family member 11	Acad11	>sp|B3DMA2|ACD11_RAT Acyl-CoA dehydrogenase family member 11 OS=Rattus norvegicus GN=Acad11 PE=1 SV=1	1	47.991	0.0377256	422	WEHPLVIEK(1)LK	3	478.61	7726300
P62839	Ubiquitin-conjugating enzyme E2 D2	Ube2d2	>sp|P62839|UB2D2_RAT Ubiquitin-conjugating enzyme E2 D2 OS=Rattus norvegicus GN=Ube2d2 PE=1 SV=1	1	64.82	0.0220225	8	IHK(1)ELNDLAR	3	417.567	43754000
P97700	Mitochondrial 2-oxoglutarate/malate carrier protein	Slc25a11;Slc25a11	>sp|P97700|M2OM_RAT Mitochondrial 2-oxoglutarate/malate carrier protein OS=Rattus norvegicus GN=Slc25a11 PE=2 SV=3	1	88.796	0.000222767	73	TSFHALTSILK(1)AEGLR	3	596	25714000
D3ZEJ9		RGD1310429	>tr|D3ZEJ9|D3ZEJ9_RAT Protein RGD1310429 OS=Rattus norvegicus GN=RGD1310429 PE=1 SV=2	1	76.357	0.00773698	365	NCGSGDILLK(1)IVK	2	729.903	9300000
A0A0G2K2V2	AP-1 complex subunit beta-1;AP-2 complex subunit beta	Ap1b1;Ap1b1;Ap2b1;Ap2b1	>tr|A0A0G2K2V2|A0A0G2K2V2_RAT AP-1 complex subunit beta-1 OS=Rattus norvegicus GN=Ap1b1 PE=4 SV=1	1	73.435	0.0135605	282	DLDYYATLLK(1)K	2	692.872	11991000
A0A0G2K2V2	AP-1 complex subunit beta-1;AP-2 complex subunit beta	Ap1b1;Ap1b1;Ap2b1;Ap2b1	>tr|A0A0G2K2V2|A0A0G2K2V2_RAT AP-1 complex subunit beta-1 OS=Rattus norvegicus GN=Ap1b1 PE=4 SV=1	1	109.79	0.0012561	322	HEMK(1)VFFVK	2	603.821	54195000
A0A0G2K2V2	AP-1 complex subunit beta-1;AP-2 complex subunit beta	Ap1b1;Ap1b1;Ap2b1;Ap2b1	>tr|A0A0G2K2V2|A0A0G2K2V2_RAT AP-1 complex subunit beta-1 OS=Rattus norvegicus GN=Ap1b1 PE=4 SV=1	1	96.604	0.00534249	318	RPEILK(1)HEMK	3	441.58	17802000
A0A0G2K2V2	AP-1 complex subunit beta-1;AP-2 complex subunit beta	Ap1b1;Ap1b1;Ap2b1;Ap2b1	>tr|A0A0G2K2V2|A0A0G2K2V2_RAT AP-1 complex subunit beta-1 OS=Rattus norvegicus GN=Ap1b1 PE=4 SV=1	1	66.538	0.0245477	265	VLMK(1)FMEMLSK	2	699.863	12768000
A0A0G2K2V2	AP-1 complex subunit beta-1;AP-2 complex subunit beta	Ap1b1;Ap1b1;Ap2b1;Ap2b1	>tr|A0A0G2K2V2|A0A0G2K2V2_RAT AP-1 complex subunit beta-1 OS=Rattus norvegicus GN=Ap1b1 PE=4 SV=1	1	52.495	0.0529388	335	YNDPIYVK(1)LEK	2	712.377	21650000
F7EPH4		Ppa1	>tr|F7EPH4|F7EPH4_RAT Protein Sar1a OS=Rattus norvegicus GN=Ppa1 PE=1 SV=1	1	178.23	5.9672e-19	221	EFAVDIIK(1)NTHDYWK	2	960.978	20616000
F7EPH4		Ppa1	>tr|F7EPH4|F7EPH4_RAT Protein Sar1a OS=Rattus norvegicus GN=Ppa1 PE=1 SV=1	1	50.275	0.0609045	213	NK(1)EFAVDIIK	2	609.84	44122000
P60892	Ribose-phosphate pyrophosphokinase 1;Ribose-phosphate pyrophosphokinase	Prps1;Prps1l1	>sp|P60892|PRPS1_RAT Ribose-phosphate pyrophosphokinase 1 OS=Rattus norvegicus GN=Prps1 PE=1 SV=2	1	182.37	3.45797e-16	194	LNVDFALIHK(1)ER	2	748.915	293929984
P68136	Actin, alpha skeletal muscle;Actin, alpha cardiac muscle 1	Acta1;Actc1	>sp|P68136|ACTS_RAT Actin, alpha skeletal muscle OS=Rattus norvegicus GN=Acta1 PE=1 SV=1	1	164.64	1.30631e-12	193	DLTDYLMK(1)ILTER	3	551.624	351800000
P68136	Actin, alpha skeletal muscle;Actin, alpha cardiac muscle 1	Acta1;Actc1	>sp|P68136|ACTS_RAT Actin, alpha skeletal muscle OS=Rattus norvegicus GN=Acta1 PE=1 SV=1	1	105.03	0.000299328	328	EITALAPSTMK(1)IK	2	722.908	11751000
P68136	Actin, alpha skeletal muscle;Actin, alpha cardiac muscle 1	Acta1;Actc1	>sp|P68136|ACTS_RAT Actin, alpha skeletal muscle OS=Rattus norvegicus GN=Acta1 PE=1 SV=1	1	68.557	0.0335013	330	IK(1)IIAPPER	2	539.835	26111000
P68136	Actin, alpha skeletal muscle;Actin, alpha cardiac muscle 1	Acta1;Actc1	>sp|P68136|ACTS_RAT Actin, alpha skeletal muscle OS=Rattus norvegicus GN=Acta1 PE=1 SV=1	1	53.304	0.0380701	52	HQGVMVGMGQK(1)DSYVGDEAQSK	3	798.367	11329000
P68136	Actin, alpha skeletal muscle;Actin, alpha cardiac muscle 1	Acta1;Actc1	>sp|P68136|ACTS_RAT Actin, alpha skeletal muscle OS=Rattus norvegicus GN=Acta1 PE=1 SV=1	1	108.06	0.000231336	317	MQK(1)EITALAPSTMK	3	530.946	147330000
P68136	Actin, alpha skeletal muscle;Actin, alpha cardiac muscle 1	Acta1;Actc1	>sp|P68136|ACTS_RAT Actin, alpha skeletal muscle OS=Rattus norvegicus GN=Acta1 PE=1 SV=1	1	58.093	0.0169608	70	GILTLK(1)YPIEHGIITNWDDMEK	3	876.784	65347000
P68136	Actin, alpha skeletal muscle;Actin, alpha cardiac muscle 1	Acta1;Actc1	>sp|P68136|ACTS_RAT Actin, alpha skeletal muscle OS=Rattus norvegicus GN=Acta1 PE=1 SV=1	1	97.124	4.43227e-10	86	YPIEHGIITNWDDMEK(1)IWHHTFYNELR	5	700.736	636540030
D3ZRD3		Pde6d	>tr|D3ZRD3|D3ZRD3_RAT Phosphodiesterase 6D, cGMP-specific, rod, delta (Predicted), isoform CRA_a OS=Rattus norvegicus GN=Pde6d PE=1 SV=3	1	66.351	0.0355058	79	LEQK(1)VFFK	2	540.808	27105000
P19804	Nucleoside diphosphate kinase B	Nme2	>sp|P19804|NDKB_RAT Nucleoside diphosphate kinase B OS=Rattus norvegicus GN=Nme2 PE=1 SV=1	1	195.6	1.60758e-25	49	ASEEHLK(1)QHYIDLK	2	876.949	2400800000
P19804	Nucleoside diphosphate kinase B	Nme2	>sp|P19804|NDKB_RAT Nucleoside diphosphate kinase B OS=Rattus norvegicus GN=Nme2 PE=1 SV=1	1	115.1	9.75805e-06	135	EIGLWFK(1)PEELIDYK	3	641.336	185860000
P19804	Nucleoside diphosphate kinase B	Nme2	>sp|P19804|NDKB_RAT Nucleoside diphosphate kinase B OS=Rattus norvegicus GN=Nme2 PE=1 SV=1	1	127.84	0.00285556	31	FEQK(1)GFR	2	477.246	142560000
P19804	Nucleoside diphosphate kinase B	Nme2	>sp|P19804|NDKB_RAT Nucleoside diphosphate kinase B OS=Rattus norvegicus GN=Nme2 PE=1 SV=1	1	115.71	0.00186312	26	GLVGEIIK(1)R	2	513.819	278129984
P19804	Nucleoside diphosphate kinase B	Nme2	>sp|P19804|NDKB_RAT Nucleoside diphosphate kinase B OS=Rattus norvegicus GN=Nme2 PE=1 SV=1	1	130	0.00103195	39	LVAMK(1)FLR	2	510.307	138620000
P19804	Nucleoside diphosphate kinase B	Nme2	>sp|P19804|NDKB_RAT Nucleoside diphosphate kinase B OS=Rattus norvegicus GN=Nme2 PE=1 SV=1	0.999087	79.917	0.0142216	128	NIIHGSDSVESAEK(0.999)EIGLWFK(0.001)PEELIDYK	4	847.929	108860000
A0A0G2K9C4	Shootin-1	RGD1311558	>tr|A0A0G2K9C4|A0A0G2K9C4_RAT Protein RGD1311558 OS=Rattus norvegicus GN=RGD1311558 PE=4 SV=1	1	41.838	0.0444834	278	LENEALHK(1)EIHNLR	3	586.648	4338400
O55215	40S ribosomal protein S2	RGD1562399;LOC100360710;Rps2;Rps2	>tr|D3ZAS1|D3ZAS1_RAT Protein RGD1562399 OS=Rattus norvegicus GN=RGD1562399 PE=3 SV=3	1	66.893	0.00787562	220	ETVFTK(1)SPYQEFTDHLVK	3	737.704	65357000
O55215	40S ribosomal protein S2	RGD1562399;LOC100360710;Rps2;Rps2	>tr|D3ZAS1|D3ZAS1_RAT Protein RGD1562399 OS=Rattus norvegicus GN=RGD1562399 PE=3 SV=3	1	62.617	0.0261941	195	GCTATLGNFAK(1)ATFDAISK	3	672.335	23491000
O55215	40S ribosomal protein S2	RGD1562399;LOC100360710;Rps2;Rps2	>tr|D3ZAS1|D3ZAS1_RAT Protein RGD1562399 OS=Rattus norvegicus GN=RGD1562399 PE=3 SV=3	1	128.86	0.000336796	71	IMPVQK(1)QTR	2	571.821	11941000
P61980	Heterogeneous nuclear ribonucleoprotein K	Hnrnpk;Hnrnpk;Gm7964	>sp|P61980|HNRPK_RAT Heterogeneous nuclear ribonucleoprotein K OS=Rattus norvegicus GN=Hnrnpk PE=1 SV=1	1	129.46	9.78541e-12	179	ENTQTTIK(1)LFQECCPHSTDR	3	836.381	149220000
P61980	Heterogeneous nuclear ribonucleoprotein K	Hnrnpk;Hnrnpk;Gm7964	>sp|P61980|HNRPK_RAT Heterogeneous nuclear ribonucleoprotein K OS=Rattus norvegicus GN=Hnrnpk PE=1 SV=1	1	90.412	0.000707409	52	ILLQSK(1)NAGAVIGK	2	727.44	166430000
P61980	Heterogeneous nuclear ribonucleoprotein K	Hnrnpk;Hnrnpk;Gm7964	>sp|P61980|HNRPK_RAT Heterogeneous nuclear ribonucleoprotein K OS=Rattus norvegicus GN=Hnrnpk PE=1 SV=1	1	70.451	0.000543781	102	ILSISADIETIGEILK(1)K	3	629.035	7612000
P61980	Heterogeneous nuclear ribonucleoprotein K	Hnrnpk;Hnrnpk;Gm7964	>sp|P61980|HNRPK_RAT Heterogeneous nuclear ribonucleoprotein K OS=Rattus norvegicus GN=Hnrnpk PE=1 SV=1	1	76.035	0.0278862	461	QYSGK(1)FF	2	459.721	20717000
P61980	Heterogeneous nuclear ribonucleoprotein K	Hnrnpk;Hnrnpk;Gm7964	>sp|P61980|HNRPK_RAT Heterogeneous nuclear ribonucleoprotein K OS=Rattus norvegicus GN=Hnrnpk PE=1 SV=1	1	55.806	0.0568032	198	VVLIGGK(1)PDR	2	548.33	9756300
D4ADW6		Ktn1;Ktn1;Ktn1;Ktn1;Ktn1	>tr|D4ADW6|D4ADW6_RAT Protein Ktn1 OS=Rattus norvegicus GN=Ktn1 PE=1 SV=2	1	110.38	0.000383286	285	IDTDKENAEVK(1)FK	3	526.939	13527000
D3ZXP7	Actin-related protein 2/3 complex subunit 1A	Arpc1a;Arpc1a	>tr|D3ZXP7|D3ZXP7_RAT Actin-related protein 2/3 complex subunit 1A (Fragment) OS=Rattus norvegicus GN=Arpc1a PE=1 SV=3	1	116.51	9.55853e-05	103	AATFVK(1)WSPLENK	2	766.909	40261000
Q5I0M4		Akr1c13;Akr1c12;Akr1c12l1	>tr|Q5I0M4|Q5I0M4_RAT Aldo-keto reductase family 1, member C13 OS=Rattus norvegicus GN=Akr1c12 PE=1 SV=1	1	88.561	0.000386811	171	SIGVSNFNHK(1)QLER	3	557.625	9821700
P61983	14-3-3 protein gamma;14-3-3 protein gamma, N-terminally processed	Ywhag	>sp|P61983|1433G_RAT 14-3-3 protein gamma OS=Rattus norvegicus GN=Ywhag PE=1 SV=2	1	99.375	0.00970171	127	MK(1)GDYYR	2	487.724	5051600
P61983	14-3-3 protein gamma;14-3-3 protein gamma, N-terminally processed	Ywhag	>sp|P61983|1433G_RAT 14-3-3 protein gamma OS=Rattus norvegicus GN=Ywhag PE=1 SV=2	1	83.229	0.000379333	152	ATVVESSEK(1)AYSEAHEISK	3	703.011	78860000
P61983	14-3-3 protein gamma;14-3-3 protein gamma, N-terminally processed	Ywhag	>sp|P61983|1433G_RAT 14-3-3 protein gamma OS=Rattus norvegicus GN=Ywhag PE=1 SV=2	1	130.27	0.00102099	10	EQLVQK(1)AR	2	507.291	32022000
P61983	14-3-3 protein gamma;14-3-3 protein gamma, N-terminally processed	Ywhag	>sp|P61983|1433G_RAT 14-3-3 protein gamma OS=Rattus norvegicus GN=Ywhag PE=1 SV=2	1	168.45	1.51828e-18	120	NCSETQYESK(1)VFYLK	3	646.636	119650000
P61983	14-3-3 protein gamma;14-3-3 protein gamma, N-terminally processed	Ywhag	>sp|P61983|1433G_RAT 14-3-3 protein gamma OS=Rattus norvegicus GN=Ywhag PE=1 SV=2	1	70.912	0.0324588	125	VFYLK(1)MK	2	485.775	735320000
P61983	14-3-3 protein gamma;14-3-3 protein gamma, N-terminally processed	Ywhag	>sp|P61983|1433G_RAT 14-3-3 protein gamma OS=Rattus norvegicus GN=Ywhag PE=1 SV=2	1	180.97	3.44665e-13	142	YLAEVATGEK(1)R	2	639.838	99591000
O88377	Phosphatidylinositol 5-phosphate 4-kinase type-2 beta	Pip4k2b	>sp|O88377|PI42B_RAT Phosphatidylinositol 5-phosphate 4-kinase type-2 beta OS=Rattus norvegicus GN=Pip4k2b PE=1 SV=1	1	63.624	0.0287431	96	FK(1)EYCPMVFR	2	709.833	5392200
O88377	Phosphatidylinositol 5-phosphate 4-kinase type-2 beta	Pip4k2b	>sp|O88377|PI42B_RAT Phosphatidylinositol 5-phosphate 4-kinase type-2 beta OS=Rattus norvegicus GN=Pip4k2b PE=1 SV=1	1	155	1.93458e-14	150	FVIK(1)TVSSEDVAEMHNILK	2	1101.58	879660030
D4A3V3		Parp12	>tr|D4A3V3|D4A3V3_RAT Poly (ADP-ribose) polymerase family, member 12 (Predicted), isoform CRA_b OS=Rattus norvegicus GN=Parp12 PE=1 SV=2	1	70.889	0.0053351	438	FQAGK(1)HNYELDFK	3	546.935	19251000
G3V6A8		Golgb1	>tr|G3V6A8|G3V6A8_RAT Golgi autoantigen, golgin subfamily b, macrogolgin 1, isoform CRA_c OS=Rattus norvegicus GN=Golgb1 PE=1 SV=1	1	73.26	0.0285872	2701	ELAQLK(1)GR	2	478.78	2992200
G3V6A8		Golgb1	>tr|G3V6A8|G3V6A8_RAT Golgi autoantigen, golgin subfamily b, macrogolgin 1, isoform CRA_c OS=Rattus norvegicus GN=Golgb1 PE=1 SV=1	1	129.34	1.14022e-05	1544	IAESTEWQEK(1)HK	2	764.376	2208300
A0A0G2KB46	Rho GTPase-activating protein 35	Arhgap35;Arhgap35	>tr|A0A0G2KB46|A0A0G2KB46_RAT Rho GTPase-activating protein 35 OS=Rattus norvegicus GN=Arhgap35 PE=4 SV=1	1	76.01	0.00693984	625	ALCTNDDK(1)YVIDGK	2	827.393	17587000
A0A0G2KB63	Prohibitin-2	Phb2	>tr|A0A0G2KB63|A0A0G2KB63_RAT Prohibitin-2 OS=Rattus norvegicus GN=Phb2 PE=4 SV=1	1	78.902	0.00695752	262	AAQNISK(1)TIATSQNR	2	822.937	6018400
A0A0G2KB63	Prohibitin-2	Phb2	>tr|A0A0G2KB63|A0A0G2KB63_RAT Prohibitin-2 OS=Rattus norvegicus GN=Phb2 PE=4 SV=1	1	59.908	0.0487725	216	AQFLVEK(1)AK	2	538.311	37521000
D4A1R8		Cpne1	>tr|D4A1R8|D4A1R8_RAT Protein Cpne1 OS=Rattus norvegicus GN=Cpne1 PE=1 SV=1	1	115	0.000169565	170	QGDGK(1)WHLAYR	2	686.841	328980000
O88370	Phosphatidylinositol 5-phosphate 4-kinase type-2 gamma	Pip4k2c;Pip4k2c	>sp|O88370|PI42C_RAT Phosphatidylinositol 5-phosphate 4-kinase type-2 gamma OS=Rattus norvegicus GN=Pip4k2c PE=1 SV=1	1	91.549	0.00150526	101	FK(1)EYCPQVFR	2	708.342	20848000
P30835	6-phosphofructokinase, liver type	Pfkl	>sp|P30835|PFKAL_RAT ATP-dependent 6-phosphofructokinase, liver type OS=Rattus norvegicus GN=Pfkl PE=2 SV=3	1	47.991	0.0614531	614	ANVEHMTEK(1)MK	2	680.323	5648100
P30835	6-phosphofructokinase, liver type	Pfkl	>sp|P30835|PFKAL_RAT ATP-dependent 6-phosphofructokinase, liver type OS=Rattus norvegicus GN=Pfkl PE=2 SV=3	1	45.908	0.0552787	383	SFENNWK(1)IYK	2	685.841	21246000
P80254	D-dopachrome decarboxylase	Ddt	>sp|P80254|DOPD_RAT D-dopachrome decarboxylase OS=Rattus norvegicus GN=Ddt PE=1 SV=3	1	89.805	0.001276	110	FFPLEPWQIGK(1)K	2	766.419	26278000
P80254	D-dopachrome decarboxylase	Ddt	>sp|P80254|DOPD_RAT D-dopachrome decarboxylase OS=Rattus norvegicus GN=Ddt PE=1 SV=3	1	126.25	1.93024e-11	83	SHSSSFFK(1)FLTEELSLDQDR	3	805.72	83035000
F1LPB4		Akap9	>tr|F1LPB4|F1LPB4_RAT Protein Akap9 OS=Rattus norvegicus GN=Akap9 PE=1 SV=2	1	78.456	0.0148817	1095	EREEALCSLK(1)DELVSAQQK	3	759.046	20022000
Q920A6	Retinoid-inducible serine carboxypeptidase	Scpep1	>sp|Q920A6|RISC_RAT Retinoid-inducible serine carboxypeptidase OS=Rattus norvegicus GN=Scpep1 PE=2 SV=1	1	71.134	0.0312054	398	FNQLK(1)WK	2	503.279	13706000
D4ABT0	Guanine nucleotide-binding protein G(o) subunit alpha	Gnao1;Gnao1	>tr|D4ABT0|D4ABT0_RAT Guanine nucleotide-binding protein G(o) subunit alpha OS=Rattus norvegicus GN=Gnao1 PE=4 SV=2	1	140.03	1.49507e-09	193	TTGIVETHFTFK(1)NLHFR	4	523.276	33421000
Q64232	Very-long-chain enoyl-CoA reductase	Tecr	>sp|Q64232|TECR_RAT Very-long-chain enoyl-CoA reductase OS=Rattus norvegicus GN=Tecr PE=1 SV=1	1	155.07	4.13156e-05	116	K(1)YDFTSSR	2	523.251	54699000
Q64232	Very-long-chain enoyl-CoA reductase	Tecr	>sp|Q64232|TECR_RAT Very-long-chain enoyl-CoA reductase OS=Rattus norvegicus GN=Tecr PE=1 SV=1	1	82.261	0.00570964	2	MK(1)HYEVEIR	2	623.816	34746000
Q64232	Very-long-chain enoyl-CoA reductase	Tecr	>sp|Q64232|TECR_RAT Very-long-chain enoyl-CoA reductase OS=Rattus norvegicus GN=Tecr PE=1 SV=1	1	98.997	0.00976681	291	SYLK(1)EFR	2	492.761	129230000
Q64232	Very-long-chain enoyl-CoA reductase	Tecr	>sp|Q64232|TECR_RAT Very-long-chain enoyl-CoA reductase OS=Rattus norvegicus GN=Tecr PE=1 SV=1	1	92.039	0.000263315	38	TLFTK(1)THPQWYPAR	3	596.646	34766000
D3Z8R4		RGD1565486	>tr|D3Z8R4|D3Z8R4_RAT Protein Rbm25l1 OS=Rattus norvegicus GN=Rbm25l1 PE=1 SV=3	1	113.88	1.11823e-06	135	LQAFGFCEYK(1)EPESTLR	2	1059	24566000
D4AE90		Wbscr16	>tr|D4AE90|D4AE90_RAT Protein Wbscr16 OS=Rattus norvegicus GN=Wbscr16 PE=1 SV=1	1	106.42	3.88014e-05	218	VVEDEVYSESHK(1)VHR	3	618.971	4148000
Q71UF4	Histone-binding protein RBBP7	Rbbp7	>sp|Q71UF4|RBBP7_RAT Histone-binding protein RBBP7 OS=Rattus norvegicus GN=Rbbp7 PE=2 SV=1	1	153.81	1.69193e-08	4	ASK(1)EMFEDTVEER	2	827.867	40946000
D3ZVM5		Hspa12b	>tr|D3ZVM5|D3ZVM5_RAT Protein Hspa12b OS=Rattus norvegicus GN=Hspa12b PE=1 SV=3	1	47.712	0.058811	181	FFK(1)EHALQELR	3	487.261	2526100
A0A0G2JZH8		Pdhx	>tr|A0A0G2JZH8|A0A0G2JZH8_RAT Protein Pdhx OS=Rattus norvegicus GN=Pdhx PE=4 SV=1	1	131.45	3.25335e-07	451	FRPVLK(1)LTEDEEGNPQVR	3	723.715	47656000
A0A0G2JZH8		Pdhx	>tr|A0A0G2JZH8|A0A0G2JZH8_RAT Protein Pdhx OS=Rattus norvegicus GN=Pdhx PE=4 SV=1	1	157.68	1.07847e-12	486	MVDDELATK(1)FLETFK	3	610.306	188410000
D4AE96		Ipo7	>tr|D4AE96|D4AE96_RAT Importin 7 (Predicted), isoform CRA_c OS=Rattus norvegicus GN=Ipo7 PE=1 SV=1	1	74.464	0.0223736	312	VLYQYK(1)EK	2	556.803	10914000
P30839	Fatty aldehyde dehydrogenase;Aldehyde dehydrogenase	Aldh3a2;Aldh3a2	>sp|P30839|AL3A2_RAT Fatty aldehyde dehydrogenase OS=Rattus norvegicus GN=Aldh3a2 PE=1 SV=1	0.999845	99.747	0.00451166	266	IKDTVK(1)DFYGENVK	2	849.441	4805000
P30839	Fatty aldehyde dehydrogenase;Aldehyde dehydrogenase	Aldh3a2;Aldh3a2	>sp|P30839|AL3A2_RAT Fatty aldehyde dehydrogenase OS=Rattus norvegicus GN=Aldh3a2 PE=1 SV=1	1	58.716	0.0472192	428	PCLLK(1)GLK	2	485.791	9431900
D3ZRE7		Swap70	>tr|D3ZRE7|D3ZRE7_RAT Protein Swap70 OS=Rattus norvegicus GN=Swap70 PE=1 SV=1	1	46.88	0.0412629	537	DK(1)VAHHEGLIR	3	439.574	2183300
D3ZIT4		Anapc7	>tr|D3ZIT4|D3ZIT4_RAT Anaphase promoting complex subunit 7 (Predicted) OS=Rattus norvegicus GN=Anapc7 PE=1 SV=1	1	122.7	4.34695e-05	229	AINTICSLEK(1)K	2	659.855	19292000
A0A0G2KB55	SUMO-conjugating enzyme UBC9	Ube2i	>tr|A0A0G2KB55|A0A0G2KB55_RAT SUMO-conjugating enzyme UBC9 OS=Rattus norvegicus GN=Ube2i PE=4 SV=1	1	86.911	0.00254652	52	GTPWEGGLFK(1)LR	2	701.878	12894000
A0A0G2KB55	SUMO-conjugating enzyme UBC9	Ube2i	>tr|A0A0G2KB55|A0A0G2KB55_RAT SUMO-conjugating enzyme UBC9 OS=Rattus norvegicus GN=Ube2i PE=4 SV=1	1	65.043	0.0230262	58	MLFK(1)DDYPSSPPK	2	783.879	6693800
A0A0G2JXD0	60S ribosomal protein L9	Rpl9;LOC100910002	>tr|A0A0G2JXD0|A0A0G2JXD0_RAT RCG63708 OS=Rattus norvegicus GN=rCG_63708 PE=4 SV=1	1	93.598	0.00404374	121	NFLGEK(1)YIR	2	591.319	25796000
A0A0G2JXD0	60S ribosomal protein L9	Rpl9;LOC100910002	>tr|A0A0G2JXD0|A0A0G2JXD0_RAT RCG63708 OS=Rattus norvegicus GN=rCG_63708 PE=4 SV=1	1	96.948	0.00315291	59	VDK(1)WWGNR	2	551.775	0
F1LMZ8	26S proteasome non-ATPase regulatory subunit 11	Psmd11;Psmd11	>sp|F1LMZ8|PSD11_RAT 26S proteasome non-ATPase regulatory subunit 11 OS=Rattus norvegicus GN=Psmd11 PE=3 SV=2	1	126.09	1.51439e-05	304	SLADFEK(1)ALTDYR	2	785.891	16521000
P81377	cAMP-dependent protein kinase type I-beta regulatory subunit	Prkar1b;Prkar1b	>sp|P81377|KAP1_RAT cAMP-dependent protein kinase type I-beta regulatory subunit OS=Rattus norvegicus GN=Prkar1b PE=2 SV=2	1	130.66	0.000803395	56	EHFEK(1)LEK	2	551.282	9927900
P81377	cAMP-dependent protein kinase type I-beta regulatory subunit	Prkar1b;Prkar1b	>sp|P81377|KAP1_RAT cAMP-dependent protein kinase type I-beta regulatory subunit OS=Rattus norvegicus GN=Prkar1b PE=2 SV=2	1	133.89	4.59303e-06	367	VLGPCSEILK(1)R	2	657.366	38451000
P81377	cAMP-dependent protein kinase type I-beta regulatory subunit	Prkar1b;Prkar1b	>sp|P81377|KAP1_RAT cAMP-dependent protein kinase type I-beta regulatory subunit OS=Rattus norvegicus GN=Prkar1b PE=2 SV=2	1	80.96	0.00379782	261	VSILESLEK(1)WER	2	765.912	11150000
M0R425	Neuroendocrine convertase 1	Pcsk1	>tr|M0R425|M0R425_RAT Uncharacterized protein OS=Rattus norvegicus PE=3 SV=1	1	160.52	1.96846e-12	375	ECIIK(1)DNNFEPR	2	788.875	39815000
M0R425	Neuroendocrine convertase 1	Pcsk1	>tr|M0R425|M0R425_RAT Uncharacterized protein OS=Rattus norvegicus PE=3 SV=1	1	150.49	1.65041e-08	112	YDPTNENK(1)HGTR	3	491.895	88324000
A0A096MJR4	Quinone oxidoreductase-like protein 2		>tr|A0A096MJR4|A0A096MJR4_RAT Protein Tp53i3 (Fragment) OS=Rattus norvegicus GN=Tp53i3 PE=1 SV=1	1	117.84	7.32834e-07	136	GAQSGVNYSQGSLK(1)DAVK	2	925.966	3758000
D3Z941		Mars	>tr|D3Z941|D3Z941_RAT Protein Mars OS=Rattus norvegicus GN=Mars PE=1 SV=1	1	117.31	0.00135234	433	LINAIELK(1)R	2	556.345	6926000
D3Z940		Zscan30;Zscan21	>tr|D3Z940|D3Z940_RAT Protein Zscan30 OS=Rattus norvegicus GN=Zscan30 PE=4 SV=2	1	64.407	0.010303	400	IHTGEK(1)PYQCNECGK	3	621.61	3460300
Q63355	Unconventional myosin-Ic	Myo1c	>sp|Q63355|MYO1C_RAT Unconventional myosin-Ic OS=Rattus norvegicus GN=Myo1c PE=1 SV=2	1	75.416	0.0106016	685	HLGYK(1)PEEYK	2	653.327	3748600
Q63357	Unconventional myosin-Id	Myo1d	>sp|Q63357|MYO1D_RAT Unconventional myosin-Id OS=Rattus norvegicus GN=Myo1d PE=1 SV=3	1	73.632	0.0108381	313	ADMVEK(1)ALLYR	2	675.858	12210000
Q63357	Unconventional myosin-Id	Myo1d	>sp|Q63357|MYO1D_RAT Unconventional myosin-Id OS=Rattus norvegicus GN=Myo1d PE=1 SV=3	1	70.058	0.0116623	307	VVSVIAELLSTK(1)ADMVEK	3	658.699	4857500
M0R7Z0	Eukaryotic translation initiation factor 5B	Eif5b	>tr|M0R7Z0|M0R7Z0_RAT Uncharacterized protein OS=Rattus norvegicus GN=Eif5b PE=1 SV=1	1	65.252	0.0401647	681	MIK(1)NFDR	2	483.247	16358000
Q4QQS8	Nuclear pore complex protein Nup85	Nup85	>sp|Q4QQS8|NUP85_RAT Nuclear pore complex protein Nup85 OS=Rattus norvegicus GN=Nup85 PE=2 SV=1	1	135.56	1.66508e-05	92	LEEELSGK(1)SR	2	595.307	9794900
P85970	Actin-related protein 2/3 complex subunit 2	Arpc2	>sp|P85970|ARPC2_RAT Actin-related protein 2/3 complex subunit 2 OS=Rattus norvegicus GN=Arpc2 PE=1 SV=1	1	75.739	0.00224493	117	DSIVHQAGMLK(1)R	3	466.25	14327000
P85970	Actin-related protein 2/3 complex subunit 2	Arpc2	>sp|P85970|ARPC2_RAT Actin-related protein 2/3 complex subunit 2 OS=Rattus norvegicus GN=Arpc2 PE=1 SV=1	1	192.54	3.02079e-21	77	ELQAHGADELLK(1)R	2	761.405	68074000
P85970	Actin-related protein 2/3 complex subunit 2	Arpc2	>sp|P85970|ARPC2_RAT Actin-related protein 2/3 complex subunit 2 OS=Rattus norvegicus GN=Arpc2 PE=1 SV=1	1	166.34	2.60822e-09	275	TSDFLK(1)VLNR	2	617.843	50406000
Q5I0K3	Citrate lyase subunit beta-like protein, mitochondrial	Clybl	>sp|Q5I0K3|CLYBL_RAT Citrate lyase subunit beta-like protein, mitochondrial OS=Rattus norvegicus GN=Clybl PE=2 SV=2	1	83.137	0.00226319	55	AVLYVPGNDEK(1)K	2	687.867	50242000
Q5I0K3	Citrate lyase subunit beta-like protein, mitochondrial	Clybl	>sp|Q5I0K3|CLYBL_RAT Citrate lyase subunit beta-like protein, mitochondrial OS=Rattus norvegicus GN=Clybl PE=2 SV=2	1	104.26	4.57873e-06	80	VDCAVLDCEDGVAENK(1)K	2	982.44	1909000
Q5XIP6	Flap endonuclease 1	Fen1	>sp|Q5XIP6|FEN1_RAT Flap endonuclease 1 OS=Rattus norvegicus GN=Fen1 PE=2 SV=1	1	93.098	0.00534634	252	AVDLIQK(1)HK	2	547.322	2649700
P61765	Syntaxin-binding protein 1	Stxbp1	>sp|P61765|STXB1_RAT Syntaxin-binding protein 1 OS=Rattus norvegicus GN=Stxbp1 PE=1 SV=1	1	133.21	2.18361e-13	120	AAHVFFTDSCPDALFNELVK(1)SR	3	856.085	63492000
P61765	Syntaxin-binding protein 1	Stxbp1	>sp|P61765|STXB1_RAT Syntaxin-binding protein 1 OS=Rattus norvegicus GN=Stxbp1 PE=1 SV=1	1	52.247	0.0568906	165	AQMK(1)NPILER	2	621.337	8906200
P61765	Syntaxin-binding protein 1	Stxbp1	>sp|P61765|STXB1_RAT Syntaxin-binding protein 1 OS=Rattus norvegicus GN=Stxbp1 PE=1 SV=1	1	138.66	2.05606e-09	208	DNALLAQLIQDK(1)LDAYK	3	658.69	8985200
P61765	Syntaxin-binding protein 1	Stxbp1	>sp|P61765|STXB1_RAT Syntaxin-binding protein 1 OS=Rattus norvegicus GN=Stxbp1 PE=1 SV=1	1	128.22	8.11278e-06	294	HK(1)HIAEVSQEVTR	3	525.946	18044000
P61765	Syntaxin-binding protein 1	Stxbp1	>sp|P61765|STXB1_RAT Syntaxin-binding protein 1 OS=Rattus norvegicus GN=Stxbp1 PE=1 SV=1	1	66.636	0.00687135	356	YSTHLHLAEDCMK(1)HYQGTVDK	4	644.548	9507200
P62856	40S ribosomal protein S26	Rps26;LOC100361854	>sp|P62856|RS26_RAT 40S ribosomal protein S26 OS=Rattus norvegicus GN=Rps26 PE=3 SV=3	1	96.447	2.82266e-06	66	DISEASVFDAYVLPK(1)LYVK	3	733.724	51985000
Q5XIP0		Dnajb4	>tr|Q5XIP0|Q5XIP0_RAT DnaJ (Hsp40) homolog, subfamily B, member 4 OS=Rattus norvegicus GN=Dnajb4 PE=1 SV=1	1	71.221	0.0277644	44	SPQAEEK(1)FK	2	553.28	3182800
Q58FK9	Kynurenine--oxoglutarate transaminase 3	Ccbl2;Kat3	>sp|Q58FK9|KAT3_RAT Kynurenine--oxoglutarate transaminase 3 OS=Rattus norvegicus GN=Ccbl2 PE=2 SV=1	1	58.712	0.0249751	421	LSAIPVSAFCDSESK(1)PHFEK	3	764.372	35887000
Q4QQS6		Alg5	>tr|Q4QQS6|Q4QQS6_RAT Asparagine-linked glycosylation 5 homolog (Yeast, dolichyl-phosphate beta-glucosyltransferase), isoform CRA_a OS=Rattus norvegicus GN=Alg5 PE=1 SV=1	1	66.663	0.013293	44	HEEEK(1)FFLNAR	3	487.909	10538000
Q4QQS6		Alg5	>tr|Q4QQS6|Q4QQS6_RAT Asparagine-linked glycosylation 5 homolog (Yeast, dolichyl-phosphate beta-glucosyltransferase), isoform CRA_a OS=Rattus norvegicus GN=Alg5 PE=1 SV=1	1	154.65	1.94254e-13	93	LPVMMDEALNYLEK(1)R	3	621.983	9528800
P62853	40S ribosomal protein S25	Rps25;RGD1563613;RGD1564597;LOC100359763	>sp|P62853|RS25_RAT 40S ribosomal protein S25 OS=Rattus norvegicus GN=Rps25 PE=2 SV=1	1	80.287	0.00610024	94	AALQELLSK(1)GLIK	2	713.437	14070000
P62853	40S ribosomal protein S25	Rps25;RGD1563613;RGD1564597;LOC100359763	>sp|P62853|RS25_RAT 40S ribosomal protein S25 OS=Rattus norvegicus GN=Rps25 PE=2 SV=1	1	76.064	0.0275674	98	GLIK(1)LVSK	2	450.3	15566000
P62853	40S ribosomal protein S25	Rps25;RGD1563613;RGD1564597;LOC100359763	>sp|P62853|RS25_RAT 40S ribosomal protein S25 OS=Rattus norvegicus GN=Rps25 PE=2 SV=1	1	145.43	8.14576e-08	52	DKLNNLVLFDK(1)ATYDK	2	970.012	15469000
P04785	Protein disulfide-isomerase	P4hb	>sp|P04785|PDIA1_RAT Protein disulfide-isomerase OS=Rattus norvegicus GN=P4hb PE=1 SV=2	1	108.07	0.000112667	172	DAGSDSAK(1)QFLLAAEAVDDIPFGITSNSDVFSK	3	1153.23	22631000
P04785	Protein disulfide-isomerase	P4hb	>sp|P04785|PDIA1_RAT Protein disulfide-isomerase OS=Rattus norvegicus GN=P4hb PE=1 SV=2	1	46.844	0.0385169	132	EADDIVNWLK(1)K	3	458.242	12435000
P04785	Protein disulfide-isomerase	P4hb	>sp|P04785|PDIA1_RAT Protein disulfide-isomerase OS=Rattus norvegicus GN=P4hb PE=1 SV=2	1	119.03	0.000154882	108	FFK(1)NGDTASPK	2	627.312	38305000
P04785	Protein disulfide-isomerase	P4hb	>sp|P04785|PDIA1_RAT Protein disulfide-isomerase OS=Rattus norvegicus GN=P4hb PE=1 SV=2	1	137.9	6.51936e-16	249	HNQLPLVIEFTEQTAPK(1)IFGGEIK	3	917.829	74771000
P04785	Protein disulfide-isomerase	P4hb	>sp|P04785|PDIA1_RAT Protein disulfide-isomerase OS=Rattus norvegicus GN=P4hb PE=1 SV=2	1	82.287	0.016476	310	ILEFFGLK(1)K	2	568.839	151600000
P04785	Protein disulfide-isomerase	P4hb	>sp|P04785|PDIA1_RAT Protein disulfide-isomerase OS=Rattus norvegicus GN=P4hb PE=1 SV=2	1	46.39	0.0451247	417	LGETYK(1)DHENIVIAK	3	591.312	19557000
P04785	Protein disulfide-isomerase	P4hb	>sp|P04785|PDIA1_RAT Protein disulfide-isomerase OS=Rattus norvegicus GN=P4hb PE=1 SV=2	0.99227	110.75	1.61242e-08	328	LITLEEEMTK(0.992)YK(0.008)PESDELTAEK	3	880.438	83621000
P04785	Protein disulfide-isomerase	P4hb	>sp|P04785|PDIA1_RAT Protein disulfide-isomerase OS=Rattus norvegicus GN=P4hb PE=1 SV=2	1	98.533	3.03512e-08	232	LLDFIK(1)HNQLPLVIEFTEQTAPK	3	912.837	47342000
P04785	Protein disulfide-isomerase	P4hb	>sp|P04785|PDIA1_RAT Protein disulfide-isomerase OS=Rattus norvegicus GN=P4hb PE=1 SV=2	1	138.45	3.23554e-07	387	NFEEVAFDEK(1)K	2	699.333	288500000
P04785	Protein disulfide-isomerase	P4hb	>sp|P04785|PDIA1_RAT Protein disulfide-isomerase OS=Rattus norvegicus GN=P4hb PE=1 SV=2	1	92.265	0.000466362	411	QLAPIWDK(1)LGETYK	2	852.454	25846000
P04785	Protein disulfide-isomerase	P4hb	>sp|P04785|PDIA1_RAT Protein disulfide-isomerase OS=Rattus norvegicus GN=P4hb PE=1 SV=2	1	96.866	0.000500306	273	SVSDYDGK(1)LSNFK	2	751.362	25212000
P04785	Protein disulfide-isomerase	P4hb	>sp|P04785|PDIA1_RAT Protein disulfide-isomerase OS=Rattus norvegicus GN=P4hb PE=1 SV=2	1	152.94	3.5339e-13	265	THILLFLPK(1)SVSDYDGK	3	659.023	289720000
P04785	Protein disulfide-isomerase	P4hb	>sp|P04785|PDIA1_RAT Protein disulfide-isomerase OS=Rattus norvegicus GN=P4hb PE=1 SV=2	1	79.469	0.0534437	469	TLDGFK(1)K	2	425.737	86801000
P04785	Protein disulfide-isomerase	P4hb	>sp|P04785|PDIA1_RAT Protein disulfide-isomerase OS=Rattus norvegicus GN=P4hb PE=1 SV=2	1	139.58	6.506e-15	446	VHSFPTLK(1)FFPASADR	3	621.325	474980000
P04785	Protein disulfide-isomerase	P4hb	>sp|P04785|PDIA1_RAT Protein disulfide-isomerase OS=Rattus norvegicus GN=P4hb PE=1 SV=2	1	128.71	3.89826e-06	377	VLVGK(1)NFEEVAFDEK	3	589.305	327969984
D3ZGQ8		Rsf1	>tr|D3ZGQ8|D3ZGQ8_RAT Protein Rsf1 OS=Rattus norvegicus GN=Rsf1 PE=1 SV=2	1	141.13	2.43014e-06	1065	GK(1)DISTILDEER	2	709.362	11169000
D3ZGQ8		Rsf1	>tr|D3ZGQ8|D3ZGQ8_RAT Protein Rsf1 OS=Rattus norvegicus GN=Rsf1 PE=1 SV=2	1	73.435	0.0181618	1054	GK(1)DISTITGHR	2	613.828	3955200
D3ZGQ8		Rsf1	>tr|D3ZGQ8|D3ZGQ8_RAT Protein Rsf1 OS=Rattus norvegicus GN=Rsf1 PE=1 SV=2	1	107.21	0.00175408	602	TSVDK(1)DIQR	2	552.288	5159600
P62628	Dynein light chain roadblock-type 1	Dynlrb1	>sp|P62628|DLRB1_RAT Dynein light chain roadblock-type 1 OS=Rattus norvegicus GN=Dynlrb1 PE=1 SV=3	1	100.57	0.00275326	9	AEVEETLK(1)R	2	579.804	13914000
G3V6E4	Golgi resident protein GCP60	Acbd3;Acbd3	>tr|G3V6E4|G3V6E4_RAT Golgi resident protein GCP60 OS=Rattus norvegicus GN=Acbd3 PE=1 SV=2	1	96.229	0.0004834	35	AFHPTYEEK(1)LK	2	702.862	65068000
G3V6E4	Golgi resident protein GCP60	Acbd3;Acbd3	>tr|G3V6E4|G3V6E4_RAT Golgi resident protein GCP60 OS=Rattus norvegicus GN=Acbd3 PE=1 SV=2	1	66.708	0.022296	26	DGK(1)AFHPTYEEK	2	732.344	2053300
P49432	Pyruvate dehydrogenase E1 component subunit beta, mitochondrial	Pdhb	>sp|P49432|ODPB_RAT Pyruvate dehydrogenase E1 component subunit beta, mitochondrial OS=Rattus norvegicus GN=Pdhb PE=1 SV=2	1	112.82	8.75579e-08	68	VFLLGEEVAQYDGAYK(1)VSR	3	729.376	21067000
P70470	Acyl-protein thioesterase 1	Lypla1	>sp|P70470|LYPA1_RAT Acyl-protein thioesterase 1 OS=Rattus norvegicus GN=Lypla1 PE=1 SV=1	1	63.694	0.0323805	224	YFIDK(1)LLPPID	2	688.379	18772000
E9PTK4		Thnsl1	>tr|E9PTK4|E9PTK4_RAT Protein Thnsl1 OS=Rattus norvegicus GN=Thnsl1 PE=1 SV=1	1	100.19	0.0234954	221	VLDVVK(1)R	2	435.774	16714000
M0R415		Zfp655	>tr|M0R415|M0R415_RAT Uncharacterized protein OS=Rattus norvegicus GN=LOC100910762 PE=4 SV=1	1	55.261	0.0493858	364	EK(1)PYSCNECGK	2	707.292	1096100
D3ZY40		Pcf11	>tr|D3ZY40|D3ZY40_RAT Protein Pcf11 OS=Rattus norvegicus GN=Pcf11 PE=1 SV=1	1	93.909	0.00031899	723	YEDSDK(1)PFVDGPASR	2	862.892	6566900
Q63362	NADH dehydrogenase [ubiquinone] 1 alpha subcomplex subunit 5	Ndufa5	>sp|Q63362|NDUA5_RAT NADH dehydrogenase [ubiquinone] 1 alpha subcomplex subunit 5 OS=Rattus norvegicus GN=Ndufa5 PE=1 SV=3	1	88.819	0.00421365	40	HFPK(1)HAAYR	3	390.205	191150000
Q63362	NADH dehydrogenase [ubiquinone] 1 alpha subcomplex subunit 5	Ndufa5	>sp|Q63362|NDUA5_RAT NADH dehydrogenase [ubiquinone] 1 alpha subcomplex subunit 5 OS=Rattus norvegicus GN=Ndufa5 PE=1 SV=3	1	105.98	0.000685864	36	ILDLLK(1)HFPK	3	422.592	145820000
Q63362	NADH dehydrogenase [ubiquinone] 1 alpha subcomplex subunit 5	Ndufa5	>sp|Q63362|NDUA5_RAT NADH dehydrogenase [ubiquinone] 1 alpha subcomplex subunit 5 OS=Rattus norvegicus GN=Ndufa5 PE=1 SV=3	1	51.346	0.0641343	66	LEPDVK(1)K	2	435.75	2463900
D3Z952		Mfap2	>tr|D3Z952|D3Z952_RAT Microfibrillar-associated protein 2 (Predicted) OS=Rattus norvegicus GN=Mfap2 PE=4 SV=1	1	43.185	0.0468743	114	LYSIHK(1)PCK	3	396.546	18329000
Q3SWT0	Platelet endothelial cell adhesion molecule	Pecam1	>sp|Q3SWT0|PECA1_RAT Platelet endothelial cell adhesion molecule OS=Rattus norvegicus GN=Pecam1 PE=2 SV=1	1	65.88	0.0372687	96	VFHAGK(1)YK	2	496.272	1558800
Q5HZA6	Prolyl endopeptidase-like	Prepl;Prepl	>sp|Q5HZA6|PPCEL_RAT Prolyl endopeptidase-like OS=Rattus norvegicus GN=Prepl PE=2 SV=2	1	43.383	0.0436168	425	FAEGK(1)LFEETGHEDPITK	3	697.341	11424000
Q5HZA6	Prolyl endopeptidase-like	Prepl;Prepl	>sp|Q5HZA6|PPCEL_RAT Prolyl endopeptidase-like OS=Rattus norvegicus GN=Prepl PE=2 SV=2	1	84.479	0.00538242	167	VAPDEK(1)YVAAK	2	616.83	3988800
O35854	Branched-chain-amino-acid aminotransferase, mitochondrial;Branched-chain-amino-acid aminotransferase	Bcat2;Bcat2	>sp|O35854|BCAT2_RAT Branched-chain-amino-acid aminotransferase, mitochondrial OS=Rattus norvegicus GN=Bcat2 PE=1 SV=1	1	225.94	1.4e-45	378	ELK(1)AIQYGTSAHDWMLR	3	693.011	742630020
O35854	Branched-chain-amino-acid aminotransferase, mitochondrial;Branched-chain-amino-acid aminotransferase	Bcat2;Bcat2	>sp|O35854|BCAT2_RAT Branched-chain-amino-acid aminotransferase, mitochondrial OS=Rattus norvegicus GN=Bcat2 PE=1 SV=1	1	203.2	3.45089e-33	142	LCLPDFDK(1)QELLECIR	3	697.68	367460000
O35854	Branched-chain-amino-acid aminotransferase, mitochondrial;Branched-chain-amino-acid aminotransferase	Bcat2;Bcat2	>sp|O35854|BCAT2_RAT Branched-chain-amino-acid aminotransferase, mitochondrial OS=Rattus norvegicus GN=Bcat2 PE=1 SV=1	1	143.67	6.48755e-13	247	LGGNYGPTVAVQQEAQK(1)K	3	644.006	10632000
F1LRE1		Gsr	>tr|F1LRE1|F1LRE1_RAT Glutathione reductase OS=Rattus norvegicus GN=Gsr PE=1 SV=2	1	56.725	0.0473079	32	FNWHVIK(1)EK	2	621.835	8332200
F1LRE1		Gsr	>tr|F1LRE1|F1LRE1_RAT Glutathione reductase OS=Rattus norvegicus GN=Gsr PE=1 SV=2	1	159.52	2.28027e-12	234	GLNLNK(1)LGIQTDDK	2	785.925	28776000
F1LRE1		Gsr	>tr|F1LRE1|F1LRE1_RAT Glutathione reductase OS=Rattus norvegicus GN=Gsr PE=1 SV=2	1	83.168	0.0134002	184	FSQVK(1)EVK	2	503.782	17704000
D3ZIV3		Mad1l1	>tr|D3ZIV3|D3ZIV3_RAT Protein Mad1l1 OS=Rattus norvegicus GN=Mad1l1 PE=1 SV=1	1	101.35	0.000481502	624	EVFQTK(1)IQEFR	2	733.886	12305000
P27657	Pancreatic triacylglycerol lipase	Pnlip;Pnlip	>sp|P27657|LIPP_RAT Pancreatic triacylglycerol lipase OS=Rattus norvegicus GN=Pnlip PE=1 SV=1	1	69.088	0.00514877	68	FLLYTNENQDNYQK(1)ITSDASSIR	3	921.447	25093000
A0A0G2JZF0		Sec24c	>tr|A0A0G2JZF0|A0A0G2JZF0_RAT Protein Sec24c OS=Rattus norvegicus GN=Sec24c PE=4 SV=1	1	103.9	5.83968e-09	1049	SLSGGASYVDFLCHMHK(1)EIR	4	588.033	160690000
P85968	6-phosphogluconate dehydrogenase, decarboxylating;6-phosphogluconate dehydrogenase, decarboxylating	Pgd;Kif1b	>sp|P85968|6PGD_RAT 6-phosphogluconate dehydrogenase, decarboxylating OS=Rattus norvegicus GN=Pgd PE=1 SV=1	1	48.568	0.0638519	38	TVSK(1)VDDFLAK	2	632.843	8961200
Q60587	Trifunctional enzyme subunit beta, mitochondrial;3-ketoacyl-CoA thiolase	Hadhb	>sp|Q60587|ECHB_RAT Trifunctional enzyme subunit beta, mitochondrial OS=Rattus norvegicus GN=Hadhb PE=1 SV=1	1	161.02	2.82054e-05	202	LSLLTK(1)FR	2	510.316	77304000
Q60587	Trifunctional enzyme subunit beta, mitochondrial;3-ketoacyl-CoA thiolase	Hadhb	>sp|Q60587|ECHB_RAT Trifunctional enzyme subunit beta, mitochondrial OS=Rattus norvegicus GN=Hadhb PE=1 SV=1	1	132.01	0.000487221	244	MEQDK(1)YALR	2	606.29	625310020
Q4V7C7	Actin-related protein 3	Actr3	>sp|Q4V7C7|ARP3_RAT Actin-related protein 3 OS=Rattus norvegicus GN=Actr3 PE=1 SV=1	1	145.23	2.12606e-07	244	EFNK(1)YDTDGSK	2	673.299	28833000
Q4V7C7	Actin-related protein 3	Actr3	>sp|Q4V7C7|ARP3_RAT Actin-related protein 3 OS=Rattus norvegicus GN=Actr3 PE=1 SV=1	1	60.55	0.0371649	254	WIK(1)QYTGVNAISK	2	775.422	5811600
Q4V7C7	Actin-related protein 3	Actr3	>sp|Q4V7C7|ARP3_RAT Actin-related protein 3 OS=Rattus norvegicus GN=Actr3 PE=1 SV=1	1	116.63	1.84782e-05	240	YSYVCPDLVK(1)EFNK	2	902.435	140380000
Q5M9F7		Actr10	>tr|Q5M9F7|Q5M9F7_RAT ARP10 actin-related protein 10 homolog (S. cerevisiae) OS=Rattus norvegicus GN=Actr10 PE=1 SV=1	1	81.565	0.0039842	375	SISK(1)EYYNQTGR	2	744.36	5585400
A0A0G2JYR4		Lrba	>tr|A0A0G2JYR4|A0A0G2JYR4_RAT Protein Lrba OS=Rattus norvegicus GN=Lrba PE=4 SV=1	1	51.949	0.0531788	177	DK(1)PYLYCFR	2	652.311	13029000
A0A0G2JYR4		Lrba	>tr|A0A0G2JYR4|A0A0G2JYR4_RAT Protein Lrba OS=Rattus norvegicus GN=Lrba PE=4 SV=1	1	74.53	0.0095926	121	LLSVLK(1)HMPQK	2	668.394	5901100
A0A0G2JYR4		Lrba	>tr|A0A0G2JYR4|A0A0G2JYR4_RAT Protein Lrba OS=Rattus norvegicus GN=Lrba PE=4 SV=1	1	99.5	0.000470287	2662	TLEGPENCLK(1)PK	2	714.364	45838000
Q5M9F6		Mthfs	>tr|Q5M9F6|Q5M9F6_RAT 5-formyltetrahydrofolate cyclo-ligase OS=Rattus norvegicus GN=Mthfs PE=1 SV=1	1	60.641	0.0428104	150	GK(1)GYYDTYLK	2	625.309	23958000
Q63617	Hypoxia up-regulated protein 1	Hyou1	>sp|Q63617|HYOU1_RAT Hypoxia up-regulated protein 1 OS=Rattus norvegicus GN=Hyou1 PE=1 SV=1	1	65.695	0.0346301	398	VQEVLLK(1)PVGK	2	626.387	153000000
X1WI37	40S ribosomal protein S4, X isoform	Rps4x	>tr|X1WI37|X1WI37_RAT Protein LOC100362640 (Fragment) OS=Rattus norvegicus GN=Rps4x PE=1 SV=1	1	54.343	0.0547777	232	GNK(1)PWISLPR	2	605.341	36876000
X1WI37	40S ribosomal protein S4, X isoform	Rps4x	>tr|X1WI37|X1WI37_RAT Protein LOC100362640 (Fragment) OS=Rattus norvegicus GN=Rps4x PE=1 SV=1	1	126.32	6.61046e-06	21	HWMLDK(1)LTGVFAPR	3	571.636	8791100
X1WI37	40S ribosomal protein S4, X isoform	Rps4x	>tr|X1WI37|X1WI37_RAT Protein LOC100362640 (Fragment) OS=Rattus norvegicus GN=Rps4x PE=1 SV=1	1	113.41	0.0128182	127	K(1)IFVGTK	2	417.758	348000000
X1WI37	40S ribosomal protein S4, X isoform	Rps4x	>tr|X1WI37|X1WI37_RAT Protein LOC100362640 (Fragment) OS=Rattus norvegicus GN=Rps4x PE=1 SV=1	1	98.105	0.000802894	52	LK(1)YALTGDEVK	2	639.851	59307000
X1WI37	40S ribosomal protein S4, X isoform	Rps4x	>tr|X1WI37|X1WI37_RAT Protein LOC100362640 (Fragment) OS=Rattus norvegicus GN=Rps4x PE=1 SV=1	1	85.7	3.5632e-05	93	TDITYPAGFMDVISIDK(1)TGENFR	3	878.091	34294000
X1WI37	40S ribosomal protein S4, X isoform	Rps4x	>tr|X1WI37|X1WI37_RAT Protein LOC100362640 (Fragment) OS=Rattus norvegicus GN=Rps4x PE=1 SV=1	1	58.313	0.0326021	15	VAAPK(1)HWMLDK	3	446.573	52055000
P10111	Peptidyl-prolyl cis-trans isomerase A	Ppia	>sp|P10111|PPIA_RAT Peptidyl-prolyl cis-trans isomerase A OS=Rattus norvegicus GN=Ppia PE=1 SV=2	1	145.91	5.13533e-07	44	ALSTGEK(1)GFGYK	2	650.333	414689984
P10111	Peptidyl-prolyl cis-trans isomerase A	Ppia	>sp|P10111|PPIA_RAT Peptidyl-prolyl cis-trans isomerase A OS=Rattus norvegicus GN=Ppia PE=1 SV=2	1	119.96	9.53905e-05	76	HNGTGGK(1)SIYGEK	2	695.341	7319900
P10111	Peptidyl-prolyl cis-trans isomerase A	Ppia	>sp|P10111|PPIA_RAT Peptidyl-prolyl cis-trans isomerase A OS=Rattus norvegicus GN=Ppia PE=1 SV=2	1	104.09	7.10156e-05	82	SIYGEK(1)FEDENFILK	3	625.312	354160000
P10111	Peptidyl-prolyl cis-trans isomerase A	Ppia	>sp|P10111|PPIA_RAT Peptidyl-prolyl cis-trans isomerase A OS=Rattus norvegicus GN=Ppia PE=1 SV=2	1	69.905	0.0346887	131	HVVFGK(1)VK	2	478.29	26894000
P10111	Peptidyl-prolyl cis-trans isomerase A	Ppia	>sp|P10111|PPIA_RAT Peptidyl-prolyl cis-trans isomerase A OS=Rattus norvegicus GN=Ppia PE=1 SV=2	1	118.24	6.90533e-05	125	TEWLDGK(1)HVVFGK	3	519.94	911249980
P10111	Peptidyl-prolyl cis-trans isomerase A	Ppia	>sp|P10111|PPIA_RAT Peptidyl-prolyl cis-trans isomerase A OS=Rattus norvegicus GN=Ppia PE=1 SV=2	1	73.082	0.00759957	28	VCFELFADK(1)VPK	3	498.927	2647200000
P10111	Peptidyl-prolyl cis-trans isomerase A	Ppia	>sp|P10111|PPIA_RAT Peptidyl-prolyl cis-trans isomerase A OS=Rattus norvegicus GN=Ppia PE=1 SV=2	1	175.91	5.69229e-08	31	VPK(1)TAENFR	2	552.296	261110000
Q5VLR5		Erp44	>tr|Q5VLR5|Q5VLR5_RAT BWK4 OS=Rattus norvegicus GN=Erp44 PE=1 SV=1	1	189.43	2.63125e-25	303	GTINFLHADCDK(1)FR	2	868.415	342100000
Q5VLR5		Erp44	>tr|Q5VLR5|Q5VLR5_RAT BWK4 OS=Rattus norvegicus GN=Erp44 PE=1 SV=1	1	71.651	0.00497235	313	HPLLHIQK(1)TPADCPVIAIDSFR	3	857.456	8916800
Q5VLR5		Erp44	>tr|Q5VLR5|Q5VLR5_RAT BWK4 OS=Rattus norvegicus GN=Erp44 PE=1 SV=1	1	76.073	0.00425844	345	LK(1)QFVFDLHSGK	3	487.601	32974000
Q5VLR5		Erp44	>tr|Q5VLR5|Q5VLR5_RAT BWK4 OS=Rattus norvegicus GN=Erp44 PE=1 SV=1	1	110.8	8.65271e-05	355	QFVFDLHSGK(1)LHR	4	407.219	88307000
Q5VLR5		Erp44	>tr|Q5VLR5|Q5VLR5_RAT BWK4 OS=Rattus norvegicus GN=Erp44 PE=1 SV=1	1	155.57	1.10831e-12	170	NIIGYFEQK(1)DSDNYR	3	635.299	24911000
Q6TQE1	Zinc finger CCCH domain-containing protein 18	Zc3h18	>sp|Q6TQE1|ZCH18_RAT Zinc finger CCCH domain-containing protein 18 OS=Rattus norvegicus GN=Zc3h18 PE=2 SV=1	1	57.629	0.0350041	809	ASQQAAAPQQAAPGQPQQGSFVAHK(1)EIK	3	972.497	49094000
P48721	Stress-70 protein, mitochondrial	Hspa9;Hspa9	>sp|P48721|GRP75_RAT Stress-70 protein, mitochondrial OS=Rattus norvegicus GN=Hspa9 PE=1 SV=3	1	145.6	1.68239e-08	360	AQFEGIVTDLIK(1)R	2	766.428	203800000
P48721	Stress-70 protein, mitochondrial	Hspa9;Hspa9	>sp|P48721|GRP75_RAT Stress-70 protein, mitochondrial OS=Rattus norvegicus GN=Hspa9 PE=1 SV=3	1	127.78	1.42355e-05	610	DQLPADECNK(1)LK	2	736.856	20471000
P48721	Stress-70 protein, mitochondrial	Hspa9;Hspa9	>sp|P48721|GRP75_RAT Stress-70 protein, mitochondrial OS=Rattus norvegicus GN=Hspa9 PE=1 SV=3	1	114.5	0.0053875	288	HIVK(1)EFK	2	471.774	207600000
P48721	Stress-70 protein, mitochondrial	Hspa9;Hspa9	>sp|P48721|GRP75_RAT Stress-70 protein, mitochondrial OS=Rattus norvegicus GN=Hspa9 PE=1 SV=3	1	128.06	2.42828e-06	600	MEEFK(1)DQLPADECNK	2	948.411	8272200
P48721	Stress-70 protein, mitochondrial	Hspa9;Hspa9	>sp|P48721|GRP75_RAT Stress-70 protein, mitochondrial OS=Rattus norvegicus GN=Hspa9 PE=1 SV=3	1	55.453	0.0570944	646	QAASSLQQASLK(1)LFEMAYK	3	719.373	3650100
D3Z8E0	Ribosomal protein S6 kinase;Ribosomal protein S6 kinase	Rps6ka3;Rps6ka2	>tr|D3Z8E0|D3Z8E0_RAT Ribosomal protein S6 kinase OS=Rattus norvegicus GN=Rps6ka3 PE=1 SV=2	1	113.44	0.000181937	566	ICDFGFAK(1)QLR	2	698.856	23479000
D3Z8E0	Ribosomal protein S6 kinase;Ribosomal protein S6 kinase	Rps6ka3;Rps6ka2	>tr|D3Z8E0|D3Z8E0_RAT Ribosomal protein S6 kinase OS=Rattus norvegicus GN=Rps6ka3 PE=1 SV=2	1	80.787	0.0109845	100	QLYAMK(1)VLK	2	568.331	9418500
P47875	Cysteine and glycine-rich protein 1	Csrp1	>sp|P47875|CSRP1_RAT Cysteine and glycine-rich protein 1 OS=Rattus norvegicus GN=Csrp1 PE=2 SV=2	1	67.081	0.0331112	173	GCYAK(1)NFGPK	2	592.282	11542000
P47875	Cysteine and glycine-rich protein 1	Csrp1	>sp|P47875|CSRP1_RAT Cysteine and glycine-rich protein 1 OS=Rattus norvegicus GN=Csrp1 PE=2 SV=2	0.999999	90.464	0.00393438	168	GLESTTLADKDGEIYCK(1)GCYAK	3	841.058	9274000
P47875	Cysteine and glycine-rich protein 1	Csrp1	>sp|P47875|CSRP1_RAT Cysteine and glycine-rich protein 1 OS=Rattus norvegicus GN=Csrp1 PE=2 SV=2	1	56.882	0.0220884	59	NLDSTTVAVHGEEIYCK(1)SCYGK	3	858.393	26891000
P47875	Cysteine and glycine-rich protein 1	Csrp1	>sp|P47875|CSRP1_RAT Cysteine and glycine-rich protein 1 OS=Rattus norvegicus GN=Csrp1 PE=2 SV=2	1	56.378	0.0322522	141	SWHK(1)SCFR	3	383.847	25391000
P47875	Cysteine and glycine-rich protein 1	Csrp1	>sp|P47875|CSRP1_RAT Cysteine and glycine-rich protein 1 OS=Rattus norvegicus GN=Csrp1 PE=2 SV=2	1	61.213	0.0470997	137	VIGAGK(1)SWHK	2	562.814	7554200
P83732	60S ribosomal protein L24	Rpl24	>sp|P83732|RL24_RAT 60S ribosomal protein L24 OS=Rattus norvegicus GN=Rpl24 PE=2 SV=1	1	107.79	0.00259542	43	CESAFLSK(1)R	2	570.279	4150000
P83732	60S ribosomal protein L24	Rpl24	>sp|P83732|RL24_RAT 60S ribosomal protein L24 OS=Rattus norvegicus GN=Rpl24 PE=2 SV=1	1	125.72	2.27758e-05	27	TDGK(1)VFQFLNAK	2	705.375	94320000
P43278	Histone H1.0	H1f0	>sp|P43278|H10_RAT Histone H1.0 OS=Rattus norvegicus GN=H1f0 PE=2 SV=2	1	155.33	7.90165e-08	82	LVTTGVLK(1)QTK	2	615.377	80973000
P43278	Histone H1.0	H1f0	>sp|P43278|H10_RAT Histone H1.0 OS=Rattus norvegicus GN=H1f0 PE=2 SV=2	1	69.92	0.022323	12	TENSTSTPAAK(1)PK	2	687.349	16060000
Q6P3V8		Eif4a1	>tr|Q6P3V8|Q6P3V8_RAT Eukaryotic translation initiation factor 4A1 OS=Rattus norvegicus GN=Eif4a1 PE=1 SV=1	1	82.75	0.0130323	174	YLSPK(1)YIK	2	527.303	9470900
Q6P3V9	60S ribosomal protein L4	Rpl4;Rpl4	>tr|Q6P3V9|Q6P3V9_RAT 60S ribosomal protein L4 OS=Rattus norvegicus GN=Rpl4 PE=1 SV=1	1	138.19	2.97506e-09	219	GPCIIYNEDNGIIK(1)AFR	2	1011.51	10910000
Q6P3V9	60S ribosomal protein L4	Rpl4;Rpl4	>tr|Q6P3V9|Q6P3V9_RAT 60S ribosomal protein L4 OS=Rattus norvegicus GN=Rpl4 PE=1 SV=1	1	109.15	0.00010246	239	LNILK(1)LAPGGHVGR	3	496.3	100640000
Q6P3V9	60S ribosomal protein L4	Rpl4;Rpl4	>tr|Q6P3V9|Q6P3V9_RAT 60S ribosomal protein L4 OS=Rattus norvegicus GN=Rpl4 PE=1 SV=1	1	145.72	5.19788e-05	106	MFAPTK(1)TWR	2	590.303	65506000
Q9QYL8	Acyl-protein thioesterase 2	Lypla2	>sp|Q9QYL8|LYPA2_RAT Acyl-protein thioesterase 2 OS=Rattus norvegicus GN=Lypla2 PE=1 SV=1	1	66.962	0.0312794	226	EFLEK(1)LLPPV	2	613.855	9733200
Q9QYL8	Acyl-protein thioesterase 2	Lypla2	>sp|Q9QYL8|LYPA2_RAT Acyl-protein thioesterase 2 OS=Rattus norvegicus GN=Lypla2 PE=1 SV=1	1	49.662	0.0384405	203	VQFK(1)TYPGVMHSSCPQEMAAVK	3	846.404	14578000
M0RD40		LOC684112	>tr|M0RD40|M0RD40_RAT Protein Sik3 OS=Rattus norvegicus GN=Sik3 PE=1 SV=2	1	131.17	8.87589e-06	279	LIAECQQLK(1)EER	2	779.898	20346000
D4A7R0	Signal recognition particle subunit SRP72	LOC100910272	>tr|D4A7R0|D4A7R0_RAT Signal recognition particle subunit SRP72 OS=Rattus norvegicus GN=Srp72 PE=1 SV=2	1	57.288	0.0515691	297	LTNAEGVEFK(1)LSK	2	739.398	6624800
D4A7R0	Signal recognition particle subunit SRP72	LOC100910272	>tr|D4A7R0|D4A7R0_RAT Signal recognition particle subunit SRP72 OS=Rattus norvegicus GN=Srp72 PE=1 SV=2	1	106.62	0.000733492	36	TVNK(1)ILQINK	2	606.869	89504000
D4A830		Ppa2	>tr|D4A830|D4A830_RAT Protein Ppa2 OS=Rattus norvegicus GN=Ppa2 PE=1 SV=2	1	112.13	0.000260362	228	FAFNGEFK(1)NK	2	622.309	20102000
D4A830		Ppa2	>tr|D4A830|D4A830_RAT Protein Ppa2 OS=Rattus norvegicus GN=Ppa2 PE=1 SV=2	1	96.773	9.36419e-06	230	NK(1)AFALEVINSAHEHWK	3	679.35	72665000
D4A830		Ppa2	>tr|D4A830|D4A830_RAT Protein Ppa2 OS=Rattus norvegicus GN=Ppa2 PE=1 SV=2	1	118.81	0.000983552	193	FHDIDDVK(1)K	3	386.865	157810000
D4A830		Ppa2	>tr|D4A830|D4A830_RAT Protein Ppa2 OS=Rattus norvegicus GN=Ppa2 PE=1 SV=2	1	132.84	1.39971e-15	38	HVAGHYISPFHDIPLK(1)ADCEEEHGIPR	4	792.385	207260000
D4A830		Ppa2	>tr|D4A830|D4A830_RAT Protein Ppa2 OS=Rattus norvegicus GN=Ppa2 PE=1 SV=2	0.999727	88.09	0.00486333	185	IIAINVNDPEAEK(1)FHDIDDVKK	3	855.778	94742000
G3V6G7		Pnpt1	>tr|G3V6G7|G3V6G7_RAT Polyribonucleotide nucleotidyltransferase 1 OS=Rattus norvegicus GN=Pnpt1 PE=1 SV=1	1	65.085	0.0192002	569	LPGVPVK(1)IIMEAIQQATVAK	3	716.754	1806700
G3V6G7		Pnpt1	>tr|G3V6G7|G3V6G7_RAT Polyribonucleotide nucleotidyltransferase 1 OS=Rattus norvegicus GN=Pnpt1 PE=1 SV=1	1	147.11	6.39272e-22	246	SQIVMLEASAENILQQDFCHAIK(1)VGVK	3	1024.19	212610000
D3ZXD8	Transmembrane protein 245	Tmem245;Tmem245	>sp|D3ZXD8|TM245_RAT Transmembrane protein 245 OS=Rattus norvegicus GN=Tmem245 PE=3 SV=1	1	88.181	0.00612288	538	EWITHK(1)LHK	2	617.341	4931400
P60868	40S ribosomal protein S20	Rps20;LOC100359563;RGD1562725;RGD1563124;LOC100364116	>sp|P60868|RS20_RAT 40S ribosomal protein S20 OS=Rattus norvegicus GN=Rps20 PE=3 SV=1	1	100.93	0.000619175	34	SLEK(1)VCADLIR	2	673.361	43065000
P60868	40S ribosomal protein S20	Rps20;LOC100359563;RGD1562725;RGD1563124;LOC100364116	>sp|P60868|RS20_RAT 40S ribosomal protein S20 OS=Rattus norvegicus GN=Rps20 PE=3 SV=1	1	174.9	4.70202e-13	75	TPCGEGSK(1)TWDR	2	718.317	80143000
A0A0G2QC09			>tr|A0A0G2QC09|A0A0G2QC09_RAT E1A binding protein p300, isoform CRA_b OS=Rattus norvegicus GN=Ep300 PE=4 SV=1	1	76.759	0.00472377	637	AEYYHLLAEK(1)IYK	2	841.943	12110000
P62804	Histone H4;Osteogenic growth peptide	Hist1h4b	>sp|P62804|H4_RAT Histone H4 OS=Rattus norvegicus GN=Hist1h4b PE=1 SV=2	1	179.57	3.48992e-13	78	DAVTYTEHAK(1)R	2	666.831	158510000
P62804	Histone H4;Osteogenic growth peptide	Hist1h4b	>sp|P62804|H4_RAT Histone H4 OS=Rattus norvegicus GN=Hist1h4b PE=1 SV=2	1	138.45	6.2347e-06	32	DNIQGITK(1)PAIR	2	684.386	98184000
P62804	Histone H4;Osteogenic growth peptide	Hist1h4b	>sp|P62804|H4_RAT Histone H4 OS=Rattus norvegicus GN=Hist1h4b PE=1 SV=2	1	164.92	1.19294e-05	9	GK(1)GGK(1)GLGK(1)GGAK(1)R	3	480.276	155180007000
P62804	Histone H4;Osteogenic growth peptide	Hist1h4b	>sp|P62804|H4_RAT Histone H4 OS=Rattus norvegicus GN=Hist1h4b PE=1 SV=2	1	164.92	1.19294e-05	13	GLGK(1)GGAK(1)R	2	464.272	162810003000
P62804	Histone H4;Osteogenic growth peptide	Hist1h4b	>sp|P62804|H4_RAT Histone H4 OS=Rattus norvegicus GN=Hist1h4b PE=1 SV=2	1	164.92	1.19294e-05	17	GLGK(1)GGAK(1)R	2	464.272	159119999000
P62804	Histone H4;Osteogenic growth peptide	Hist1h4b	>sp|P62804|H4_RAT Histone H4 OS=Rattus norvegicus GN=Hist1h4b PE=1 SV=2	1	164.92	1.19294e-05	6	GK(1)GGK(1)GLGK(1)GGAK(1)R	3	480.276	68936999000
P62804	Histone H4;Osteogenic growth peptide	Hist1h4b	>sp|P62804|H4_RAT Histone H4 OS=Rattus norvegicus GN=Hist1h4b PE=1 SV=2	1	172.17	7.84816e-13	60	GVLK(1)VFLENVIR	2	714.932	577649980
P62804	Histone H4;Osteogenic growth peptide	Hist1h4b	>sp|P62804|H4_RAT Histone H4 OS=Rattus norvegicus GN=Hist1h4b PE=1 SV=2	1	198.57	8.456e-22	92	TVTAMDVVYALK(1)R	3	503.61	647180030
A0A0G2JX03		Zfp106;Zfp106	>tr|A0A0G2JX03|A0A0G2JX03_RAT Protein Zfp106 OS=Rattus norvegicus GN=Zfp106 PE=4 SV=1	1	58.433	0.0529172	822	QELGK(1)GLPR	2	520.298	138210000
F1LQH9		Bag2	>tr|F1LQH9|F1LQH9_RAT Protein Bag2 OS=Rattus norvegicus GN=Bag2 PE=4 SV=2	1	95.307	3.84268e-05	125	IIDEVVSK(1)FLDDLGNAK	3	640.01	5735100
P36972	Adenine phosphoribosyltransferase	Aprt	>sp|P36972|APT_RAT Adenine phosphoribosyltransferase OS=Rattus norvegicus GN=Aprt PE=1 SV=1	1	97.823	0.00021241	114	AELEIQK(1)DALEPGQK	2	855.949	14291000
P36972	Adenine phosphoribosyltransferase	Aprt	>sp|P36972|APT_RAT Adenine phosphoribosyltransferase OS=Rattus norvegicus GN=Aprt PE=1 SV=1	1	94.09	0.000551811	34	DISPLLK(1)DPDSFR	2	772.901	16881000
P36972	Adenine phosphoribosyltransferase	Aprt	>sp|P36972|APT_RAT Adenine phosphoribosyltransferase OS=Rattus norvegicus GN=Aprt PE=1 SV=1	1	77.13	0.00530361	57	STHGGK(1)IDYIAGLDSR	3	577.96	17053000
Q05961	2'-5'-oligoadenylate synthase 1A	Oas1a;Oas1a;Oas1a;Oas1a;Oas1a	>sp|Q05961|OAS1A_RAT 2'-5'-oligoadenylate synthase 1A OS=Rattus norvegicus GN=Oas1a PE=2 SV=1	1	139.77	2.95334e-12	43	SAINVLCDFLK(1)ER	2	803.917	0
P31044	Phosphatidylethanolamine-binding protein 1;Hippocampal cholinergic neurostimulating peptide	Pebp1	>sp|P31044|PEBP1_RAT Phosphatidylethanolamine-binding protein 1 OS=Rattus norvegicus GN=Pebp1 PE=1 SV=3	1	105.51	7.6843e-12	157	K(1)YHLGAPVAGTCFQAEWDDSVPK	3	873.416	239940000
P31044	Phosphatidylethanolamine-binding protein 1;Hippocampal cholinergic neurostimulating peptide	Pebp1	>sp|P31044|PEBP1_RAT Phosphatidylethanolamine-binding protein 1 OS=Rattus norvegicus GN=Pebp1 PE=1 SV=3	1	76.899	0.00494788	179	YHLGAPVAGTCFQAEWDDSVPK(1)LHDQLAGK	4	838.907	74838000
P10362	Secretogranin-2;Secretoneurin	Scg2;Scg2	>sp|P10362|SCG2_RAT Secretogranin-2 OS=Rattus norvegicus GN=Scg2 PE=1 SV=1	1	65.627	0.0411665	474	LPYGPGK(1)SR	2	508.78	43505000
P10362	Secretogranin-2;Secretoneurin	Scg2;Scg2	>sp|P10362|SCG2_RAT Secretogranin-2 OS=Rattus norvegicus GN=Scg2 PE=1 SV=1	1	100.93	0.000569418	38	NQLLQK(1)EPDLR	2	698.383	16797000
P12785	Fatty acid synthase;[Acyl-carrier-protein] S-acetyltransferase;[Acyl-carrier-protein] S-malonyltransferase;3-oxoacyl-[acyl-carrier-protein] synthase;3-oxoacyl-[acyl-carrier-protein] reductase;3-hydroxyacyl-[acyl-carrier-protein] dehydratase;Enoyl-[acyl-carrier-protein] reductase;Oleoyl-[acyl-carrier-protein] hydrolase	Fasn	>sp|P12785|FAS_RAT Fatty acid synthase OS=Rattus norvegicus GN=Fasn PE=1 SV=3	1	82.59	0.00114071	59	DLSK(1)FDASFFGVHPK	2	868.936	77850000
P12785	Fatty acid synthase;[Acyl-carrier-protein] S-acetyltransferase;[Acyl-carrier-protein] S-malonyltransferase;3-oxoacyl-[acyl-carrier-protein] synthase;3-oxoacyl-[acyl-carrier-protein] reductase;3-hydroxyacyl-[acyl-carrier-protein] dehydratase;Enoyl-[acyl-carrier-protein] reductase;Oleoyl-[acyl-carrier-protein] hydrolase	Fasn	>sp|P12785|FAS_RAT Fatty acid synthase OS=Rattus norvegicus GN=Fasn PE=1 SV=3	1	65.172	0.0288614	993	LTQGEVYK(1)ELR	2	689.372	70685000
P12785	Fatty acid synthase;[Acyl-carrier-protein] S-acetyltransferase;[Acyl-carrier-protein] S-malonyltransferase;3-oxoacyl-[acyl-carrier-protein] synthase;3-oxoacyl-[acyl-carrier-protein] reductase;3-hydroxyacyl-[acyl-carrier-protein] dehydratase;Enoyl-[acyl-carrier-protein] reductase;Oleoyl-[acyl-carrier-protein] hydrolase	Fasn	>sp|P12785|FAS_RAT Fatty acid synthase OS=Rattus norvegicus GN=Fasn PE=1 SV=3	1	131.42	2.12097e-05	673	QEGVFAK(1)EVR	2	602.82	11684000
P12785	Fatty acid synthase;[Acyl-carrier-protein] S-acetyltransferase;[Acyl-carrier-protein] S-malonyltransferase;3-oxoacyl-[acyl-carrier-protein] synthase;3-oxoacyl-[acyl-carrier-protein] reductase;3-hydroxyacyl-[acyl-carrier-protein] dehydratase;Enoyl-[acyl-carrier-protein] reductase;Oleoyl-[acyl-carrier-protein] hydrolase	Fasn	>sp|P12785|FAS_RAT Fatty acid synthase OS=Rattus norvegicus GN=Fasn PE=1 SV=3	1	48.568	0.0608102	1698	VFTTVGSAEK(1)R	2	618.833	4644100
F1LQI1		Hagh	>tr|F1LQI1|F1LQI1_RAT Hydroxyacyl glutathione hydrolase OS=Rattus norvegicus GN=Hagh PE=1 SV=2	1	53.998	0.039537	114	LTTVLTTHHHWDHAGGNEK(1)LVK	4	634.832	17953000
F1LQI1		Hagh	>tr|F1LQI1|F1LQI1_RAT Hydroxyacyl glutathione hydrolase OS=Rattus norvegicus GN=Hagh PE=1 SV=2	1	146.96	5.5022e-13	230	VYCGHEYTVNNLK(1)FAR	3	671.66	19596000
Q4KLL4	Transmembrane 9 superfamily member 4	Tm9sf4	>sp|Q4KLL4|TM9S4_RAT Transmembrane 9 superfamily member 4 OS=Rattus norvegicus GN=Tm9sf4 PE=2 SV=1	1	65.313	0.0205534	635	K(1)IYAAVK	2	417.758	12791000
P00774	Chymotrypsin-like elastase family member 2A	Cela2a	>sp|P00774|CEL2A_RAT Chymotrypsin-like elastase family member 2A OS=Rattus norvegicus GN=Cela2a PE=2 SV=1	1	163.12	7.86459e-10	112	LVVHEK(1)WNAQK	2	697.383	33083000
F1M964	Mitochondrial-processing peptidase subunit alpha	Pmpca;Pmpca;Pmpca	>tr|F1M964|F1M964_RAT Mitochondrial-processing peptidase subunit alpha OS=Rattus norvegicus GN=Pmpca PE=1 SV=2	1	154.65	7.12682e-13	242	EVLHSYLK(1)NYYTPDR	3	647.323	12902000
F1M964	Mitochondrial-processing peptidase subunit alpha	Pmpca;Pmpca;Pmpca	>tr|F1M964|F1M964_RAT Mitochondrial-processing peptidase subunit alpha OS=Rattus norvegicus GN=Pmpca PE=1 SV=2	1	115.71	0.00982558	476	NVKPEDIK(1)R	2	570.822	48162000
Q5M9H2	Very long-chain specific acyl-CoA dehydrogenase, mitochondrial	Acadvl;Acadvl	>tr|Q5M9H2|Q5M9H2_RAT Acyl-Coenzyme A dehydrogenase, very long chain OS=Rattus norvegicus GN=Acadvl PE=1 SV=1	1	162.31	2.51829e-12	358	AIIAK(1)AVDHATNR	3	474.6	42940000
Q5M9H2	Very long-chain specific acyl-CoA dehydrogenase, mitochondrial	Acadvl;Acadvl	>tr|Q5M9H2|Q5M9H2_RAT Acyl-Coenzyme A dehydrogenase, very long chain OS=Rattus norvegicus GN=Acadvl PE=1 SV=1	1	89.747	0.00159516	298	SFGGVTHGLPEK(1)K	2	699.872	8376300
A0A0G2JUJ9		Sec63	>tr|A0A0G2JUJ9|A0A0G2JUJ9_RAT Protein Sec63 OS=Rattus norvegicus GN=Sec63 PE=4 SV=1	1	69.65	0.015691	130	LLSLK(1)YHPDK	3	419.24	6310200
A0A0G2JWL3	Neurofibromin	Nf1;Nf1	>tr|A0A0G2JWL3|A0A0G2JWL3_RAT Neurofibromin OS=Rattus norvegicus GN=Nf1 PE=4 SV=1	1	115	0.000108217	1526	HQVHEK(1)EEFK	3	451.558	6830200
A0A0G2JWL3	Neurofibromin	Nf1;Nf1	>tr|A0A0G2JWL3|A0A0G2JWL3_RAT Neurofibromin OS=Rattus norvegicus GN=Nf1 PE=4 SV=1	1	129.46	1.23105e-11	1659	LIFIDCPGK(1)LAEHIEHEQQK	3	816.418	69791000
A0A0G2K6H2	Maleylacetoacetate isomerase	Gstz1	>tr|A0A0G2K6H2|A0A0G2K6H2_RAT Maleylacetoacetate isomerase OS=Rattus norvegicus GN=Gstz1 PE=4 SV=1	1	184.2	3.70495e-27	143	AITSGFNALEK(1)ILQSTAGK	2	996.044	134140000
A0A0G2K6H2	Maleylacetoacetate isomerase	Gstz1	>tr|A0A0G2K6H2|A0A0G2K6H2_RAT Maleylacetoacetate isomerase OS=Rattus norvegicus GN=Gstz1 PE=4 SV=1	1	116.96	3.08497e-06	176	FK(1)VDLSPYPTISHINK	2	951.012	207540000
A0A0G2K6H2	Maleylacetoacetate isomerase	Gstz1	>tr|A0A0G2K6H2|A0A0G2K6H2_RAT Maleylacetoacetate isomerase OS=Rattus norvegicus GN=Gstz1 PE=4 SV=1	1	102.53	3.23872e-07	190	VDLSPYPTISHINK(1)ALLALEAFQVSHPCR	4	830.438	182780000
A0A0G2K6H2	Maleylacetoacetate isomerase	Gstz1	>tr|A0A0G2K6H2|A0A0G2K6H2_RAT Maleylacetoacetate isomerase OS=Rattus norvegicus GN=Gstz1 PE=4 SV=1	1	54.355	0.0345029	26	IALALK(1)GIDYEIVPINLIK	3	713.433	3946000
A0A0G2K6H2	Maleylacetoacetate isomerase	Gstz1	>tr|A0A0G2K6H2|A0A0G2K6H2_RAT Maleylacetoacetate isomerase OS=Rattus norvegicus GN=Gstz1 PE=4 SV=1	1	130.56	0.000354318	94	LLPQDPQK(1)R	2	568.825	45795000
P62815	V-type proton ATPase subunit B, brain isoform	Atp6v1b2	>sp|P62815|VATB2_RAT V-type proton ATPase subunit B, brain isoform OS=Rattus norvegicus GN=Atp6v1b2 PE=1 SV=1	1	147.12	2.40494e-12	108	AVVQVFEGTSGIDAK(1)K	2	845.954	7613100
P62815	V-type proton ATPase subunit B, brain isoform	Atp6v1b2	>sp|P62815|VATB2_RAT V-type proton ATPase subunit B, brain isoform OS=Rattus norvegicus GN=Atp6v1b2 PE=1 SV=1	1	146.59	1.60602e-08	460	FEK(1)NFITQGPYENR	2	892.934	21359000
P62815	V-type proton ATPase subunit B, brain isoform	Atp6v1b2	>sp|P62815|VATB2_RAT V-type proton ATPase subunit B, brain isoform OS=Rattus norvegicus GN=Atp6v1b2 PE=1 SV=1	1	136.92	7.36857e-09	81	YAEIVHLTLPDGTK(1)R	3	585.653	8438700
Q09073	ADP/ATP translocase 2	Slc25a5	>sp|Q09073|ADT2_RAT ADP/ATP translocase 2 OS=Rattus norvegicus GN=Slc25a5 PE=1 SV=3	1	162.68	2.1286e-12	272	AFFK(1)GAWSNVLR	2	719.386	1170300030
Q09073	ADP/ATP translocase 2	Slc25a5	>sp|Q09073|ADT2_RAT ADP/ATP translocase 2 OS=Rattus norvegicus GN=Slc25a5 PE=1 SV=3	1	56.432	0.0435119	268	DEGGK(1)AFFK	2	520.756	353990016
Q09073	ADP/ATP translocase 2	Slc25a5	>sp|Q09073|ADT2_RAT ADP/ATP translocase 2 OS=Rattus norvegicus GN=Slc25a5 PE=1 SV=3	1	196.41	4.96291e-29	23	DFLAGGVAAAISK(1)TAVAPIER	3	700.388	3315899900
Q09073	ADP/ATP translocase 2	Slc25a5	>sp|Q09073|ADT2_RAT ADP/ATP translocase 2 OS=Rattus norvegicus GN=Slc25a5 PE=1 SV=3	1	74.611	0.0109625	155	EFK(1)GLGDCLVK	2	654.337	501950016
Q09073	ADP/ATP translocase 2	Slc25a5	>sp|Q09073|ADT2_RAT ADP/ATP translocase 2 OS=Rattus norvegicus GN=Slc25a5 PE=1 SV=3	1	98.754	0.000747154	163	GLGDCLVK(1)IYK	3	436.572	357689984
Q09073	ADP/ATP translocase 2	Slc25a5	>sp|Q09073|ADT2_RAT ADP/ATP translocase 2 OS=Rattus norvegicus GN=Slc25a5 PE=1 SV=3	1	101.72	0.00436207	166	IYK(1)SDGIK	2	483.269	475670016
Q09073	ADP/ATP translocase 2	Slc25a5	>sp|Q09073|ADT2_RAT ADP/ATP translocase 2 OS=Rattus norvegicus GN=Slc25a5 PE=1 SV=3	1	115.91	0.000275343	105	QIFLGGVDK(1)R	2	587.833	357550016
Q09073	ADP/ATP translocase 2	Slc25a5	>sp|Q09073|ADT2_RAT ADP/ATP translocase 2 OS=Rattus norvegicus GN=Slc25a5 PE=1 SV=3	1	124.19	2.7905e-09	10	TDAAVSFAK(1)DFLAGGVAAAISK	3	732.051	186720000
Q09073	ADP/ATP translocase 2	Slc25a5	>sp|Q09073|ADT2_RAT ADP/ATP translocase 2 OS=Rattus norvegicus GN=Slc25a5 PE=1 SV=3	1	122.63	8.70282e-06	92	YFPTQALNFAFK(1)DK	3	577.963	2565600000
Q09073	ADP/ATP translocase 2	Slc25a5	>sp|Q09073|ADT2_RAT ADP/ATP translocase 2 OS=Rattus norvegicus GN=Slc25a5 PE=1 SV=3	1	93.623	0.00095773	96	YK(1)QIFLGGVDK	2	655.361	779680000
A0A0G2JZ13		Cttn;Cttn	>tr|A0A0G2JZ13|A0A0G2JZ13_RAT Src substrate cortactin OS=Rattus norvegicus GN=Cttn PE=4 SV=1	1	43.878	0.0418921	70	ENVFQEHQTLK(1)EK	3	557.949	9733500
A0A0G2JZ13		Cttn;Cttn	>tr|A0A0G2JZ13|A0A0G2JZ13_RAT Src substrate cortactin OS=Rattus norvegicus GN=Cttn PE=4 SV=1	1	61.344	0.0484588	198	GFGGK(1)YGIDK	2	542.277	14919000
A0A0G2JZ13		Cttn;Cttn	>tr|A0A0G2JZ13|A0A0G2JZ13_RAT Src substrate cortactin OS=Rattus norvegicus GN=Cttn PE=4 SV=1	1	81.915	0.00940132	235	GFGGK(1)YGVQK	2	541.785	10201000
A0A0G2JZ13		Cttn;Cttn	>tr|A0A0G2JZ13|A0A0G2JZ13_RAT Src substrate cortactin OS=Rattus norvegicus GN=Cttn PE=4 SV=1	1	44.511	0.0421508	110	LSK(1)HCSQVDSVR	3	486.577	11010000
Q9JLD2	Neuroserpin	Serpini1	>sp|Q9JLD2|NEUS_RAT Neuroserpin OS=Rattus norvegicus GN=Serpini1 PE=2 SV=1	1	94.692	0.00201076	335	ELFLSK(1)AVHK	2	607.351	23831000
G3V6H2		Prpf8	>tr|G3V6H2|G3V6H2_RAT Pre-mRNA processing factor 8, isoform CRA_a OS=Rattus norvegicus GN=Prpf8 PE=1 SV=1	1	63.426	0.022234	609	DLK(1)HLIYYR	3	421.568	5587200
D4A1G4	Cytochrome b5	Cyb5a;Cyb5a	>tr|D4A1G4|D4A1G4_RAT Cytochrome b5 OS=Rattus norvegicus GN=Cyb5a PE=1 SV=1	1	42.242	0.0659209	33	STWVILHHK(1)VYDLTK	3	628.012	17448000
D4A1G4	Cytochrome b5	Cyb5a;Cyb5a	>tr|D4A1G4|D4A1G4_RAT Cytochrome b5 OS=Rattus norvegicus GN=Cyb5a PE=1 SV=1	1	89.011	4.0416e-06	39	VYDLTK(1)FLEEHPGGEEVLR	3	758.386	36457000
D4A1G4	Cytochrome b5	Cyb5a;Cyb5a	>tr|D4A1G4|D4A1G4_RAT Cytochrome b5 OS=Rattus norvegicus GN=Cyb5a PE=1 SV=1	1	138.22	3.69572e-06	19	YYTLEEIQK(1)HK	3	498.593	48559000
G3V8L3	Prelamin-A/C;Lamin-A/C	Lmna;Lmna	>tr|G3V8L3|G3V8L3_RAT Lamin A, isoform CRA_b OS=Rattus norvegicus GN=Lmna PE=1 SV=1	1	84.753	0.00172444	260	AQHEDQVEQYK(1)K	2	772.871	797720
G3V8L3	Prelamin-A/C;Lamin-A/C	Lmna;Lmna	>tr|G3V8L3|G3V8L3_RAT Lamin A, isoform CRA_b OS=Rattus norvegicus GN=Lmna PE=1 SV=1	1	147.25	3.50534e-15	144	DLEALLNSK(1)EAALSTALSEK	3	715.714	44680000
G3V8L3	Prelamin-A/C;Lamin-A/C	Lmna;Lmna	>tr|G3V8L3|G3V8L3_RAT Lamin A, isoform CRA_b OS=Rattus norvegicus GN=Lmna PE=1 SV=1	1	73.498	0.00613815	311	IDSLSAQLSQLQK(1)QLAAK	3	662.041	47126000
G3V8L3	Prelamin-A/C;Lamin-A/C	Lmna;Lmna	>tr|G3V8L3|G3V8L3_RAT Lamin A, isoform CRA_b OS=Rattus norvegicus GN=Lmna PE=1 SV=1	1	96.19	0.0120655	341	LLAEK(1)ER	2	450.761	7216200
G3V8L3	Prelamin-A/C;Lamin-A/C	Lmna;Lmna	>tr|G3V8L3|G3V8L3_RAT Lamin A, isoform CRA_b OS=Rattus norvegicus GN=Lmna PE=1 SV=1	1	89.382	0.000676165	201	LQTLK(1)EELDFQK	2	767.412	35194000
G3V8L3	Prelamin-A/C;Lamin-A/C	Lmna;Lmna	>tr|G3V8L3|G3V8L3_RAT Lamin A, isoform CRA_b OS=Rattus norvegicus GN=Lmna PE=1 SV=1	1	286.74	0	457	NK(1)SNEDQSMGNWQIR	2	932.916	75954000
G3V8L3	Prelamin-A/C;Lamin-A/C	Lmna;Lmna	>tr|G3V8L3|G3V8L3_RAT Lamin A, isoform CRA_b OS=Rattus norvegicus GN=Lmna PE=1 SV=1	1	125.74	9.13562e-05	270	TYSAK(1)LDNAR	2	590.801	36364000
G3V8L3	Prelamin-A/C;Lamin-A/C	Lmna;Lmna	>tr|G3V8L3|G3V8L3_RAT Lamin A, isoform CRA_b OS=Rattus norvegicus GN=Lmna PE=1 SV=1	1	128.76	9.4366e-06	450	VAVEEVDEEGK(1)FVR	2	824.415	14267000
Q6PDV7	60S ribosomal protein L10	Rpl10;Rpl10l	>sp|Q6PDV7|RL10_RAT 60S ribosomal protein L10 OS=Rattus norvegicus GN=Rpl10 PE=1 SV=3	1	72.875	0.0317585	208	GPLDK(1)WR	2	457.248	12360000
Q6PDV8	60S ribosomal protein L22	LOC100363800;Rpl22l1;Rpl22	>tr|Q6PDV8|Q6PDV8_RAT Protein LOC100360057 OS=Rattus norvegicus GN=Rpl22 PE=2 SV=1	1	101.53	0.000652396	80	ITVTSEVPFSK(1)R	2	703.388	25724000
Q6PDV8	60S ribosomal protein L22	LOC100363800;Rpl22l1;Rpl22	>tr|Q6PDV8|Q6PDV8_RAT Protein LOC100360057 OS=Rattus norvegicus GN=Rpl22 PE=2 SV=1	1	113.5	0.00547598	84	YLK(1)YLTK	2	485.784	47060000
Q642E3	CDK5 regulatory subunit-associated protein 3	Cdk5rap3;Cdk5rap3	>tr|Q642E3|Q642E3_RAT CDK5 regulatory subunit associated protein 3, isoform CRA_b OS=Rattus norvegicus GN=Cdk5rap3 PE=1 SV=1	1	89.231	0.00126579	482	ELQK(1)LIEADISK	2	714.901	5879200
Q642E3	CDK5 regulatory subunit-associated protein 3	Cdk5rap3;Cdk5rap3	>tr|Q642E3|Q642E3_RAT CDK5 regulatory subunit associated protein 3, isoform CRA_b OS=Rattus norvegicus GN=Cdk5rap3 PE=1 SV=1	1	100.58	0.00231351	476	LDLLLEK(1)TR	2	571.843	43756000
Q642E3	CDK5 regulatory subunit-associated protein 3	Cdk5rap3;Cdk5rap3	>tr|Q642E3|Q642E3_RAT CDK5 regulatory subunit associated protein 3, isoform CRA_b OS=Rattus norvegicus GN=Cdk5rap3 PE=1 SV=1	1	140.16	9.58469e-06	438	VTELLQQK(1)LK	2	621.377	101190000
Q642E2	60S ribosomal protein L28	Rpl28;LOC690096;Rpl28	>tr|Q642E2|Q642E2_RAT Protein LOC100362069 OS=Rattus norvegicus GN=LOC100362069 PE=2 SV=1	1	57.434	0.0427134	33	QTYSTEPNNLK(1)AR	2	782.392	2008300
P47853	Biglycan	Bgn	>sp|P47853|PGS1_RAT Biglycan OS=Rattus norvegicus GN=Bgn PE=2 SV=1	1	61.958	0.0260198	133	IHEK(1)AFSPLR	3	413.9	4524100
Q5PQK8	Transforming growth factor beta regulator 1	Tbrg1;LOC100361475	>sp|Q5PQK8|TBRG1_RAT Transforming growth factor beta regulator 1 OS=Rattus norvegicus GN=Tbrg1 PE=2 SV=2	1	107.43	0.0073528	321	FDACK(1)PR	2	468.224	9537000
A0A0G2QC02			>tr|A0A0G2QC02|A0A0G2QC02_RAT Protein Skiv2l OS=Rattus norvegicus GN=Skiv2l PE=4 SV=1	1	82.529	0.00201135	513	GAFHTK(1)GYYAAVEAK	3	552.279	33791000
A0A0G2QC02			>tr|A0A0G2QC02|A0A0G2QC02_RAT Protein Skiv2l OS=Rattus norvegicus GN=Skiv2l PE=4 SV=1	1	80.142	0.0018483	536	HAQTFGAK(1)QPTHQGGPAQDR	3	725.354	2906500
A0A0G2QC04			>tr|A0A0G2QC04|A0A0G2QC04_RAT Protein Pls1 OS=Rattus norvegicus GN=Pls1 PE=4 SV=1	1	115.09	7.30143e-05	58	EIVEK(1)ILVVADNNK	2	813.459	12464000
A0A0G2QC04			>tr|A0A0G2QC04|A0A0G2QC04_RAT Protein Pls1 OS=Rattus norvegicus GN=Pls1 PE=4 SV=1	1	115.91	7.2559e-05	507	YTLK(1)VLSDLGEGEK	2	797.422	15983000
Q6PDW4	Proteasome subunit beta type;Proteasome subunit beta type-1	Psmb1;Psmb1	>tr|Q6PDW4|Q6PDW4_RAT Proteasome subunit beta type OS=Rattus norvegicus GN=Psmb1 PE=1 SV=1	1	130.41	2.21592e-05	227	ICIVTK(1)EGIR	2	615.847	38722000
P62828	GTP-binding nuclear protein Ran	Ran;RGD1306195	>sp|P62828|RAN_RAT GTP-binding nuclear protein Ran OS=Rattus norvegicus GN=Ran PE=1 SV=3	1	87.485	0.00886513	37	HLTGEFEK(1)K	2	565.796	3903500
P62828	GTP-binding nuclear protein Ran	Ran;RGD1306195	>sp|P62828|RAN_RAT GTP-binding nuclear protein Ran OS=Rattus norvegicus GN=Ran PE=1 SV=3	1	80.738	0.00668911	23	LVLVGDGGTGK(1)TTFVK	2	817.462	16021000
P62828	GTP-binding nuclear protein Ran	Ran;RGD1306195	>sp|P62828|RAN_RAT GTP-binding nuclear protein Ran OS=Rattus norvegicus GN=Ran PE=1 SV=3	1	149.33	8.33836e-08	99	VTYK(1)NVPNWHR	2	728.378	610489980
Q6I7R3	Isochorismatase domain-containing protein 1	Isoc1;Isoc1	>sp|Q6I7R3|ISOC1_RAT Isochorismatase domain-containing protein 1 OS=Rattus norvegicus GN=Isoc1 PE=2 SV=1	1	176.11	2.06063e-19	285	EIQNLIK(1)ASAPESGLLSK	2	970.539	29167000
Q566E5	KDEL motif-containing protein 2	Kdelc2	>sp|Q566E5|KDEL2_RAT KDEL motif-containing protein 2 OS=Rattus norvegicus GN=Kdelc2 PE=2 SV=1	1	106.6	0.00346797	468	VLQK(1)YAER	2	524.793	7096200
P14942	Glutathione S-transferase alpha-4	Gsta4	>sp|P14942|GSTA4_RAT Glutathione S-transferase alpha-4 OS=Rattus norvegicus GN=Gsta4 PE=1 SV=2	1	66.19	0.0197323	126	EESLALAVK(1)R	2	579.33	21407000
Q62991	Sec1 family domain-containing protein 1	Scfd1	>sp|Q62991|SCFD1_RAT Sec1 family domain-containing protein 1 OS=Rattus norvegicus GN=Scfd1 PE=1 SV=1	1	78.814	0.00397153	536	NLVLK(1)QQNLPVTR	2	782.962	4318500
D4A617	Ectonucleoside triphosphate diphosphohydrolase 1	Entpd1;Entpd1	>tr|D4A617|D4A617_RAT Uncharacterized protein OS=Rattus norvegicus PE=3 SV=2	1	106.16	0.00098993	93	GPGISK(1)YAQK	2	545.798	5944000
Q9WU49	Calcium-regulated heat stable protein 1	Carhsp1	>sp|Q9WU49|CHSP1_RAT Calcium-regulated heat stable protein 1 OS=Rattus norvegicus GN=Carhsp1 PE=1 SV=1	1	72.789	0.0158662	68	GVCK(1)CFCR	2	564.741	0
D3ZA93		Acot13	>tr|D3ZA93|D3ZA93_RAT Protein Acot13 OS=Rattus norvegicus GN=Acot13 PE=1 SV=1	1	113.52	0.000110276	27	VLEK(1)VTLVSAAPEK	2	763.445	11824000
Q4KLN7	ADP-ribosylation factor GTPase-activating protein 3	Arfgap3	>sp|Q4KLN7|ARFG3_RAT ADP-ribosylation factor GTPase-activating protein 3 OS=Rattus norvegicus GN=Arfgap3 PE=2 SV=1	1	43.477	0.0446039	281	LAYK(1)DLEIHK	3	424.571	5452200
Q4KLN7	ADP-ribosylation factor GTPase-activating protein 3	Arfgap3	>sp|Q4KLN7|ARFG3_RAT ADP-ribosylation factor GTPase-activating protein 3 OS=Rattus norvegicus GN=Arfgap3 PE=2 SV=1	1	101.65	0.00389169	14	QDILAIFK(1)R	2	573.337	8521900
Q4FZY0	EF-hand domain-containing protein D2	Efhd2;Efhd1	>sp|Q4FZY0|EFHD2_RAT EF-hand domain-containing protein D2 OS=Rattus norvegicus GN=Efhd2 PE=1 SV=1	1	68.847	0.0340449	190	GAK(1)NFFEAK	2	527.272	8050000
P43244	Matrin-3	Matr3	>sp|P43244|MATR3_RAT Matrin-3 OS=Rattus norvegicus GN=Matr3 PE=1 SV=2	1	125.36	6.582e-06	827	NTHCSSLPHYQK(1)LK	3	585.626	13681000
P43244	Matrin-3	Matr3	>sp|P43244|MATR3_RAT Matrin-3 OS=Rattus norvegicus GN=Matr3 PE=1 SV=2	1	68.95	0.0329416	473	VHLSQK(1)YK	2	522.795	17310000
A0A0G2K6H5	Craniofacial development protein 1	Cfdp1	>tr|A0A0G2K6H5|A0A0G2K6H5_RAT Craniofacial development protein 1 OS=Rattus norvegicus GN=Cfdp1 PE=4 SV=1	1	40.857	0.0592248	163	ITK(1)VFDFAGEEVR	2	776.904	0
A0A0G2K8L7	Voltage-dependent calcium channel subunit alpha-2/delta-1;Voltage-dependent calcium channel subunit alpha-2-1;Voltage-dependent calcium channel subunit delta-1	Cacna2d1;Cacna2d1;Cacna2d1	>tr|A0A0G2K8L7|A0A0G2K8L7_RAT Voltage-dependent calcium channel subunit alpha-2/delta-1 OS=Rattus norvegicus GN=Cacna2d1 PE=4 SV=1	1	76.943	0.0173441	442	TLVK(1)SQDER	2	559.296	2190400
F1M943		Armc8	>tr|F1M943|F1M943_RAT Protein Armc8 OS=Rattus norvegicus GN=Armc8 PE=1 SV=2	1	89.301	0.000582215	352	LDHDLK(1)HAHELR	4	382.202	5689400
P02770	Serum albumin	Alb	>sp|P02770|ALBU_RAT Serum albumin OS=Rattus norvegicus GN=Alb PE=1 SV=2	1	81.191	0.0159767	103	LCAIPK(1)LR	2	506.802	362830016
P02770	Serum albumin	Alb	>sp|P02770|ALBU_RAT Serum albumin OS=Rattus norvegicus GN=Alb PE=1 SV=2	1	84.169	0.00270563	305	LQACCDK(1)PVLQK	2	751.379	4985900
Q63413	Spliceosome RNA helicase Ddx39b	Ddx39b	>sp|Q63413|DX39B_RAT Spliceosome RNA helicase Ddx39b OS=Rattus norvegicus GN=Ddx39b PE=2 SV=3	1	172.57	2.60525e-13	191	HIK(1)HFILDECDK	2	798.896	133780000
A0A0G2JUF1	Peroxisomal trans-2-enoyl-CoA reductase	Pecr	>tr|A0A0G2JUF1|A0A0G2JUF1_RAT Peroxisomal trans-2-enoyl-CoA reductase OS=Rattus norvegicus GN=Pecr PE=4 SV=1	1	272.32	0	92	KEEEVNNLVK(1)STLAK	2	872.478	175710000
D3ZN37	Rho-associated protein kinase 1	Rock1;Rock1;Rock1	>tr|D3ZN37|D3ZN37_RAT Rho-associated protein kinase 1 OS=Rattus norvegicus GN=Rock1 PE=1 SV=2	1	49.423	0.062416	642	HLK(1)HNLER	3	363.537	1380800
D3ZN37	Rho-associated protein kinase 1	Rock1;Rock1;Rock1	>tr|D3ZN37|D3ZN37_RAT Rho-associated protein kinase 1 OS=Rattus norvegicus GN=Rock1 PE=1 SV=2	1	79.659	0.00405392	718	SVAMCEMEK(1)K	2	627.78	8799700
P0C6C0	A-kinase anchor protein SPHKAP	Sphkap;Sphkap	>sp|P0C6C0|SPKAP_RAT A-kinase anchor protein SPHKAP OS=Rattus norvegicus GN=Sphkap PE=1 SV=1	1	55.314	0.0325505	1642	FLDVVK(1)LVHQK	3	456.606	5657300
P0C6C0	A-kinase anchor protein SPHKAP	Sphkap;Sphkap	>sp|P0C6C0|SPKAP_RAT A-kinase anchor protein SPHKAP OS=Rattus norvegicus GN=Sphkap PE=1 SV=1	1	147.28	1.07044e-07	1116	FMVK(1)QMENEGR	2	705.829	25458000
P0C6C0	A-kinase anchor protein SPHKAP	Sphkap;Sphkap	>sp|P0C6C0|SPKAP_RAT A-kinase anchor protein SPHKAP OS=Rattus norvegicus GN=Sphkap PE=1 SV=1	1	59.983	0.02296	682	HSIDELHQK(1)NIMAHPTEER	4	582.535	5618800
P0C6C0	A-kinase anchor protein SPHKAP	Sphkap;Sphkap	>sp|P0C6C0|SPKAP_RAT A-kinase anchor protein SPHKAP OS=Rattus norvegicus GN=Sphkap PE=1 SV=1	1	60.255	0.0437497	120	LINSMNVQK(1)PK	2	657.366	5799500
P12336	Solute carrier family 2, facilitated glucose transporter member 2	Slc2a2	>sp|P12336|GTR2_RAT Solute carrier family 2, facilitated glucose transporter member 2 OS=Rattus norvegicus GN=Slc2a2 PE=2 SV=1	1	128.36	1.50969e-05	488	GK(1)SFDEIAAEFR	2	706.346	71008000
P12336	Solute carrier family 2, facilitated glucose transporter member 2	Slc2a2	>sp|P12336|GTR2_RAT Solute carrier family 2, facilitated glucose transporter member 2 OS=Rattus norvegicus GN=Slc2a2 PE=2 SV=1	1	146.67	2.89754e-08	269	GTEDITK(1)DINEMR	2	782.37	34913000
F1LMC7	Septin-7	Sept7;Sept7;Sept7	>tr|F1LMC7|F1LMC7_RAT Septin-7 OS=Rattus norvegicus GN=Sept7 PE=1 SV=3	1	172.09	2.50959e-18	207	ADTLTPEECQQFK(1)K	2	868.912	88080000
F1LMC7	Septin-7	Sept7;Sept7;Sept7	>tr|F1LMC7|F1LMC7_RAT Septin-7 OS=Rattus norvegicus GN=Sept7 PE=1 SV=3	1	92.8	5.54377e-05	220	IK(1)IYEFPETDDEEENK	2	1020.97	6523200
F1LMC7	Septin-7	Sept7;Sept7;Sept7	>tr|F1LMC7|F1LMC7_RAT Septin-7 OS=Rattus norvegicus GN=Sept7 PE=1 SV=3	1	74.306	0.00758879	212	QIMK(1)EIQEHK	2	663.348	38364000
F1LMC7	Septin-7	Sept7;Sept7;Sept7	>tr|F1LMC7|F1LMC7_RAT Septin-7 OS=Rattus norvegicus GN=Sept7 PE=1 SV=3	1	82.85	0.00419642	96	TVQVEQSK(1)VLIK	2	707.419	21213000
P35213	14-3-3 protein beta/alpha;14-3-3 protein beta/alpha, N-terminally processed	Ywhab	>sp|P35213|1433B_RAT 14-3-3 protein beta/alpha OS=Rattus norvegicus GN=Ywhab PE=1 SV=3	1	100.28	4.60692e-09	159	QTTVSNSQQAYQEAFEISK(1)K	3	777.048	30237000
P35213	14-3-3 protein beta/alpha;14-3-3 protein beta/alpha, N-terminally processed	Ywhab	>sp|P35213|1433B_RAT 14-3-3 protein beta/alpha OS=Rattus norvegicus GN=Ywhab PE=1 SV=3	1	86.833	0.0122754	11	SELVQK(1)AK	2	472.774	11340000
P63095	Guanine nucleotide-binding protein G(s) subunit alpha isoforms short;Guanine nucleotide-binding protein G(s) subunit alpha isoforms XLas;Guanine nucleotide-binding protein G(olf) subunit alpha	Gnas;Gnas;Gnas;Gnal;Gnal	>sp|P63095|GNAS2_RAT Guanine nucleotide-binding protein G(s) subunit alpha isoforms short OS=Rattus norvegicus GN=Gnas PE=1 SV=1	1	116.37	0.0023339	58	STIVK(1)QMR	2	502.781	109890000
Q9JLJ3	4-trimethylaminobutyraldehyde dehydrogenase	Aldh9a1	>sp|Q9JLJ3|AL9A1_RAT 4-trimethylaminobutyraldehyde dehydrogenase OS=Rattus norvegicus GN=Aldh9a1 PE=1 SV=1	1	155.99	9.07332e-09	306	EIADAFTK(1)EVVR	3	473.921	498860000
Q9JLJ3	4-trimethylaminobutyraldehyde dehydrogenase	Aldh9a1	>sp|Q9JLJ3|AL9A1_RAT 4-trimethylaminobutyraldehyde dehydrogenase OS=Rattus norvegicus GN=Aldh9a1 PE=1 SV=1	1	94.09	0.000141415	59	EVNLAVENAK(1)AAFK	2	773.417	19622000
Q9JLJ3	4-trimethylaminobutyraldehyde dehydrogenase	Aldh9a1	>sp|Q9JLJ3|AL9A1_RAT 4-trimethylaminobutyraldehyde dehydrogenase OS=Rattus norvegicus GN=Aldh9a1 PE=1 SV=1	1	159.06	2.2192e-14	30	VEPVDASGTEK(1)AFEPATGR	3	668.329	51101000
Q9JLJ3	4-trimethylaminobutyraldehyde dehydrogenase	Aldh9a1	>sp|Q9JLJ3|AL9A1_RAT 4-trimethylaminobutyraldehyde dehydrogenase OS=Rattus norvegicus GN=Aldh9a1 PE=1 SV=1	1	112.42	0.000140787	298	VFVQK(1)EIADAFTK	2	769.417	315860000
Q7TQN4		Rela	>tr|Q7TQN4|Q7TQN4_RAT Protein Rela OS=Rattus norvegicus GN=Rela PE=1 SV=1	1	54.683	0.0535447	195	APNTAELK(1)ICR	2	657.845	5285200
D4AE00		Ap3b2	>tr|D4AE00|D4AE00_RAT AP-3 complex subunit beta OS=Rattus norvegicus GN=Ap3b2 PE=1 SV=1	1	50.831	0.0457275	486	LLQMQPAQHGEIIK(1)HLAK	4	525.046	15056000
P08082	Clathrin light chain B	Cltb	>sp|P08082|CLCB_RAT Clathrin light chain B OS=Rattus norvegicus GN=Cltb PE=1 SV=1	1	65.565	0.023668	204	VAQLCDFNPK(1)SSK	2	768.38	24860000
D4AE02		Fam98b	>tr|D4AE02|D4AE02_RAT Protein Fam98b OS=Rattus norvegicus GN=Fam98b PE=1 SV=3	1	88.37	0.0116554	247	AK(1)TDNIAR	2	465.754	10594000
Q71SY3		Tsn;Tsn	>tr|Q71SY3|Q71SY3_RAT Protein Tsn OS=Rattus norvegicus GN=Tsn PE=2 SV=1	1	120.06	0.000144852	187	LLNLK(1)NDSLR	2	614.356	40512000
Q71SY3		Tsn;Tsn	>tr|Q71SY3|Q71SY3_RAT Protein Tsn OS=Rattus norvegicus GN=Tsn PE=2 SV=1	1	107.55	0.00162752	199	YDGLK(1)YDVK	2	571.79	16492000
O88656	Actin-related protein 2/3 complex subunit 1B	Arpc1b	>sp|O88656|ARC1B_RAT Actin-related protein 2/3 complex subunit 1B OS=Rattus norvegicus GN=Arpc1b PE=2 SV=3	1	86.573	0.000226878	18	AYHSFLVEPISCHAWNK(1)DR	3	805.383	13455000
O88656	Actin-related protein 2/3 complex subunit 1B	Arpc1b	>sp|O88656|ARC1B_RAT Actin-related protein 2/3 complex subunit 1B OS=Rattus norvegicus GN=Arpc1b PE=2 SV=3	1	106.14	0.0164246	307	FQNLDK(1)K	2	467.753	19900000
Q6AY09	Heterogeneous nuclear ribonucleoprotein H2	Hnrnph2	>sp|Q6AY09|HNRH2_RAT Heterogeneous nuclear ribonucleoprotein H2 OS=Rattus norvegicus GN=Hnrnph2 PE=1 SV=1	1	84.498	0.0130972	14	EGFVVK(1)VR	2	488.285	18503000
P63088	Serine/threonine-protein phosphatase PP1-gamma catalytic subunit;Serine/threonine-protein phosphatase PP1-alpha catalytic subunit	Ppp1cc;Ppp1ca	>sp|P63088|PP1G_RAT Serine/threonine-protein phosphatase PP1-gamma catalytic subunit OS=Rattus norvegicus GN=Ppp1cc PE=1 SV=1	1	206.43	3.40407e-32	260	AHQVVEDGYEFFAK(1)R	2	919.447	193020000
P63088	Serine/threonine-protein phosphatase PP1-gamma catalytic subunit;Serine/threonine-protein phosphatase PP1-alpha catalytic subunit	Ppp1cc;Ppp1ca	>sp|P63088|PP1G_RAT Serine/threonine-protein phosphatase PP1-gamma catalytic subunit OS=Rattus norvegicus GN=Ppp1cc PE=1 SV=1	1	163.64	2.55745e-09	141	IYGFYDECK(1)R	2	696.816	73465000
P63088	Serine/threonine-protein phosphatase PP1-gamma catalytic subunit;Serine/threonine-protein phosphatase PP1-alpha catalytic subunit	Ppp1cc;Ppp1ca	>sp|P63088|PP1G_RAT Serine/threonine-protein phosphatase PP1-gamma catalytic subunit OS=Rattus norvegicus GN=Ppp1cc PE=1 SV=1	1	65.777	0.0375032	147	YNIK(1)LWK	2	503.79	17890000
A0A0G2K6E2	Thioredoxin reductase 2, mitochondrial	Txnrd2;Txnrd2	>tr|A0A0G2K6E2|A0A0G2K6E2_RAT Thioredoxin reductase 2, isoform CRA_a OS=Rattus norvegicus GN=Txnrd2 PE=4 SV=1	1	131.67	8.29981e-12	217	GALEHGITSDDIFWLK(1)ESPGK	3	781.394	69738000
F1LUT4		Atp8a1;Atp8a1;Atp8a1	>tr|F1LUT4|F1LUT4_RAT Phospholipid-transporting ATPase OS=Rattus norvegicus GN=Atp8a1 PE=1 SV=3	1	101.04	1.8113e-05	415	EITLK(1)HLEQFATEGLR	3	643.014	3772000
P04961	Proliferating cell nuclear antigen	Pcna	>sp|P04961|PCNA_RAT Proliferating cell nuclear antigen OS=Rattus norvegicus GN=Pcna PE=1 SV=1	1	139.86	4.32262e-08	80	ILK(1)CAGNEDIITLR	2	829.451	21353000
D3ZMS1		Sf3b2	>tr|D3ZMS1|D3ZMS1_RAT Protein Sf3b2 OS=Rattus norvegicus GN=Sf3b2 PE=1 SV=3	1	45.021	0.065254	10	AAEHPEPPK(1)GELQLPPPPPPGHYGAWAAQELQAK	4	913.465	75497000
A0A0G2JZ02	Glycine cleavage system H protein, mitochondrial	Gcsh	>tr|A0A0G2JZ02|A0A0G2JZ02_RAT Uncharacterized protein OS=Rattus norvegicus PE=4 SV=1	0.990284	73.219	0.0305645	48	K(0.01)FTEK(0.99)HEWVTAK	3	515.94	17866000
P0C089	Phosphatidylglycerophosphatase and protein-tyrosine phosphatase 1	Ptpmt1;Ptpmt1	>sp|P0C089|PTPM1_RAT Phosphatidylglycerophosphatase and protein-tyrosine phosphatase 1 OS=Rattus norvegicus GN=Ptpmt1 PE=2 SV=1	1	118.21	0.000766608	184	EFHK(1)EIAAR	2	571.801	21314000
Q6AXQ0	SUMO-activating enzyme subunit 1	Sae1	>sp|Q6AXQ0|SAE1_RAT SUMO-activating enzyme subunit 1 OS=Rattus norvegicus GN=Sae1 PE=2 SV=1	1	56.397	0.0582355	56	GLGAEIAK(1)NLILAGVK	2	804.988	12247000
D4A7V9		Eif2ak4	>tr|D4A7V9|D4A7V9_RAT Protein Eif2ak4 OS=Rattus norvegicus GN=Eif2ak4 PE=1 SV=2	1	55.461	0.0539812	1259	LYK(1)FIEQK	2	555.813	35933000
P70615	Lamin-B1	Lmnb1;Lmnb1	>sp|P70615|LMNB1_RAT Lamin-B1 OS=Rattus norvegicus GN=Lmnb1 PE=1 SV=3	1	111.12	6.6482e-05	123	AEHDQLLLNYAK(1)K	2	792.923	41675000
P70615	Lamin-B1	Lmnb1;Lmnb1	>sp|P70615|LMNB1_RAT Lamin-B1 OS=Rattus norvegicus GN=Lmnb1 PE=1 SV=3	1	171.08	1.41358e-18	271	EELEQTYHAK(1)LENAR	2	936.958	13091000
P70615	Lamin-B1	Lmnb1;Lmnb1	>sp|P70615|LMNB1_RAT Lamin-B1 OS=Rattus norvegicus GN=Lmnb1 PE=1 SV=3	1	134.13	1.06851e-05	134	ESDLSGAQIK(1)LR	2	679.867	20603000
P70615	Lamin-B1	Lmnb1;Lmnb1	>sp|P70615|LMNB1_RAT Lamin-B1 OS=Rattus norvegicus GN=Lmnb1 PE=1 SV=3	1	76.311	0.0070109	483	IGDTSVSYK(1)YTSR	2	759.875	22182000
P70615	Lamin-B1	Lmnb1;Lmnb1	>sp|P70615|LMNB1_RAT Lamin-B1 OS=Rattus norvegicus GN=Lmnb1 PE=1 SV=3	1	52.172	0.0599339	241	QIEYEYK(1)LAQALHEMR	3	688.679	7706000
P70615	Lamin-B1	Lmnb1;Lmnb1	>sp|P70615|LMNB1_RAT Lamin-B1 OS=Rattus norvegicus GN=Lmnb1 PE=1 SV=3	1	205.31	6.72674e-26	532	VVLK(1)NSQGEEVAQR	2	799.928	19704000
Q66H12	Alpha-N-acetylgalactosaminidase	Naga	>sp|Q66H12|NAGAB_RAT Alpha-N-acetylgalactosaminidase OS=Rattus norvegicus GN=Naga PE=2 SV=1	1	45.68	0.0454927	328	SHIEVFK(1)R	3	353.198	3763300
P24329	Thiosulfate sulfurtransferase	Tst	>sp|P24329|THTR_RAT Thiosulfate sulfurtransferase OS=Rattus norvegicus GN=Tst PE=1 SV=3	1	91.906	0.0311893	236	AIFQDK(1)K	2	446.25	90997000
P24329	Thiosulfate sulfurtransferase	Tst	>sp|P24329|THTR_RAT Thiosulfate sulfurtransferase OS=Rattus norvegicus GN=Tst PE=1 SV=3	1	99.941	0.000399338	14	ALVSTK(1)WLAESIR	2	758.43	35940000
Q6AY18		Sar1a	>tr|Q6AY18|Q6AY18_RAT Protein Sar1a OS=Rattus norvegicus GN=Sar1a PE=1 SV=1	1	152.7	9.40512e-08	166	GNVTLK(1)ELNAR	2	628.851	109620000
Q6AY18		Sar1a	>tr|Q6AY18|Q6AY18_RAT Protein Sar1a OS=Rattus norvegicus GN=Sar1a PE=1 SV=1	1	163.66	5.93378e-08	146	TDAISEEK(1)LR	2	602.314	77945000
M0RAR9		Hnrnpr	>tr|M0RAR9|M0RAR9_RAT Uncharacterized protein OS=Rattus norvegicus PE=4 SV=1	1	65.495	0.0115685	322	LK(1)DYAFVHFEDR	3	527.928	18074000
P56571	ES1 protein homolog, mitochondrial		>sp|P56571|ES1_RAT ES1 protein homolog, mitochondrial OS=Rattus norvegicus PE=1 SV=2	1	75.868	0.00137375	201	GVEVTVGHEQEEGGK(1)WPYAGTAEAVK	3	924.115	17343000
P56571	ES1 protein homolog, mitochondrial		>sp|P56571|ES1_RAT ES1 protein homolog, mitochondrial OS=Rattus norvegicus PE=1 SV=2	1	173.19	9.2614e-13	231	GVTEAHVDQK(1)NK	3	456.569	130510000
P56571	ES1 protein homolog, mitochondrial		>sp|P56571|ES1_RAT ES1 protein homolog, mitochondrial OS=Rattus norvegicus PE=1 SV=2	1	168.55	2.62109e-19	186	VIK(1)GVEVTVGHEQEEGGK	3	646.337	18044000
P56571	ES1 protein homolog, mitochondrial		>sp|P56571|ES1_RAT ES1 protein homolog, mitochondrial OS=Rattus norvegicus PE=1 SV=2	1	53.756	0.0383284	162	VLK(1)EFHGAK	3	357.538	6351600
Q4KLP0	Probable 2-oxoglutarate dehydrogenase E1 component DHKTD1, mitochondrial	Dhtkd1;Dhtkd1	>sp|Q4KLP0|DHTK1_RAT Probable 2-oxoglutarate dehydrogenase E1 component DHKTD1, mitochondrial OS=Rattus norvegicus GN=Dhtkd1 PE=2 SV=1	1	106.04	0.00102338	818	HFYALLK(1)QR	3	406.565	6329400
M0RD75	40S ribosomal protein S6;40S ribosomal protein S6	Rps6;Rps6	>tr|M0RD75|M0RD75_RAT 40S ribosomal protein S6 OS=Rattus norvegicus GN=Rps6 PE=1 SV=1	1	89.189	0.00181707	209	EEAAEYAK(1)LLAK	2	689.367	7317900
Q63635	Syntaxin-6	Stx6	>sp|Q63635|STX6_RAT Syntaxin-6 OS=Rattus norvegicus GN=Stx6 PE=1 SV=1	1	92.838	0.0142137	89	K(1)AFITSTR	2	483.274	10061000
P56574	Isocitrate dehydrogenase [NADP], mitochondrial	Idh2	>sp|P56574|IDHP_RAT Isocitrate dehydrogenase [NADP], mitochondrial OS=Rattus norvegicus GN=Idh2 PE=1 SV=2	1	89.55	0.014842	127	VEEFK(1)LK	2	467.766	78252000
P56574	Isocitrate dehydrogenase [NADP], mitochondrial	Idh2	>sp|P56574|IDHP_RAT Isocitrate dehydrogenase [NADP], mitochondrial OS=Rattus norvegicus GN=Idh2 PE=1 SV=2	1	87.777	0.00355101	193	AGMFK(1)LVFTPK	2	640.857	46654000
P56574	Isocitrate dehydrogenase [NADP], mitochondrial	Idh2	>sp|P56574|IDHP_RAT Isocitrate dehydrogenase [NADP], mitochondrial OS=Rattus norvegicus GN=Idh2 PE=1 SV=2	1	105.65	0.000207711	272	DIFQEIFDK(1)HYK	2	812.904	1625699970
P56574	Isocitrate dehydrogenase [NADP], mitochondrial	Idh2	>sp|P56574|IDHP_RAT Isocitrate dehydrogenase [NADP], mitochondrial OS=Rattus norvegicus GN=Idh2 PE=1 SV=2	1	132.39	0.00066477	275	HYK(1)TDFDK	2	548.259	206780000
P56574	Isocitrate dehydrogenase [NADP], mitochondrial	Idh2	>sp|P56574|IDHP_RAT Isocitrate dehydrogenase [NADP], mitochondrial OS=Rattus norvegicus GN=Idh2 PE=1 SV=2	1	195.56	1.45637e-39	106	DQTNDQVTIDSALATQK(1)YSVAVK	3	846.429	460180000
P56574	Isocitrate dehydrogenase [NADP], mitochondrial	Idh2	>sp|P56574|IDHP_RAT Isocitrate dehydrogenase [NADP], mitochondrial OS=Rattus norvegicus GN=Idh2 PE=1 SV=2	1	129.83	2.08992e-05	155	EPIICK(1)NIPR	2	641.353	2282500100
P56574	Isocitrate dehydrogenase [NADP], mitochondrial	Idh2	>sp|P56574|IDHP_RAT Isocitrate dehydrogenase [NADP], mitochondrial OS=Rattus norvegicus GN=Idh2 PE=1 SV=2	1	233.49	0	400	FAQTLEK(1)VCVQTVESGAMTK	3	757.045	180640000
P56574	Isocitrate dehydrogenase [NADP], mitochondrial	Idh2	>sp|P56574|IDHP_RAT Isocitrate dehydrogenase [NADP], mitochondrial OS=Rattus norvegicus GN=Idh2 PE=1 SV=2	1	112.34	2.77453e-10	413	VCVQTVESGAMTK(1)DLAGCIHGLSNVK	4	704.849	285329984
P56574	Isocitrate dehydrogenase [NADP], mitochondrial	Idh2	>sp|P56574|IDHP_RAT Isocitrate dehydrogenase [NADP], mitochondrial OS=Rattus norvegicus GN=Idh2 PE=1 SV=2	1	133.15	9.34688e-06	263	FK(1)DIFQEIFDK	2	736.377	240370000
P56574	Isocitrate dehydrogenase [NADP], mitochondrial	Idh2	>sp|P56574|IDHP_RAT Isocitrate dehydrogenase [NADP], mitochondrial OS=Rattus norvegicus GN=Idh2 PE=1 SV=2	1	164.93	1.10436e-13	180	HAHGDQYK(1)ATDFVVDR	2	950.95	4807600100
P56574	Isocitrate dehydrogenase [NADP], mitochondrial	Idh2	>sp|P56574|IDHP_RAT Isocitrate dehydrogenase [NADP], mitochondrial OS=Rattus norvegicus GN=Idh2 PE=1 SV=2	1	125.97	0.000352561	67	IIWQFIK(1)EK	2	623.863	79214000
P56574	Isocitrate dehydrogenase [NADP], mitochondrial	Idh2	>sp|P56574|IDHP_RAT Isocitrate dehydrogenase [NADP], mitochondrial OS=Rattus norvegicus GN=Idh2 PE=1 SV=2	1	74.841	0.0276878	243	K(1)WPLYLSTK	2	589.334	14433000
P56574	Isocitrate dehydrogenase [NADP], mitochondrial	Idh2	>sp|P56574|IDHP_RAT Isocitrate dehydrogenase [NADP], mitochondrial OS=Rattus norvegicus GN=Idh2 PE=1 SV=2	1	102.98	2.20802e-07	299	LIDDMVAQVLK(1)SSGGFVWACK	3	789.401	19076000
P56574	Isocitrate dehydrogenase [NADP], mitochondrial	Idh2	>sp|P56574|IDHP_RAT Isocitrate dehydrogenase [NADP], mitochondrial OS=Rattus norvegicus GN=Idh2 PE=1 SV=2	1	184.78	3.67966e-28	80	LILPHVDVQLK(1)YFDLGLPNR	3	798.118	2503899900
P56574	Isocitrate dehydrogenase [NADP], mitochondrial	Idh2	>sp|P56574|IDHP_RAT Isocitrate dehydrogenase [NADP], mitochondrial OS=Rattus norvegicus GN=Idh2 PE=1 SV=2	1	178.32	2.22709e-28	442	LNEHFLNTTDFLDTIK(1)SNLDR	3	850.094	73284000
P56574	Isocitrate dehydrogenase [NADP], mitochondrial	Idh2	>sp|P56574|IDHP_RAT Isocitrate dehydrogenase [NADP], mitochondrial OS=Rattus norvegicus GN=Idh2 PE=1 SV=2	1	94.688	0.000580209	166	LVPGWTK(1)PITIGR	2	740.438	2138000000
P56574	Isocitrate dehydrogenase [NADP], mitochondrial	Idh2	>sp|P56574|IDHP_RAT Isocitrate dehydrogenase [NADP], mitochondrial OS=Rattus norvegicus GN=Idh2 PE=1 SV=2	1	82.914	0.00727752	133	MWK(1)SPNGTIR	2	616.316	57147000
P56574	Isocitrate dehydrogenase [NADP], mitochondrial	Idh2	>sp|P56574|IDHP_RAT Isocitrate dehydrogenase [NADP], mitochondrial OS=Rattus norvegicus GN=Idh2 PE=1 SV=2	1	133.58	0.000491092	282	NK(1)IWYEHR	3	396.537	3883300100
P56574	Isocitrate dehydrogenase [NADP], mitochondrial	Idh2	>sp|P56574|IDHP_RAT Isocitrate dehydrogenase [NADP], mitochondrial OS=Rattus norvegicus GN=Idh2 PE=1 SV=2	1	120.06	0.000149689	256	NTIMK(1)AYDGR	2	605.798	414670016
P56574	Isocitrate dehydrogenase [NADP], mitochondrial	Idh2	>sp|P56574|IDHP_RAT Isocitrate dehydrogenase [NADP], mitochondrial OS=Rattus norvegicus GN=Idh2 PE=1 SV=2	1	113.47	3.19684e-05	48	VEK(1)PVVEMDGDEMTR	2	888.911	36237000
P61928	60S ribosomal protein L37;Ribosomal protein L37	Rpl37;LOC100360654;RGD1561310	>sp|P61928|RL37_RAT 60S ribosomal protein L37 OS=Rattus norvegicus GN=Rpl37 PE=1 SV=2	1	126.71	3.3697e-05	31	AYHLQK(1)STCGK	2	667.83	12232000
P61928	60S ribosomal protein L37;Ribosomal protein L37	Rpl37;LOC100360654;RGD1561310	>sp|P61928|RL37_RAT 60S ribosomal protein L37 OS=Rattus norvegicus GN=Rpl37 PE=1 SV=2	1	75.043	0.025176	52	YNWSAK(1)AK	2	505.259	23365000
G3V6L9	Peptidyl-prolyl cis-trans isomerase	Fkbp3	>tr|G3V6L9|G3V6L9_RAT Peptidyl-prolyl cis-trans isomerase OS=Rattus norvegicus GN=Fkbp3 PE=1 SV=1	1	64.313	0.0333749	80	GTETISK(1)VSEQVK	2	724.386	3288700
G3V6L9	Peptidyl-prolyl cis-trans isomerase	Fkbp3	>tr|G3V6L9|G3V6L9_RAT Peptidyl-prolyl cis-trans isomerase OS=Rattus norvegicus GN=Fkbp3 PE=1 SV=1	1	67.838	0.0380648	160	NAK(1)PLSFK	2	473.771	17824000
G3V918		Gart	>tr|G3V918|G3V918_RAT Phosphoribosylglycinamide formyltransferase, isoform CRA_a OS=Rattus norvegicus GN=Gart PE=1 SV=1	1	143.61	0.000295768	866	VINHK(1)LYK	2	528.814	2661100
P35433	Amidophosphoribosyltransferase	Ppat	>sp|P35433|PUR1_RAT Amidophosphoribosyltransferase OS=Rattus norvegicus GN=Ppat PE=1 SV=1	1	171.35	8.38026e-20	60	GQESAGIVTSDGSSVPK(1)FR	2	982.49	360280000
P35433	Amidophosphoribosyltransferase	Ppat	>sp|P35433|PUR1_RAT Amidophosphoribosyltransferase OS=Rattus norvegicus GN=Ppat PE=1 SV=1	1	124.07	6.01289e-06	81	K(1)LYVSNLGIGHTR	2	750.42	185760000
P70645	Bleomycin hydrolase	Blmh;Blmh	>sp|P70645|BLMH_RAT Bleomycin hydrolase OS=Rattus norvegicus GN=Blmh PE=1 SV=1	1	134.61	1.01238e-07	163	K(1)CFPESHTTEATR	2	803.37	2712400
Q562B5	Serine/threonine-protein phosphatase PGAM5, mitochondrial	Pgam5;Pgam5	>sp|Q562B5|PGAM5_RAT Serine/threonine-protein phosphatase PGAM5, mitochondrial OS=Rattus norvegicus GN=Pgam5 PE=2 SV=1	1	78.508	0.000459213	161	AVETTDIISK(1)HLPGVCR	3	646.675	32232000
P35435	ATP synthase subunit gamma, mitochondrial;ATP synthase subunit gamma;ATP synthase gamma chain	Atp5c1;Atp5c1;Atp5c1	>sp|P35435|ATPG_RAT ATP synthase subunit gamma, mitochondrial OS=Rattus norvegicus GN=Atp5c1 PE=1 SV=2	1	181.81	1.52305e-07	113	IK(1)SILYR	2	467.79	380470016
P35435	ATP synthase subunit gamma, mitochondrial;ATP synthase subunit gamma;ATP synthase gamma chain	Atp5c1;Atp5c1;Atp5c1	>sp|P35435|ATPG_RAT ATP synthase subunit gamma, mitochondrial OS=Rattus norvegicus GN=Atp5c1 PE=1 SV=2	1	134.75	5.53105e-06	65	K(1)HLIIGVSSDR	2	633.862	34391000
P35435	ATP synthase subunit gamma, mitochondrial;ATP synthase subunit gamma;ATP synthase gamma chain	Atp5c1;Atp5c1;Atp5c1	>sp|P35435|ATPG_RAT ATP synthase subunit gamma, mitochondrial OS=Rattus norvegicus GN=Atp5c1 PE=1 SV=2	1	111.17	0.00155545	30	MVAAAK(1)YAR	2	511.776	53195000
P35435	ATP synthase subunit gamma, mitochondrial;ATP synthase subunit gamma;ATP synthase gamma chain	Atp5c1;Atp5c1;Atp5c1	>sp|P35435|ATPG_RAT ATP synthase subunit gamma, mitochondrial OS=Rattus norvegicus GN=Atp5c1 PE=1 SV=2	1	213.51	2.27023e-32	129	THSDQFLVSFK(1)DVGR	2	889.447	964339970
Q4KM49	Tyrosine--tRNA ligase, cytoplasmic	Yars	>sp|Q4KM49|SYYC_RAT Tyrosine--tRNA ligase, cytoplasmic OS=Rattus norvegicus GN=Yars PE=2 SV=3	1	91.932	8.39701e-05	380	ILSVEK(1)HPDADSLYVEK	3	662.346	16719000
Q4KM49	Tyrosine--tRNA ligase, cytoplasmic	Yars	>sp|Q4KM49|SYYC_RAT Tyrosine--tRNA ligase, cytoplasmic OS=Rattus norvegicus GN=Yars PE=2 SV=3	1	76.301	0.000845522	247	K(1)AFCEPGNVENNGVLSFVK	2	1076.03	7308900
Q4KM49	Tyrosine--tRNA ligase, cytoplasmic	Yars	>sp|Q4KM49|SYYC_RAT Tyrosine--tRNA ligase, cytoplasmic OS=Rattus norvegicus GN=Yars PE=2 SV=3	1	84.615	0.0234172	190	K(1)IFTFAEK	2	513.287	59585000
Q4KM49	Tyrosine--tRNA ligase, cytoplasmic	Yars	>sp|Q4KM49|SYYC_RAT Tyrosine--tRNA ligase, cytoplasmic OS=Rattus norvegicus GN=Yars PE=2 SV=3	1	116.24	1.4397e-05	146	LSSLVTQHDAK(1)K	3	456.921	112010000
Q4KM49	Tyrosine--tRNA ligase, cytoplasmic	Yars	>sp|Q4KM49|SYYC_RAT Tyrosine--tRNA ligase, cytoplasmic OS=Rattus norvegicus GN=Yars PE=2 SV=3	1	64.589	0.00935885	297	TYTIYQELEK(1)DFAAEVVHPGDLK	3	903.453	20348000
F1LQJ7		Pck2	>tr|F1LQJ7|F1LQJ7_RAT Protein Pck2 OS=Rattus norvegicus GN=Pck2 PE=1 SV=2	1	72.891	0.00819458	492	GK(1)TIMHDPFAMR	2	723.355	54009000
F1LQJ7		Pck2	>tr|F1LQJ7|F1LQJ7_RAT Protein Pck2 OS=Rattus norvegicus GN=Pck2 PE=1 SV=2	1	61.679	0.0497033	100	TDPK(1)DVAR	2	472.246	4045000
Q6AXM6		Icam2	>tr|Q6AXM6|Q6AXM6_RAT Intercellular adhesion molecule 2 OS=Rattus norvegicus GN=Icam2 PE=1 SV=1	1	113.44	0.000121659	39	QIVK(1)ATEAWR	2	622.343	0
Q02874	Core histone macro-H2A.1	H2afy	>sp|Q02874|H2AY_RAT Core histone macro-H2A.1 OS=Rattus norvegicus GN=H2afy PE=1 SV=4	1	68.536	0.0346043	234	DDLGSTLEK(1)K	2	574.296	8046800
A0A0G2K070		Kif5c	>tr|A0A0G2K070|A0A0G2K070_RAT Kinesin heavy chain isoform 5C OS=Rattus norvegicus GN=Kif5c PE=4 SV=1	1	104.59	0.00690399	547	LRDEIEEK(1)QR	2	679.357	8102000
D3ZXJ5		Eftud1	>tr|D3ZXJ5|D3ZXJ5_RAT Protein Eftud1 OS=Rattus norvegicus GN=Eftud1 PE=1 SV=2	1	81.296	0.0329168	521	K(1)IFVLGPK	2	472.302	15182000
F1LX73		Nbea;Nbea	>tr|F1LX73|F1LX73_RAT Protein Nbea OS=Rattus norvegicus GN=Nbea PE=1 SV=2	1	108.9	0.000310793	851	DHVTANQLK(1)QK	2	662.354	1626500
P48500	Triosephosphate isomerase;Triosephosphate isomerase	Tpi1	>sp|P48500|TPIS_RAT Triosephosphate isomerase OS=Rattus norvegicus GN=Tpi1 PE=1 SV=2	1	151.87	2.86181e-14	160	DWCK(1)VVLAYEPVWAIGTGK	2	1117.57	28928000
P48500	Triosephosphate isomerase;Triosephosphate isomerase	Tpi1	>sp|P48500|TPIS_RAT Triosephosphate isomerase OS=Rattus norvegicus GN=Tpi1 PE=1 SV=2	1	99.991	0.000290424	142	EAGITEK(1)VVFEQTK	2	810.928	29157000
P48500	Triosephosphate isomerase;Triosephosphate isomerase	Tpi1	>sp|P48500|TPIS_RAT Triosephosphate isomerase OS=Rattus norvegicus GN=Tpi1 PE=1 SV=2	1	230.86	1.568e-41	194	GWLK(1)CNVSEGVAQCTR	2	953.949	311960000
P48500	Triosephosphate isomerase;Triosephosphate isomerase	Tpi1	>sp|P48500|TPIS_RAT Triosephosphate isomerase OS=Rattus norvegicus GN=Tpi1 PE=1 SV=2	1	100.98	0.00429175	6	K(1)FFVGGNWK	2	562.798	102250000
P48500	Triosephosphate isomerase;Triosephosphate isomerase	Tpi1	>sp|P48500|TPIS_RAT Triosephosphate isomerase OS=Rattus norvegicus GN=Tpi1 PE=1 SV=2	1	157.68	1.19599e-12	188	TATPQQAQEVHEK(1)LR	2	889.463	278720000
Q5M9I5	Cytochrome b-c1 complex subunit 6, mitochondrial	Uqcrh	>sp|Q5M9I5|QCR6_RAT Cytochrome b-c1 complex subunit 6, mitochondrial OS=Rattus norvegicus GN=Uqcrh PE=3 SV=1	1	199.8	7.82008e-19	40	EHCEQLEK(1)CVK	2	751.342	28626000
A3E0T0		Epb41l3;Epb41l3;Epb41l3	>tr|A3E0T0|A3E0T0_RAT Erythrocyte protein band 4.1-like 3 OS=Rattus norvegicus GN=Epb41l3 PE=1 SV=1	1	128.64	2.61373e-08	131	VTLLDGSEYGCDVDK(1)R	3	623.628	34580000
Q811X6	Lambda-crystallin homolog	Cryl1	>sp|Q811X6|CRYL1_RAT Lambda-crystallin homolog OS=Rattus norvegicus GN=Cryl1 PE=2 SV=3	1	83.998	0.0242224	104	K(1)IFAQLDR	2	516.795	35786000
M0RCX0		Pcbd2	>tr|M0RCX0|M0RCX0_RAT Protein Pcbd2 OS=Rattus norvegicus GN=Pcbd2 PE=1 SV=1	1	81.625	0.00786385	115	DVK(1)LAQFIEK	2	616.848	24824000
D3ZCA0		Prosc	>tr|D3ZCA0|D3ZCA0_RAT Proline synthetase co-transcribed (Predicted) OS=Rattus norvegicus GN=Prosc PE=1 SV=1	1	104.44	0.00838849	132	VNSSWQK(1)K	2	509.769	1960600
D3ZCA0		Prosc	>tr|D3ZCA0|D3ZCA0_RAT Proline synthetase co-transcribed (Predicted) OS=Rattus norvegicus GN=Prosc PE=1 SV=1	1	65.408	0.00764147	99	WHFIGHLQK(1)QNVNK	3	597.653	18063000
P0C6B1	Solute carrier family 35 member E1	Slc35e1;Slc35e1	>sp|P0C6B1|S35E1_RAT Solute carrier family 35 member E1 OS=Rattus norvegicus GN=Slc35e1 PE=3 SV=1	1	143.96	5.15473e-06	336	TK(1)YDANQQAR	2	618.802	24255000
P11232	Thioredoxin	Txn	>sp|P11232|THIO_RAT Thioredoxin OS=Rattus norvegicus GN=Txn PE=1 SV=2	1	82.609	0.000475813	8	LIESK(1)EAFQEALAAAGDK	3	645.002	10008000
P11232	Thioredoxin	Txn	>sp|P11232|THIO_RAT Thioredoxin OS=Rattus norvegicus GN=Txn PE=1 SV=2	1	114.72	9.44553e-05	39	MIK(1)PFFHSLCDK	2	790.884	500649984
G3V926		Chuk	>tr|G3V926|G3V926_RAT Conserved helix-loop-helix ubiquitous kinase (Predicted) OS=Rattus norvegicus GN=Chuk PE=1 SV=1	1	58.885	0.00965054	425	K(1)VWAEAVHYVSGLK	3	543.631	13147000
Q6AY00	Glutaredoxin-1	LOC305806;Glrx	>tr|Q6AY00|Q6AY00_RAT Protein LOC100359853 OS=Rattus norvegicus GN=LOC100360124 PE=2 SV=1	1	76.073	0.00510702	31	VVVFIK(1)PTCPYCR	2	840.934	4098800
G3V8Q1		Cope	>tr|G3V8Q1|G3V8Q1_RAT Coatomer protein complex, subunit epsilon (Predicted), isoform CRA_c OS=Rattus norvegicus GN=Cope PE=1 SV=3	1	123.86	5.59327e-05	278	YLSQLK(1)DAHR	2	636.838	49699000
Q9Z1A6	Vigilin	Hdlbp;Hdlbp	>sp|Q9Z1A6|VIGLN_RAT Vigilin OS=Rattus norvegicus GN=Hdlbp PE=2 SV=1	1	114.86	0.000117562	453	HLIGK(1)SGANINR	3	441.249	16378000
Q9Z1A6	Vigilin	Hdlbp;Hdlbp	>sp|Q9Z1A6|VIGLN_RAT Vigilin OS=Rattus norvegicus GN=Hdlbp PE=2 SV=1	1	111.79	0.000145386	494	IEGDPQGVQQAK(1)R	2	734.381	7973100
Q9Z1A6	Vigilin	Hdlbp;Hdlbp	>sp|Q9Z1A6|VIGLN_RAT Vigilin OS=Rattus norvegicus GN=Hdlbp PE=2 SV=1	1	69.258	0.00697585	445	MDYVEINIDHK(1)FHR	4	465.478	28614000
Q9Z1A6	Vigilin	Hdlbp;Hdlbp	>sp|Q9Z1A6|VIGLN_RAT Vigilin OS=Rattus norvegicus GN=Hdlbp PE=2 SV=1	1	87.184	0.00354063	308	SQHK(1)YVIGPK	2	599.833	0
Q9Z1A6	Vigilin	Hdlbp;Hdlbp	>sp|Q9Z1A6|VIGLN_RAT Vigilin OS=Rattus norvegicus GN=Hdlbp PE=2 SV=1	1	80.231	0.00890561	892	SVMGPK(1)GSR	2	480.75	0
P69897	Tubulin beta-5 chain	Tubb5	>sp|P69897|TBB5_RAT Tubulin beta-5 chain OS=Rattus norvegicus GN=Tubb5 PE=1 SV=1	1	61.612	0.0162101	297	ALTVPELTQQVFDAK(1)NMMAACDPR	3	916.777	40153000
P69897	Tubulin beta-5 chain	Tubb5	>sp|P69897|TBB5_RAT Tubulin beta-5 chain OS=Rattus norvegicus GN=Tubb5 PE=1 SV=1	1	125.67	1.50845e-06	58	ISVYYNEATGGK(1)YVPR	3	620.316	69752000
Q8R3Z7		Ehd4	>tr|Q8R3Z7|Q8R3Z7_RAT EH-domain containing 4 OS=Rattus norvegicus GN=Ehd4 PE=1 SV=1	1	95.541	0.0123978	378	FHSLK(1)PK	2	449.761	54085000
Q8R3Z7		Ehd4	>tr|Q8R3Z7|Q8R3Z7_RAT EH-domain containing 4 OS=Rattus norvegicus GN=Ehd4 PE=1 SV=1	1	87.568	0.0043734	35	K(1)VLPLEEAYR	2	630.353	4573700
M0R9D0	Acidic leucine-rich nuclear phosphoprotein 32 family member A	Anp32a;Anp32a;Anp32a	>tr|M0R9D0|M0R9D0_RAT Protein LOC680377 OS=Rattus norvegicus GN=Anp32a PE=1 SV=1	1	83.823	0.000698497	18	TPSDVK(1)ELVLDNCR	2	844.42	0
P83941	Transcription elongation factor B polypeptide 1	Tceb1	>sp|P83941|ELOC_RAT Transcription elongation factor B polypeptide 1 OS=Rattus norvegicus GN=Tceb1 PE=1 SV=1	1	134.68	1.14426e-07	32	LISSDGHEFIVK(1)R	2	771.917	59434000
Q9R1Z0	Voltage-dependent anion-selective channel protein 3	Vdac3	>sp|Q9R1Z0|VDAC3_RAT Voltage-dependent anion-selective channel protein 3 OS=Rattus norvegicus GN=Vdac3 PE=1 SV=2	1	86.923	0.00629699	61	ASGNLETK(1)YK	2	576.798	273900000
Q9R1Z0	Voltage-dependent anion-selective channel protein 3	Vdac3	>sp|Q9R1Z0|VDAC3_RAT Voltage-dependent anion-selective channel protein 3 OS=Rattus norvegicus GN=Vdac3 PE=1 SV=2	1	162.93	1.48519e-12	63	YK(1)VCNYGLIFTQK	3	559.289	1994200060
Q9R1Z0	Voltage-dependent anion-selective channel protein 3	Vdac3	>sp|Q9R1Z0|VDAC3_RAT Voltage-dependent anion-selective channel protein 3 OS=Rattus norvegicus GN=Vdac3 PE=1 SV=2	1	97.273	0.000445187	12	CSTPTYCDLGK(1)AAK	2	828.374	35077000
Q9R1Z0	Voltage-dependent anion-selective channel protein 3	Vdac3	>sp|Q9R1Z0|VDAC3_RAT Voltage-dependent anion-selective channel protein 3 OS=Rattus norvegicus GN=Vdac3 PE=1 SV=2	1	97.463	0.000481214	20	DVFNK(1)GYGFGMVK	2	752.369	136320000
Q9R1Z0	Voltage-dependent anion-selective channel protein 3	Vdac3	>sp|Q9R1Z0|VDAC3_RAT Voltage-dependent anion-selective channel protein 3 OS=Rattus norvegicus GN=Vdac3 PE=1 SV=2	1	70.089	0.0193641	28	GYGFGMVK(1)IDLK	2	685.363	265290000
Q9R1Z0	Voltage-dependent anion-selective channel protein 3	Vdac3	>sp|Q9R1Z0|VDAC3_RAT Voltage-dependent anion-selective channel protein 3 OS=Rattus norvegicus GN=Vdac3 PE=1 SV=2	1	92.47	0.00579246	224	FGIAAK(1)YR	2	484.272	4799700
Q9R1Z0	Voltage-dependent anion-selective channel protein 3	Vdac3	>sp|Q9R1Z0|VDAC3_RAT Voltage-dependent anion-selective channel protein 3 OS=Rattus norvegicus GN=Vdac3 PE=1 SV=2	1	119.37	9.84094e-08	96	LAEGLK(1)LTVDTIFVPNTGK	2	1029.58	190230000
Q9R1Z0	Voltage-dependent anion-selective channel protein 3	Vdac3	>sp|Q9R1Z0|VDAC3_RAT Voltage-dependent anion-selective channel protein 3 OS=Rattus norvegicus GN=Vdac3 PE=1 SV=2	1	106.37	8.49929e-10	174	LCQNNFALGYK(1)AEDFQLHTHVNDGTEFGGSIYQR	4	993.716	184380000
Q9R1Z0	Voltage-dependent anion-selective channel protein 3	Vdac3	>sp|Q9R1Z0|VDAC3_RAT Voltage-dependent anion-selective channel protein 3 OS=Rattus norvegicus GN=Vdac3 PE=1 SV=2	1	154.46	2.07368e-13	266	LTLSALVDGK(1)NFNAGGHK	2	942.502	292780000
Q9R1Z0	Voltage-dependent anion-selective channel protein 3	Vdac3	>sp|Q9R1Z0|VDAC3_RAT Voltage-dependent anion-selective channel protein 3 OS=Rattus norvegicus GN=Vdac3 PE=1 SV=2	1	168.64	9.99625e-23	90	WNTDNTLGTEISWENK(1)LAEGLK	2	1281.13	451100000
Q6RUV5	Ras-related C3 botulinum toxin substrate 1	Rac1;Rac2;LOC688319	>sp|Q6RUV5|RAC1_RAT Ras-related C3 botulinum toxin substrate 1 OS=Rattus norvegicus GN=Rac1 PE=1 SV=1	1	103.43	0.000570344	166	GLK(1)TVFDEAIR	2	645.856	11852000
Q561S0	NADH dehydrogenase [ubiquinone] 1 alpha subcomplex subunit 10, mitochondrial	Ndufa10	>sp|Q561S0|NDUAA_RAT NADH dehydrogenase [ubiquinone] 1 alpha subcomplex subunit 10, mitochondrial OS=Rattus norvegicus GN=Ndufa10 PE=1 SV=1	1	178.7	2.05454e-13	191	QCVDHYNEIK(1)R	2	752.354	27347000
P09527	Ras-related protein Rab-7a	Rab7a	>sp|P09527|RAB7A_RAT Ras-related protein Rab-7a OS=Rattus norvegicus GN=Rab7a PE=1 SV=2	1	104.26	6.5771e-06	48	ATIGADFLTK(1)EVMVDDR	3	641.656	31810000
P09527	Ras-related protein Rab-7a	Rab7a	>sp|P09527|RAB7A_RAT Ras-related protein Rab-7a OS=Rattus norvegicus GN=Rab7a PE=1 SV=2	1	82.716	0.0438402	32	K(1)FSNQYK	2	478.745	8806200
P11608	ATP synthase protein 8	Mt-atp8	>sp|P11608|ATP8_RAT ATP synthase protein 8 OS=Rattus norvegicus GN=Mt-atp8 PE=1 SV=2	1	138.45	4.94285e-06	54	TNNPWESK(1)WTK	2	716.846	110750000
P10758	Lithostathine	Reg1	>sp|P10758|LITH_RAT Lithostathine OS=Rattus norvegicus GN=Reg1 PE=1 SV=1	1	71.545	0.00910211	162	DNSCDAQLSFVCK(1)FK	2	930.916	15377000
Q70AM4		Kif13b	>tr|Q70AM4|Q70AM4_RAT Kinesin-like protein OS=Rattus norvegicus GN=Kif13b PE=1 SV=1	1	92.467	0.0135092	1454	ICDK(1)PVR	2	465.247	3342200
Q70AM4		Kif13b	>tr|Q70AM4|Q70AM4_RAT Kinesin-like protein OS=Rattus norvegicus GN=Kif13b PE=1 SV=1	1	244.74	0	1342	MAANVENAASADSEACIEK(1)YLR	2	1236.06	1408700030
A0A0G2JX74	Serine/threonine-protein kinase mTOR	Mtor	>tr|A0A0G2JX74|A0A0G2JX74_RAT Serine/threonine-protein kinase mTOR OS=Rattus norvegicus GN=Mtor PE=4 SV=1	1	138.66	3.93424e-15	1218	IVK(1)GYTLADEEEDPLIYQHR	3	811.076	22861000
A0A0G2JV35			>tr|A0A0G2JV35|A0A0G2JV35_RAT Hyaluronoglucosaminidase 3, isoform CRA_d OS=Rattus norvegicus GN=LOC100910872 PE=4 SV=1	1	66.84	0.0186024	242	AFSK(1)PPCPQPPCK	2	778.373	30997000
A0A0G2JV35			>tr|A0A0G2JV35|A0A0G2JV35_RAT Hyaluronoglucosaminidase 3, isoform CRA_d OS=Rattus norvegicus GN=LOC100910872 PE=4 SV=1	1	70.889	0.00781258	301	DLK(1)GCPIFWMEK	2	783.378	22357000
O08700	Vacuolar protein sorting-associated protein 45	Vps45	>sp|O08700|VPS45_RAT Vacuolar protein sorting-associated protein 45 OS=Rattus norvegicus GN=Vps45 PE=1 SV=1	1	103.02	0.00922366	418	GVAEK(1)YR	2	432.732	16580000
O08700	Vacuolar protein sorting-associated protein 45	Vps45	>sp|O08700|VPS45_RAT Vacuolar protein sorting-associated protein 45 OS=Rattus norvegicus GN=Vps45 PE=1 SV=1	1	119.21	0.000838659	257	VPGISK(1)DLR	2	513.801	18373000
G3V6N2		Tmed4	>tr|G3V6N2|G3V6N2_RAT Protein Tmed4 OS=Rattus norvegicus GN=Tmed4 PE=1 SV=3	1	121.58	0.00158423	63	TQMWDK(1)QK	2	553.769	59763000
D3ZFY0		Sephs1	>tr|D3ZFY0|D3ZFY0_RAT Protein Sephs1 OS=Rattus norvegicus GN=Sephs1 PE=1 SV=1	1	148.56	1.17363e-06	27	FTELK(1)GTGCK	2	591.795	140980000
P41499	Tyrosine-protein phosphatase non-receptor type 11	Ptpn11	>sp|P41499|PTN11_RAT Tyrosine-protein phosphatase non-receptor type 11 OS=Rattus norvegicus GN=Ptpn11 PE=1 SV=4	1	82.069	0.000432206	198	FDSLTDLVEHYK(1)K	3	546.279	19835000
P62198	26S protease regulatory subunit 8	Psmc5	>sp|P62198|PRS8_RAT 26S protease regulatory subunit 8 OS=Rattus norvegicus GN=Psmc5 PE=1 SV=1	1	91.087	0.00373402	330	LDILK(1)IHSR	2	568.843	23336000
P62198	26S protease regulatory subunit 8	Psmc5	>sp|P62198|PRS8_RAT 26S protease regulatory subunit 8 OS=Rattus norvegicus GN=Psmc5 PE=1 SV=1	1	71.558	0.00554394	125	NDSYTLHK(1)ILPNK	3	528.951	16749000
P62198	26S protease regulatory subunit 8	Psmc5	>sp|P62198|PRS8_RAT 26S protease regulatory subunit 8 OS=Rattus norvegicus GN=Psmc5 PE=1 SV=1	1	89.437	0.000376049	222	VSGSELVQK(1)FIGEGAR	2	859.957	17295000
Q5U1X1	Oligoribonuclease, mitochondrial	Rexo2	>sp|Q5U1X1|ORN_RAT Oligoribonuclease, mitochondrial OS=Rattus norvegicus GN=Rexo2 PE=2 SV=1	1	51.979	0.0408297	160	HMPQFMK(1)HLHYR	4	417.458	18999000
Q5U1X1	Oligoribonuclease, mitochondrial	Rexo2	>sp|Q5U1X1|ORN_RAT Oligoribonuclease, mitochondrial OS=Rattus norvegicus GN=Rexo2 PE=2 SV=1	1	146.36	2.37467e-08	173	IIDVSTVK(1)ELCR	2	737.9	13103000
P22734	Catechol O-methyltransferase	Comt	>sp|P22734|COMT_RAT Catechol O-methyltransferase OS=Rattus norvegicus GN=Comt PE=1 SV=2	1	66.613	0.00751034	245	GSSSFECTHYSSYLEYMK(1)VVDGLEK	3	986.777	31688000
P22734	Catechol O-methyltransferase	Comt	>sp|P22734|COMT_RAT Catechol O-methyltransferase OS=Rattus norvegicus GN=Comt PE=1 SV=2	1	149.74	2.58781e-13	252	VVDGLEK(1)AIYQGPSSPDK	3	649.002	25737000
P22734	Catechol O-methyltransferase	Comt	>sp|P22734|COMT_RAT Catechol O-methyltransferase OS=Rattus norvegicus GN=Comt PE=1 SV=2	1	125.45	5.36732e-09	172	K(1)YDVDTLDMVFLDHWK	3	689.668	298470016
P22734	Catechol O-methyltransferase	Comt	>sp|P22734|COMT_RAT Catechol O-methyltransferase OS=Rattus norvegicus GN=Comt PE=1 SV=2	1	75.682	0.000363744	187	YDVDTLDMVFLDHWK(1)DR	3	737.346	22095000
P22734	Catechol O-methyltransferase	Comt	>sp|P22734|COMT_RAT Catechol O-methyltransferase OS=Rattus norvegicus GN=Comt PE=1 SV=2	1	143.93	1.18924e-08	199	YLPDTLLLEK(1)CGLLR	3	616.01	538430020
D3ZDU2		Rptor	>tr|D3ZDU2|D3ZDU2_RAT Protein Rptor OS=Rattus norvegicus GN=Rptor PE=1 SV=2	1	58.172	0.0455591	1097	VWK(1)NFADLEK	2	646.338	9291700
M0R7C2		Rnaset2	>tr|M0R7C2|M0R7C2_RAT Uncharacterized protein OS=Rattus norvegicus PE=3 SV=1	1	162.32	7.94211e-21	120	HEWDK(1)HGTCAAQVDALNSER	3	789.357	13260000
M0R7C2		Rnaset2	>tr|M0R7C2|M0R7C2_RAT Uncharacterized protein OS=Rattus norvegicus PE=3 SV=1	1	61.213	0.0273093	140	YFGK(1)SLDLYK	2	638.335	0
D3ZFY8		LOC100912618	>tr|D3ZFY8|D3ZFY8_RAT Protein LOC100362142 OS=Rattus norvegicus GN=LOC100912618 PE=1 SV=1	1	68.481	0.0149425	74	IECGPK(1)YPEAPPSVR	2	871.433	6197000
Q704S8	Carnitine O-acetyltransferase	Crat	>sp|Q704S8|CACP_RAT Carnitine O-acetyltransferase OS=Rattus norvegicus GN=Crat PE=1 SV=1	1	102.87	6.24913e-05	609	MAHYLEK(1)ALLDMR	3	544.946	69807000
Q5FVM4	Non-POU domain-containing octamer-binding protein	Nono	>sp|Q5FVM4|NONO_RAT Non-POU domain-containing octamer-binding protein OS=Rattus norvegicus GN=Nono PE=1 SV=3	1	96.604	0.000649547	203	GIVEFSGK(1)PAAR	2	637.349	424110016
Q5FVM4	Non-POU domain-containing octamer-binding protein	Nono	>sp|Q5FVM4|NONO_RAT Non-POU domain-containing octamer-binding protein OS=Rattus norvegicus GN=Nono PE=1 SV=3	1	141.13	3.12423e-08	341	MEELHNQEVQK(1)R	2	791.886	17071000
Q5FVM4	Non-POU domain-containing octamer-binding protein	Nono	>sp|Q5FVM4|NONO_RAT Non-POU domain-containing octamer-binding protein OS=Rattus norvegicus GN=Nono PE=1 SV=3	1	45.28	0.0626157	11	TFNLEK(1)QNHTPR	3	509.595	5874800
F1MAN8		Lama5	>tr|F1MAN8|F1MAN8_RAT Laminin, alpha 5, isoform CRA_a OS=Rattus norvegicus GN=Lama5 PE=1 SV=2	1	75.986	0.00737526	2958	ITFEK(1)QFSNTK	2	692.859	4840800
Q62931	Golgi SNAP receptor complex member 1	Gosr1	>sp|Q62931|GOSR1_RAT Golgi SNAP receptor complex member 1 OS=Rattus norvegicus GN=Gosr1 PE=1 SV=1	1	129.29	4.79953e-06	124	DILQDYTHEFHK(1)TK	2	908.947	24256000
Q62931	Golgi SNAP receptor complex member 1	Gosr1	>sp|Q62931|GOSR1_RAT Golgi SNAP receptor complex member 1 OS=Rattus norvegicus GN=Gosr1 PE=1 SV=1	1	80.755	0.0117345	126	TK(1)ANFMAIR	2	547.295	5895300
A0A0G2K747	Single-stranded DNA-binding protein;Single-stranded DNA-binding protein, mitochondrial	Ssbp1;Ssbp1	>tr|A0A0G2K747|A0A0G2K747_RAT Single-stranded DNA binding protein 1, isoform CRA_b OS=Rattus norvegicus GN=Ssbp1 PE=4 SV=1	1	74.376	0.0294129	103	DVAYQYVK(1)K	2	578.306	42992000
Q5RJR9	Serpin H1	Serpinh1;Serpinh1	>tr|Q5RJR9|Q5RJR9_RAT Serine (Or cysteine) proteinase inhibitor, clade H, member 1, isoform CRA_b OS=Rattus norvegicus GN=Serpinh1 PE=1 SV=1	1	177.6	9.69231e-31	318	GVVEVTHDLQK(1)HLAGLGLTEAIDK	4	647.104	120000000
D4A9N5		Trim25	>tr|D4A9N5|D4A9N5_RAT Protein Trim25 OS=Rattus norvegicus GN=Trim25 PE=1 SV=3	1	44.577	0.047389	581	ISAWHNNVEK(1)TLPSTK	3	622.995	8359000
D4A9N5		Trim25	>tr|D4A9N5|D4A9N5_RAT Protein Trim25 OS=Rattus norvegicus GN=Trim25 PE=1 SV=3	1	147.25	5.67386e-16	111	SAASSSDTQVSCDHCLK(1)EVAVK	3	807.706	28528000
M3ZCQ2	U5 small nuclear ribonucleoprotein 200 kDa helicase	Snrnp200;Snrnp200	>tr|M3ZCQ2|M3ZCQ2_RAT U5 small nuclear ribonucleoprotein 200 kDa helicase OS=Rattus norvegicus GN=Snrnp200 PE=1 SV=1	1	134.99	6.40366e-06	770	TEAEQCK(1)NLELK	2	752.869	9493000
P10760	Adenosylhomocysteinase	Ahcy	>sp|P10760|SAHH_RAT Adenosylhomocysteinase OS=Rattus norvegicus GN=Ahcy PE=1 SV=3	1	101.38	0.000968456	188	SK(1)FDNLYGCR	2	651.301	30422000
P10760	Adenosylhomocysteinase	Ahcy	>sp|P10760|SAHH_RAT Adenosylhomocysteinase OS=Rattus norvegicus GN=Ahcy PE=1 SV=3	1	112.62	0.000121394	186	VPAINVNDSVTK(1)SK	2	757.415	7555200
Q5U1Y3		Fblim1	>tr|Q5U1Y3|Q5U1Y3_RAT Filamin binding LIM protein 1 OS=Rattus norvegicus GN=Fblim1 PE=2 SV=1	1	95.873	1.05512e-05	191	EASTDVCGFCHK(1)PVSPR	3	663.637	24003000
Q06647	ATP synthase subunit O, mitochondrial	Atp5o	>sp|Q06647|ATPO_RAT ATP synthase subunit O, mitochondrial OS=Rattus norvegicus GN=Atp5o PE=1 SV=1	1	235.31	3.56826e-25	60	RLDQVEK(1)ELLR	2	720.912	4049799940
Q06647	ATP synthase subunit O, mitochondrial	Atp5o	>sp|Q06647|ATPO_RAT ATP synthase subunit O, mitochondrial OS=Rattus norvegicus GN=Atp5o PE=1 SV=1	1	83.499	0.0104117	199	YVDMSAK(1)SK	2	535.763	87185000
B2GUZ3		Mthfd1l	>tr|B2GUZ3|B2GUZ3_RAT Mthfd1l protein OS=Rattus norvegicus GN=Mthfd1l PE=1 SV=1	1	101.48	3.1005e-06	378	AVDVLAK(1)EIGLLADEIEIYGK	3	767.758	9566500
B2GUZ3		Mthfd1l	>tr|B2GUZ3|B2GUZ3_RAT Mthfd1l protein OS=Rattus norvegicus GN=Mthfd1l PE=1 SV=1	1	43.878	0.0582144	91	EVLNLLQEK(1)NPAFK	2	842.967	8496400
B2GUZ3		Mthfd1l	>tr|B2GUZ3|B2GUZ3_RAT Mthfd1l protein OS=Rattus norvegicus GN=Mthfd1l PE=1 SV=1	1	54.571	0.0510916	726	FFNIK(1)CR	2	513.763	5642200
B2GUZ3		Mthfd1l	>tr|B2GUZ3|B2GUZ3_RAT Mthfd1l protein OS=Rattus norvegicus GN=Mthfd1l PE=1 SV=1	1	136.84	0.000134074	530	K(1)FSEIQLSR	2	575.317	17129000
P22509	rRNA 2'-O-methyltransferase fibrillarin	Fbl	>sp|P22509|FBRL_RAT rRNA 2'-O-methyltransferase fibrillarin OS=Rattus norvegicus GN=Fbl PE=1 SV=2	1	73.386	0.0110045	127	NLVPGESVYGEK(1)R	2	745.386	7924100
A0A0G2KAH4			>tr|A0A0G2KAH4|A0A0G2KAH4_RAT Protein Dock6 OS=Rattus norvegicus GN=Dock6 PE=4 SV=1	1	155.26	6.04423e-10	1937	AHGELAEQHK(1)R	3	439.893	2742100
O88600	Heat shock 70 kDa protein 4	Hspa4;Hspa4	>sp|O88600|HSP74_RAT Heat shock 70 kDa protein 4 OS=Rattus norvegicus GN=Hspa4 PE=1 SV=1	1	117.2	4.96105e-05	785	ELTNICSPIISK(1)PK	2	821.448	29357000
O88600	Heat shock 70 kDa protein 4	Hspa4;Hspa4	>sp|O88600|HSP74_RAT Heat shock 70 kDa protein 4 OS=Rattus norvegicus GN=Hspa4 PE=1 SV=1	1	62.525	0.0029066	235	K(1)FDEVLVNHFCEEFGK	3	680.656	56844000
O88600	Heat shock 70 kDa protein 4	Hspa4;Hspa4	>sp|O88600|HSP74_RAT Heat shock 70 kDa protein 4 OS=Rattus norvegicus GN=Hspa4 PE=1 SV=1	1	99.815	0.00230913	272	LSQECEK(1)LK	2	588.8	11625000
O88600	Heat shock 70 kDa protein 4	Hspa4;Hspa4	>sp|O88600|HSP74_RAT Heat shock 70 kDa protein 4 OS=Rattus norvegicus GN=Hspa4 PE=1 SV=1	1	64.827	0.0308438	194	QDLPALEEK(1)PR	2	669.357	10120000
M0RB74		Ipo5;Ipo5	>tr|M0RB74|M0RB74_RAT Protein Ipo5 OS=Rattus norvegicus GN=Ipo5 PE=1 SV=2	1	135.02	7.00982e-06	270	HIVENAVQK(1)ELR	2	739.41	5697700
M0RB74		Ipo5;Ipo5	>tr|M0RB74|M0RB74_RAT Protein Ipo5 OS=Rattus norvegicus GN=Ipo5 PE=1 SV=2	1	69.765	0.00804236	773	IFSIIAEGEMHEAIK(1)HEDPCAK	4	642.562	16108000
A0A0G2JSL8			>tr|A0A0G2JSL8|A0A0G2JSL8_RAT Adenosine kinase OS=Rattus norvegicus GN=Adk PE=4 SV=1	1	70.197	0.00022252	177	HLDLENNWMLVEK(1)AR	3	637.324	16022000
A0A0G2JSL8			>tr|A0A0G2JSL8|A0A0G2JSL8_RAT Adenosine kinase OS=Rattus norvegicus GN=Adk PE=4 SV=1	1	59.265	0.0408562	357	TGCTFPEK(1)PNFH	2	738.832	12166000
P30349	Leukotriene A-4 hydrolase	Lta4h;Lta4h	>sp|P30349|LKHA4_RAT Leukotriene A-4 hydrolase OS=Rattus norvegicus GN=Lta4h PE=2 SV=2	1	114.21	8.38064e-05	579	DLAAFDK(1)SHDQAVR	2	807.897	12123000
P30349	Leukotriene A-4 hydrolase	Lta4h;Lta4h	>sp|P30349|LKHA4_RAT Leukotriene A-4 hydrolase OS=Rattus norvegicus GN=Lta4h PE=2 SV=2	1	82.671	0.0194783	336	LFGEK(1)FR	2	469.758	4331300
P30349	Leukotriene A-4 hydrolase	Lta4h;Lta4h	>sp|P30349|LKHA4_RAT Leukotriene A-4 hydrolase OS=Rattus norvegicus GN=Lta4h PE=2 SV=2	1	103.97	0.000531859	572	PLFK(1)DLAAFDK	2	653.856	33793000
A0A0G2K6P4			>tr|A0A0G2K6P4|A0A0G2K6P4_RAT Protein Hmg1l1 OS=Rattus norvegicus GN=Hmg1l1 PE=4 SV=1	1	119.47	2.7904e-05	30	K(1)HPDASVNFSEFSK	2	817.894	40877000
A0A0G2K6P4			>tr|A0A0G2K6P4|A0A0G2K6P4_RAT Protein Hmg1l1 OS=Rattus norvegicus GN=Hmg1l1 PE=4 SV=1	1	52.579	0.0566148	157	YEK(1)DIPAYR	2	598.801	25355000
D3ZUX5		Chchd3	>tr|D3ZUX5|D3ZUX5_RAT Coiled-coil-helix-coiled-coil-helix domain containing 3 (Predicted), isoform CRA_a OS=Rattus norvegicus GN=Chchd3 PE=1 SV=1	1	123.11	0.000114629	173	AAEEVESK(1)FR	2	604.301	20696000
D3ZUX5		Chchd3	>tr|D3ZUX5|D3ZUX5_RAT Coiled-coil-helix-coiled-coil-helix domain containing 3 (Predicted), isoform CRA_a OS=Rattus norvegicus GN=Chchd3 PE=1 SV=1	1	107.98	6.86669e-08	189	YEYHPVCADLQTK(1)ILQCYR	3	833.731	109070000
Q68FY0	Cytochrome b-c1 complex subunit 1, mitochondrial	Uqcrc1	>sp|Q68FY0|QCR1_RAT Cytochrome b-c1 complex subunit 1, mitochondrial OS=Rattus norvegicus GN=Uqcrc1 PE=1 SV=1	1	60.019	0.0543155	138	ALSK(1)DLPK	2	457.271	355249984
Q68FY0	Cytochrome b-c1 complex subunit 1, mitochondrial	Uqcrc1	>sp|Q68FY0|QCR1_RAT Cytochrome b-c1 complex subunit 1, mitochondrial OS=Rattus norvegicus GN=Uqcrc1 PE=1 SV=1	1	158.11	5.49413e-09	134	EHTAYLIK(1)ALSK	2	708.398	8294700
Q62902	Protein ERGIC-53	Lman1;Lman1	>sp|Q62902|LMAN1_RAT Protein ERGIC-53 OS=Rattus norvegicus GN=Lman1 PE=1 SV=1	1	83.313	0.00569581	454	EHLHIVK(1)R	3	358.545	40894000
Q62902	Protein ERGIC-53	Lman1;Lman1	>sp|Q62902|LMAN1_RAT Protein ERGIC-53 OS=Rattus norvegicus GN=Lman1 PE=1 SV=1	1	63.816	0.0349001	57	FEYK(1)YSFK	2	577.282	46900000
Q62902	Protein ERGIC-53	Lman1;Lman1	>sp|Q62902|LMAN1_RAT Protein ERGIC-53 OS=Rattus norvegicus GN=Lman1 PE=1 SV=1	1	54.436	0.063513	104	GSVWTK(1)TK	2	474.761	28790000
Q62902	Protein ERGIC-53	Lman1;Lman1	>sp|Q62902|LMAN1_RAT Protein ERGIC-53 OS=Rattus norvegicus GN=Lman1 PE=1 SV=1	1	144.65	2.32029e-06	354	IHLEIK(1)QLNR	2	653.386	56122000
Q62902	Protein ERGIC-53	Lman1;Lman1	>sp|Q62902|LMAN1_RAT Protein ERGIC-53 OS=Rattus norvegicus GN=Lman1 PE=1 SV=1	1	90.15	0.00734539	470	SMSSNEK(1)PK	2	525.25	8751100
Q62902	Protein ERGIC-53	Lman1;Lman1	>sp|Q62902|LMAN1_RAT Protein ERGIC-53 OS=Rattus norvegicus GN=Lman1 PE=1 SV=1	1	55.011	0.00863351	310	YQEEFEHFQQELDK(1)K	3	680.65	6893100
Q68FY1	Nucleoporin NUP53	Nup35	>sp|Q68FY1|NUP53_RAT Nucleoporin NUP53 OS=Rattus norvegicus GN=Nup35 PE=1 SV=1	1	53.625	0.0407215	83	SPLLAGGSPPQPVVPAHK(1)DK	3	679.709	5281000
D3ZUX7		Acsf3	>tr|D3ZUX7|D3ZUX7_RAT Protein Acsf3 OS=Rattus norvegicus GN=Acsf3 PE=1 SV=1	1	113.14	0.0055984	532	DLK(1)EWAR	2	480.251	0
D3ZUX7		Acsf3	>tr|D3ZUX7|D3ZUX7_RAT Protein Acsf3 OS=Rattus norvegicus GN=Acsf3 PE=1 SV=1	1	155.07	1.50407e-05	62	VALIDK(1)HGR	2	525.806	5711300
Q5RK08		Gbas	>tr|Q5RK08|Q5RK08_RAT Glioblastoma amplified sequence OS=Rattus norvegicus GN=Gbas PE=1 SV=1	1	81.128	0.00284695	94	ICQEVLPK(1)IHEDK	2	825.93	12019000
Q5RK08		Gbas	>tr|Q5RK08|Q5RK08_RAT Glioblastoma amplified sequence OS=Rattus norvegicus GN=Gbas PE=1 SV=1	1	74.381	0.000535396	99	IHEDK(1)QYPCTLVGTWNTWYGEQDQAVHLWR	4	943.945	51929000
Q5RK08		Gbas	>tr|Q5RK08|Q5RK08_RAT Glioblastoma amplified sequence OS=Rattus norvegicus GN=Gbas PE=1 SV=1	1	66.92	0.0300872	276	IMIPLK(1)TSPLQ	2	641.876	36379000
Q5RK08		Gbas	>tr|Q5RK08|Q5RK08_RAT Glioblastoma amplified sequence OS=Rattus norvegicus GN=Gbas PE=1 SV=1	0.999995	85.387	0.000616752	86	LQFHNVKPECLDAYNK(1)ICQEVLPK	3	995.837	77748000
G3V6P7	Myosin-9	LOC100911597;Myh9	>tr|G3V6P7|G3V6P7_RAT Myosin, heavy polypeptide 9, non-muscle OS=Rattus norvegicus GN=Myh9 PE=1 SV=1	1	60.298	0.048467	540	ATDK(1)SFVEK	2	533.774	62222000
G3V6P7	Myosin-9	LOC100911597;Myh9	>tr|G3V6P7|G3V6P7_RAT Myosin, heavy polypeptide 9, non-muscle OS=Rattus norvegicus GN=Myh9 PE=1 SV=1	1	73.841	0.0174906	74	DDIQK(1)MNPPK	2	614.306	11777000
G3V6P7	Myosin-9	LOC100911597;Myh9	>tr|G3V6P7|G3V6P7_RAT Myosin, heavy polypeptide 9, non-muscle OS=Rattus norvegicus GN=Myh9 PE=1 SV=1	1	151.98	1.52129e-07	1445	K(1)FDQLLAEEK	2	631.835	157440000
G3V6P7	Myosin-9	LOC100911597;Myh9	>tr|G3V6P7|G3V6P7_RAT Myosin, heavy polypeptide 9, non-muscle OS=Rattus norvegicus GN=Myh9 PE=1 SV=1	1	90.725	0.000251042	545	SFVEK(1)VVQEQGTHPK	3	585.641	15168000
G3V6P7	Myosin-9	LOC100911597;Myh9	>tr|G3V6P7|G3V6P7_RAT Myosin, heavy polypeptide 9, non-muscle OS=Rattus norvegicus GN=Myh9 PE=1 SV=1	1	142.08	1.19953e-06	613	FVSELWK(1)DVDR	2	718.364	88563000
G3V6P7	Myosin-9	LOC100911597;Myh9	>tr|G3V6P7|G3V6P7_RAT Myosin, heavy polypeptide 9, non-muscle OS=Rattus norvegicus GN=Myh9 PE=1 SV=1	1	108.43	0.00158581	760	IGQSK(1)VFFR	2	562.317	9187000
G3V6P7	Myosin-9	LOC100911597;Myh9	>tr|G3V6P7|G3V6P7_RAT Myosin, heavy polypeptide 9, non-muscle OS=Rattus norvegicus GN=Myh9 PE=1 SV=1	1	117.79	0.000158945	1802	LQEMESAVK(1)SK	2	646.332	28798000
G3V6P7	Myosin-9	LOC100911597;Myh9	>tr|G3V6P7|G3V6P7_RAT Myosin, heavy polypeptide 9, non-muscle OS=Rattus norvegicus GN=Myh9 PE=1 SV=1	1	112.71	0.000783259	1525	SVHELEK(1)SK	2	549.793	20084000
G3V6P7	Myosin-9	LOC100911597;Myh9	>tr|G3V6P7|G3V6P7_RAT Myosin, heavy polypeptide 9, non-muscle OS=Rattus norvegicus GN=Myh9 PE=1 SV=1	1	71.208	0.0133254	651	TVGQLYK(1)EQLAK	2	710.396	27948000
Q04462	Valine--tRNA ligase	Vars	>sp|Q04462|SYVC_RAT Valine--tRNA ligase OS=Rattus norvegicus GN=Vars PE=2 SV=2	1	63.181	0.0359446	645	AVLAALK(1)EQGLFR	2	729.427	7418800
Q04462	Valine--tRNA ligase	Vars	>sp|Q04462|SYVC_RAT Valine--tRNA ligase OS=Rattus norvegicus GN=Vars PE=2 SV=2	1	132.5	1.02663e-05	952	HFCNK(1)LWNATK	2	730.859	8572800
G3V712		Krt7	>tr|G3V712|G3V712_RAT Keratin complex 2, basic, gene 7, isoform CRA_a OS=Rattus norvegicus GN=Krt7 PE=1 SV=1	1	100.93	0.000427426	215	ADSLQDK(1)INFLK	2	717.385	191810000
G3V712		Krt7	>tr|G3V712|G3V712_RAT Keratin complex 2, basic, gene 7, isoform CRA_a OS=Rattus norvegicus GN=Krt7 PE=1 SV=1	1	143.31	2.08926e-08	116	MLETK(1)WALLQDQK	2	823.435	68197000
P17136	Small nuclear ribonucleoprotein-associated protein B;Small nuclear ribonucleoprotein-associated protein;Small nuclear ribonucleoprotein-associated protein N	Snrpb;Snrpb;Snrpn;Snrpb	>sp|P17136|RSMB_RAT Small nuclear ribonucleoprotein-associated protein B (Fragment) OS=Rattus norvegicus GN=Snrpb PE=2 SV=1	1	90.614	0.00190974	15	IFIGTFK(1)AFDK	2	664.866	195560000
G3V8T5		Ruvbl2	>tr|G3V8T5|G3V8T5_RAT Protein Ruvbl2 OS=Rattus norvegicus GN=Ruvbl2 PE=1 SV=1	1	131.32	1.70242e-05	9	ATVAATTK(1)VPEIR	2	720.906	9186200
Q498U4	SAP domain-containing ribonucleoprotein	Sarnp	>sp|Q498U4|SARNP_RAT SAP domain-containing ribonucleoprotein OS=Rattus norvegicus GN=Sarnp PE=1 SV=3	1	85.533	0.0145136	88	VVDMASEK(1)K	2	524.771	3350000
F1LQN9		Sec3l1	>tr|F1LQN9|F1LQN9_RAT Protein Exoc1 OS=Rattus norvegicus GN=Exoc1 PE=1 SV=3	1	53.237	0.0483477	415	EIK(1)DFFEVAK	2	634.332	5388300
P68511	14-3-3 protein eta	Ywhah	>sp|P68511|1433F_RAT 14-3-3 protein eta OS=Rattus norvegicus GN=Ywhah PE=1 SV=2	1	79.837	0.000438636	162	EAFEISK(1)EHMQPTHPIR	4	523.762	23037000
Q5RK10	60S ribosomal protein L13a	Rpl13a;Rpl13a	>tr|Q5RK10|Q5RK10_RAT 60S ribosomal protein L13a OS=Rattus norvegicus GN=Rpl13a PE=1 SV=1	1	81.099	0.0103026	191	ICK(1)FTEVLK	2	590.326	80855000
Q5RK10	60S ribosomal protein L13a	Rpl13a;Rpl13a	>tr|Q5RK10|Q5RK10_RAT 60S ribosomal protein L13a OS=Rattus norvegicus GN=Rpl13a PE=1 SV=1	1	101.71	0.000433542	25	LAAIVAK(1)QVLLGR	2	697.448	152760000
Q5RK10	60S ribosomal protein L13a	Rpl13a;Rpl13a	>tr|Q5RK10|Q5RK10_RAT 60S ribosomal protein L13a OS=Rattus norvegicus GN=Rpl13a PE=1 SV=1	1	172.13	1.23716e-15	159	YQAVTATLEEK(1)R	2	725.88	26046000
Q5U3Z7	Serine hydroxymethyltransferase	Shmt2	>tr|Q5U3Z7|Q5U3Z7_RAT Serine hydroxymethyltransferase OS=Rattus norvegicus GN=Shmt2 PE=1 SV=1	1	86.014	0.00529163	469	LQDFK(1)SFLLK	2	640.866	20241000
Q5U3Z7	Serine hydroxymethyltransferase	Shmt2	>tr|Q5U3Z7|Q5U3Z7_RAT Serine hydroxymethyltransferase OS=Rattus norvegicus GN=Shmt2 PE=1 SV=1	1	110.64	0.000323799	367	NAQAMADALLK(1)R	2	672.359	10645000
A0A0G2KAE1		Lims1;Lims1	>tr|A0A0G2KAE1|A0A0G2KAE1_RAT Protein Lims2 OS=Rattus norvegicus GN=Lims2 PE=4 SV=1	1	68.536	0.0175584	302	FVEFDMK(1)PVCK	2	721.346	43343000
A0A0G2K2G8	Tropomyosin alpha-4 chain	Tpm4	>tr|A0A0G2K2G8|A0A0G2K2G8_RAT Tropomyosin alpha-4 chain OS=Rattus norvegicus GN=Tpm4 PE=4 SV=1	1	235.22	0	13	K(1)IQALQQQADDAEDR	2	885.934	18304000
F1M6V6		Spock1	>tr|F1M6V6|F1M6V6_RAT Protein Spock1 OS=Rattus norvegicus GN=Spock1 PE=4 SV=2	1	104.55	2.55389e-07	249	ATQCHGSTGQCWCVDK(1)YGNELAGSR	3	962.078	13855000
F1M779	Clathrin heavy chain 1	Cltc;Cltc	>tr|F1M779|F1M779_RAT Clathrin heavy chain OS=Rattus norvegicus GN=Cltc PE=1 SV=1	1	96.059	0.000140288	637	ALEHFTDLYDIK(1)R	3	554.954	26959000
F1M779	Clathrin heavy chain 1	Cltc;Cltc	>tr|F1M779|F1M779_RAT Clathrin heavy chain OS=Rattus norvegicus GN=Cltc PE=1 SV=1	1	108.97	0.00014706	1264	EVCFACVDGK(1)EFR	2	829.869	116530000
F1M779	Clathrin heavy chain 1	Cltc;Cltc	>tr|F1M779|F1M779_RAT Clathrin heavy chain OS=Rattus norvegicus GN=Cltc PE=1 SV=1	1	137.62	1.16946e-21	881	IHEGCEEPATHNALAK(1)IYIDSNNNPER	4	784.37	52692000
F1M779	Clathrin heavy chain 1	Cltc;Cltc	>tr|F1M779|F1M779_RAT Clathrin heavy chain OS=Rattus norvegicus GN=Cltc PE=1 SV=1	1	139.59	9.15506e-16	1074	K(1)FDVNTSAVQVLIEHIGNLDR	3	804.096	25136000
F1M779	Clathrin heavy chain 1	Cltc;Cltc	>tr|F1M779|F1M779_RAT Clathrin heavy chain OS=Rattus norvegicus GN=Cltc PE=1 SV=1	1	100.04	0.000820511	1501	LEK(1)HELIEFR	2	678.37	31769000
F1M779	Clathrin heavy chain 1	Cltc;Cltc	>tr|F1M779|F1M779_RAT Clathrin heavy chain OS=Rattus norvegicus GN=Cltc PE=1 SV=1	1	64.327	0.000935261	245	LHIIEVGTPPTGNQPFPK(1)K	3	705.725	25917000
F1M779	Clathrin heavy chain 1	Cltc;Cltc	>tr|F1M779|F1M779_RAT Clathrin heavy chain OS=Rattus norvegicus GN=Cltc PE=1 SV=1	1	57.859	0.0498435	450	QLLEK(1)WLK	2	550.329	25122000
F1M779	Clathrin heavy chain 1	Cltc;Cltc	>tr|F1M779|F1M779_RAT Clathrin heavy chain OS=Rattus norvegicus GN=Cltc PE=1 SV=1	0.99992	112.91	4.68575e-06	453	WLK(1)EDKLECSEELGDLVK	3	745.04	27826000
F1M779	Clathrin heavy chain 1	Cltc;Cltc	>tr|F1M779|F1M779_RAT Clathrin heavy chain OS=Rattus norvegicus GN=Cltc PE=1 SV=1	1	117.93	4.71037e-05	806	YIEIYVQK(1)VNPSR	3	550.967	24821000
P07335	Creatine kinase B-type	Ckb	>sp|P07335|KCRB_RAT Creatine kinase B-type OS=Rattus norvegicus GN=Ckb PE=1 SV=2	1	129.82	0.000282521	307	HEK(1)FSEVLK	2	579.811	12290000
Q920L2	Succinate dehydrogenase [ubiquinone] flavoprotein subunit, mitochondrial	Sdha	>sp|Q920L2|SDHA_RAT Succinate dehydrogenase [ubiquinone] flavoprotein subunit, mitochondrial OS=Rattus norvegicus GN=Sdha PE=1 SV=1	1	164.15	7.80305e-13	490	ANAGEESVMNLDK(1)LR	2	844.917	44354000
Q920L2	Succinate dehydrogenase [ubiquinone] flavoprotein subunit, mitochondrial	Sdha	>sp|Q920L2|SDHA_RAT Succinate dehydrogenase [ubiquinone] flavoprotein subunit, mitochondrial OS=Rattus norvegicus GN=Sdha PE=1 SV=1	1	128.71	8.78842e-16	415	GQVLK(1)HVNGQDQIVPGLYACGEAACASVHGANR	4	880.431	72382000
Q920L2	Succinate dehydrogenase [ubiquinone] flavoprotein subunit, mitochondrial	Sdha	>sp|Q920L2|SDHA_RAT Succinate dehydrogenase [ubiquinone] flavoprotein subunit, mitochondrial OS=Rattus norvegicus GN=Sdha PE=1 SV=1	1	184.31	3.62276e-16	625	HTLSYVDTK(1)TGK	2	696.362	10217000
Q920L2	Succinate dehydrogenase [ubiquinone] flavoprotein subunit, mitochondrial	Sdha	>sp|Q920L2|SDHA_RAT Succinate dehydrogenase [ubiquinone] flavoprotein subunit, mitochondrial OS=Rattus norvegicus GN=Sdha PE=1 SV=1	1	95.57	0.000176603	600	IDEYDYSK(1)PIEGQQK	2	927.941	60352000
Q920L2	Succinate dehydrogenase [ubiquinone] flavoprotein subunit, mitochondrial	Sdha	>sp|Q920L2|SDHA_RAT Succinate dehydrogenase [ubiquinone] flavoprotein subunit, mitochondrial OS=Rattus norvegicus GN=Sdha PE=1 SV=1	1	132.83	3.34222e-08	607	IDEYDYSKPIEGQQK(1)K	3	661.662	182720000
Q920L2	Succinate dehydrogenase [ubiquinone] flavoprotein subunit, mitochondrial	Sdha	>sp|Q920L2|SDHA_RAT Succinate dehydrogenase [ubiquinone] flavoprotein subunit, mitochondrial OS=Rattus norvegicus GN=Sdha PE=1 SV=1	1	104.84	9.33026e-07	639	VTLDYRPVIDK(1)TLNEADCATVPPAIR	3	990.518	45436000
Q920L2	Succinate dehydrogenase [ubiquinone] flavoprotein subunit, mitochondrial	Sdha	>sp|Q920L2|SDHA_RAT Succinate dehydrogenase [ubiquinone] flavoprotein subunit, mitochondrial OS=Rattus norvegicus GN=Sdha PE=1 SV=1	1	228.33	1.856e-41	542	VSQLYGDLQHLK(1)TFDR	3	654.674	581900030
Q52KS1	6-phosphofructokinase;6-phosphofructokinase, muscle type	Pfkm;Pfkm	>tr|Q52KS1|Q52KS1_RAT ATP-dependent 6-phosphofructokinase OS=Rattus norvegicus GN=Pfkm PE=1 SV=1	1	145.46	0.0012744	372	RFDEAIK(1)LR	3	397.228	127290000
Q52KS1	6-phosphofructokinase;6-phosphofructokinase, muscle type	Pfkm;Pfkm	>tr|Q52KS1|Q52KS1_RAT ATP-dependent 6-phosphofructokinase OS=Rattus norvegicus GN=Pfkm PE=1 SV=1	1	73.672	0.00314637	754	ILAK(1)YEIDLDTSDHAHLEHISR	5	524.47	29840000
Q68FZ1		Slc2a2	>tr|Q68FZ1|Q68FZ1_RAT Solute carrier family 2 (Facilitated glucose transporter), member 2 OS=Rattus norvegicus GN=Slc2a2 PE=1 SV=1	1	77.597	0.00560579	247	YLYLK(1)LEEEVR	2	748.903	16204000
D3ZUY8		Ap2a1	>tr|D3ZUY8|D3ZUY8_RAT Adaptor protein complex AP-2, alpha 1 subunit (Predicted) OS=Rattus norvegicus GN=Ap2a1 PE=1 SV=1	1	142.39	1.88837e-09	177	LYK(1)ASPDLVPMGEWTAR	2	996.498	974360000
B2RZD6		Ndufa4	>tr|B2RZD6|B2RZD6_RAT Ndufa4 protein OS=Rattus norvegicus GN=Ndufa4 PE=1 SV=1	1	96.745	0.000494929	74	FYSVNVDYSK(1)LK	2	752.888	27223000
G3V728		Nipsnap1	>tr|G3V728|G3V728_RAT 4-nitrophenylphosphatase domain and non-neuronal SNAP25-like protein homolog 1 (C. elegans), isoform CRA_b OS=Rattus norvegicus GN=Nipsnap1 PE=1 SV=1	1	73.951	0.0166912	51	SLFVHK(1)VDPR	2	620.346	25774000
F1LT49		Lrrc47	>tr|F1LT49|F1LT49_RAT Protein Lrrc47 OS=Rattus norvegicus GN=Lrrc47 PE=1 SV=2	1	89.358	0.000159699	500	DIMDSLVLK(1)MAELNK	2	881.46	2403600
F1LT49		Lrrc47	>tr|F1LT49|F1LT49_RAT Protein Lrrc47 OS=Rattus norvegicus GN=Lrrc47 PE=1 SV=2	1	42.21	0.0659942	367	LHDDLCEK(1)R	2	614.293	3546400
Q78DZ1	Microtubule-associated protein;Microtubule-associated protein 2;Microtubule-associated protein;Microtubule-associated protein	Map2;Map2;Map2;Map2	>tr|Q78DZ1|Q78DZ1_RAT Microtubule-associated protein OS=Rattus norvegicus GN=Map2 PE=1 SV=1	1	169.09	8.65081e-08	432	IDSQK(1)LNFR	2	581.814	20580000
Q78DZ1	Microtubule-associated protein;Microtubule-associated protein 2;Microtubule-associated protein;Microtubule-associated protein	Map2;Map2;Map2;Map2	>tr|Q78DZ1|Q78DZ1_RAT Microtubule-associated protein OS=Rattus norvegicus GN=Map2 PE=1 SV=1	1	66.989	0.0196857	311	LINQPLPDLK(1)NVK	2	767.454	5165000
P20788	Cytochrome b-c1 complex subunit Rieske, mitochondrial;Cytochrome b-c1 complex subunit 11	Uqcrfs1	>sp|P20788|UCRI_RAT Cytochrome b-c1 complex subunit Rieske, mitochondrial OS=Rattus norvegicus GN=Uqcrfs1 PE=1 SV=2	1	80.69	0.00719853	101	AEVLDSTK(1)SSK	2	603.814	2389700
P20788	Cytochrome b-c1 complex subunit Rieske, mitochondrial;Cytochrome b-c1 complex subunit 11	Uqcrfs1	>sp|P20788|UCRI_RAT Cytochrome b-c1 complex subunit Rieske, mitochondrial OS=Rattus norvegicus GN=Uqcrfs1 PE=1 SV=2	1	71.134	0.0275597	168	NMAFK(1)WR	2	497.75	11666000
Q03114	Cyclin-dependent kinase 5	Cdk5	>sp|Q03114|CDK5_RAT Cyclin-dependent-like kinase 5 OS=Rattus norvegicus GN=Cdk5 PE=1 SV=1	1	99.855	0.002279	56	EICLLK(1)ELK	2	594.339	311390016
Q5U1W6		Apool	>tr|Q5U1W6|Q5U1W6_RAT Apolipoprotein O-like OS=Rattus norvegicus GN=Apool PE=1 SV=1	1	125.73	3.92818e-09	211	TPDLEHSVFLLK(1)ELASATK	3	714.388	18213000
F1LSS1	Structural maintenance of chromosomes protein	Smc1a	>tr|F1LSS1|F1LSS1_RAT Structural maintenance of chromosomes protein OS=Rattus norvegicus GN=Smc1a PE=1 SV=3	1	73.435	0.00801967	13	LIEIENFK(1)SYK	2	713.385	8345200
F1LSS1	Structural maintenance of chromosomes protein	Smc1a	>tr|F1LSS1|F1LSS1_RAT Structural maintenance of chromosomes protein OS=Rattus norvegicus GN=Smc1a PE=1 SV=3	1	83.862	0.00653644	324	SLQNAQK(1)HYK	2	629.831	17192000
D3ZDX7		Mrpl48	>tr|D3ZDX7|D3ZDX7_RAT Mitochondrial ribosomal protein L48 (Predicted), isoform CRA_c OS=Rattus norvegicus GN=Mrpl48 PE=1 SV=1	1	82.831	0.00490574	63	HLVK(1)VLEPK	2	552.842	0
Q924S1	1-acyl-sn-glycerol-3-phosphate acyltransferase delta	Agpat4	>sp|Q924S1|PLCD_RAT 1-acyl-sn-glycerol-3-phosphate acyltransferase delta OS=Rattus norvegicus GN=Agpat4 PE=2 SV=1	1	117.7	0.000820034	248	K(1)YHADCYVR	2	627.29	34691000
Q68FZ8		Pccb	>tr|Q68FZ8|Q68FZ8_RAT Propionyl coenzyme A carboxylase, beta polypeptide OS=Rattus norvegicus GN=Pccb PE=1 SV=1	1	117.35	5.96841e-12	476	GAVEIIFK(1)GHQDVEAAQAEYVEK	3	858.434	41733000
Q68FZ8		Pccb	>tr|Q68FZ8|Q68FZ8_RAT Propionyl coenzyme A carboxylase, beta polypeptide OS=Rattus norvegicus GN=Pccb PE=1 SV=1	1	146.25	4.61695e-22	491	GHQDVEAAQAEYVEK(1)FANPFPAAVR	3	929.456	18902000
D3ZBT9		Ppp6r3;Ppp6r3	>tr|D3ZBT9|D3ZBT9_RAT Protein Ppp6r3 OS=Rattus norvegicus GN=Ppp6r3 PE=1 SV=2	1	79.492	0.00465823	430	HLFQK(1)CQLIER	2	757.401	7540700
D3ZZC1		Txndc5	>tr|D3ZZC1|D3ZZC1_RAT Protein Txndc5 OS=Rattus norvegicus GN=Txndc5 PE=1 SV=1	1	87.149	0.00826742	375	GVCSK(1)YSVR	2	549.274	9439000
Q6P9Y4	ADP/ATP translocase 1	Slc25a4;Slc25a4	>tr|Q6P9Y4|Q6P9Y4_RAT ADP/ATP translocase 1 OS=Rattus norvegicus GN=Slc25a4 PE=1 SV=1	1	162.68	2.1286e-12	272	AFFK(1)GAWSNVLR	2	719.386	1170300030
Q6P9Y4	ADP/ATP translocase 1	Slc25a4;Slc25a4	>tr|Q6P9Y4|Q6P9Y4_RAT ADP/ATP translocase 1 OS=Rattus norvegicus GN=Slc25a4 PE=1 SV=1	1	62.463	0.0451409	268	DEGAK(1)AFFK	2	527.764	235160000
Q6P9Y4	ADP/ATP translocase 1	Slc25a4;Slc25a4	>tr|Q6P9Y4|Q6P9Y4_RAT ADP/ATP translocase 1 OS=Rattus norvegicus GN=Slc25a4 PE=1 SV=1	1	88.561	0.000594814	163	EFNGLGDCLTK(1)IFK	2	842.424	191850000
Q6P9Y4	ADP/ATP translocase 1	Slc25a4;Slc25a4	>tr|Q6P9Y4|Q6P9Y4_RAT ADP/ATP translocase 1 OS=Rattus norvegicus GN=Slc25a4 PE=1 SV=1	1	99.305	0.00576886	166	IFK(1)SDGLK	2	475.271	421950016
Q6P9Y4	ADP/ATP translocase 1	Slc25a4;Slc25a4	>tr|Q6P9Y4|Q6P9Y4_RAT ADP/ATP translocase 1 OS=Rattus norvegicus GN=Slc25a4 PE=1 SV=1	1	50.77	0.0616654	10	GDQALSFLK(1)DFLAGGIAAAVSK	3	755.07	15405000
Q6P9Y4	ADP/ATP translocase 1	Slc25a4;Slc25a4	>tr|Q6P9Y4|Q6P9Y4_RAT ADP/ATP translocase 1 OS=Rattus norvegicus GN=Slc25a4 PE=1 SV=1	1	130.56	1.52033e-05	96	YK(1)QIFLGGVDR	2	669.364	325400000
Q924S5	Lon protease homolog, mitochondrial	Lonp1	>sp|Q924S5|LONM_RAT Lon protease homolog, mitochondrial OS=Rattus norvegicus GN=Lonp1 PE=2 SV=1	1	91.043	0.00244374	288	ALTAEIVK(1)TIR	2	628.882	33343000
D3ZT71		Bcl2l13	>tr|D3ZT71|D3ZT71_RAT Protein Bcl2l13 OS=Rattus norvegicus GN=Bcl2l13 PE=1 SV=3	1	101.35	0.00104698	60	IK(1)SEIEEELK	2	630.34	15294000
A0A0G2K6N9			>tr|A0A0G2K6N9|A0A0G2K6N9_RAT COMM domain containing 4 (Predicted), isoform CRA_c OS=Rattus norvegicus GN=Commd4 PE=4 SV=1	1	94.539	0.0134934	29	ISSVK(1)LR	2	422.766	8067700
Q4FZT0	Stomatin-like protein 2, mitochondrial	Stoml2	>sp|Q4FZT0|STML2_RAT Stomatin-like protein 2, mitochondrial OS=Rattus norvegicus GN=Stoml2 PE=1 SV=1	1	80.165	0.0172445	145	LSLDK(1)VFR	2	510.298	12517000
F1M4X5		Atxn1l	>tr|F1M4X5|F1M4X5_RAT Uncharacterized protein OS=Rattus norvegicus PE=4 SV=3	1	91.069	0.0137599	2	MK(1)PVHER	2	490.753	6877900
D4ADF5		LOC100912106	>tr|D4ADF5|D4ADF5_RAT Protein LOC100912106 OS=Rattus norvegicus GN=Pdcd5 PE=1 SV=1	1	62.648	0.0253531	20	LAELQAK(1)HGDPGDAAQQEAK	3	707.019	6526000
D4A3E1		Hnrpll	>tr|D4A3E1|D4A3E1_RAT Protein Hnrnpll OS=Rattus norvegicus GN=Hnrnpll PE=1 SV=1	1	73.632	0.00939771	553	TLSGLLEWK(1)CK	2	688.866	21560000
Q4FZT9	26S proteasome non-ATPase regulatory subunit 2	Psmd2	>sp|Q4FZT9|PSMD2_RAT 26S proteasome non-ATPase regulatory subunit 2 OS=Rattus norvegicus GN=Psmd2 PE=2 SV=1	1	118.52	1.09876e-05	350	VPDDIYK(1)THLENNR	3	585.96	17373000
D3ZMJ7		Wnk2	>tr|D3ZMJ7|D3ZMJ7_RAT Protein Wnk2 OS=Rattus norvegicus GN=Wnk2 PE=1 SV=2	1	69.229	0.021042	414	VTCGIK(1)PASFEK	2	689.855	5316900
A0A0G2KAC7	ATP-binding cassette sub-family B member 7, mitochondrial	Abcb7;Abcb7	>tr|A0A0G2KAC7|A0A0G2KAC7_RAT ATP-binding cassette sub-family B member 7, mitochondrial OS=Rattus norvegicus GN=Abcb7 PE=4 SV=1	1	85.554	0.00524629	196	QTGALSK(1)AIDR	2	601.33	4662500
P19139	Casein kinase II subunit alpha	Csnk2a1;Csnk2a2	>sp|P19139|CSK21_RAT Casein kinase II subunit alpha OS=Rattus norvegicus GN=Csnk2a1 PE=1 SV=2	0.992985	51.276	0.0623922	68	VVVK(0.993)ILK(0.007)PVK	3	388.941	9340600
Q27W02	Protein mago nashi homolog	Magoh;Magohb	>sp|Q27W02|MGN_RAT Protein mago nashi homolog OS=Rattus norvegicus GN=Magoh PE=2 SV=1	1	58.716	0.05312	14	YYVGHK(1)GK	2	497.261	3078700
D4A3E8		Mrps27	>tr|D4A3E8|D4A3E8_RAT Mitochondrial ribosomal protein S27 (Predicted), isoform CRA_b OS=Rattus norvegicus GN=Mrps27 PE=1 SV=1	1	61.409	0.0189877	94	EDIDSAEYYLYK(1)FR	2	927.433	8938700
D3ZKF6		Efhc2	>tr|D3ZKF6|D3ZKF6_RAT EF-hand domain (C-terminal) containing 2 (Predicted) OS=Rattus norvegicus GN=Efhc2 PE=4 SV=1	1	72.848	0.0272899	659	GVLPTTDIK(1)R	2	571.332	92228000
P00507	Aspartate aminotransferase, mitochondrial	Got2	>sp|P00507|AATM_RAT Aspartate aminotransferase, mitochondrial OS=Rattus norvegicus GN=Got2 PE=1 SV=2	1	159.75	1.28012e-13	122	ASAELALGENSEVLK(1)SGR	3	624.994	21566000
P00507	Aspartate aminotransferase, mitochondrial	Got2	>sp|P00507|AATM_RAT Aspartate aminotransferase, mitochondrial OS=Rattus norvegicus GN=Got2 PE=1 SV=2	1	107.53	0.000206403	73	DDNGK(1)PYVLPSVR	3	501.26	762729980
P00507	Aspartate aminotransferase, mitochondrial	Got2	>sp|P00507|AATM_RAT Aspartate aminotransferase, mitochondrial OS=Rattus norvegicus GN=Got2 PE=1 SV=2	1	125.98	2.0857e-07	159	DVFLPK(1)PSWGNHTPIFR	3	685.027	1107299970
P00507	Aspartate aminotransferase, mitochondrial	Got2	>sp|P00507|AATM_RAT Aspartate aminotransferase, mitochondrial OS=Rattus norvegicus GN=Got2 PE=1 SV=2	1	166.29	7.71933e-36	387	EGSSHNWQHITDQIGMFCFTGLK(1)PEQVER	4	869.155	187840000
P00507	Aspartate aminotransferase, mitochondrial	Got2	>sp|P00507|AATM_RAT Aspartate aminotransferase, mitochondrial OS=Rattus norvegicus GN=Got2 PE=1 SV=2	1	164.41	1.87354e-07	90	KAEAQIAGK(1)NLDK	2	714.396	79142000
P00507	Aspartate aminotransferase, mitochondrial	Got2	>sp|P00507|AATM_RAT Aspartate aminotransferase, mitochondrial OS=Rattus norvegicus GN=Got2 PE=1 SV=2	1	120.84	5.5656e-05	345	QWLQEVK(1)GMADR	3	501.586	119150000
P00507	Aspartate aminotransferase, mitochondrial	Got2	>sp|P00507|AATM_RAT Aspartate aminotransferase, mitochondrial OS=Rattus norvegicus GN=Got2 PE=1 SV=2	1	82.85	0.00597019	396	LTK(1)EFSVYMTK	2	702.858	125560000
P00507	Aspartate aminotransferase, mitochondrial	Got2	>sp|P00507|AATM_RAT Aspartate aminotransferase, mitochondrial OS=Rattus norvegicus GN=Got2 PE=1 SV=2	1	154.1	1.07941e-08	227	PEQWK(1)EMAAVVK	2	729.376	136160000
P00507	Aspartate aminotransferase, mitochondrial	Got2	>sp|P00507|AATM_RAT Aspartate aminotransferase, mitochondrial OS=Rattus norvegicus GN=Got2 PE=1 SV=2	1	158.01	1.98955e-06	309	VESQLK(1)ILIR	2	620.885	2436999940
P00507	Aspartate aminotransferase, mitochondrial	Got2	>sp|P00507|AATM_RAT Aspartate aminotransferase, mitochondrial OS=Rattus norvegicus GN=Got2 PE=1 SV=2	1	69.088	0.00307344	185	YYDPK(1)TCGFDFSGALEDISK	3	785.688	110390000
P63245	Guanine nucleotide-binding protein subunit beta-2-like 1	Gnb2l1	>sp|P63245|GBLP_RAT Guanine nucleotide-binding protein subunit beta-2-like 1 OS=Rattus norvegicus GN=Gnb2l1 PE=1 SV=3	1	85.67	0.0112387	38	DK(1)TIIMWK	2	538.794	183930000
P63245	Guanine nucleotide-binding protein subunit beta-2-like 1	Gnb2l1	>sp|P63245|GBLP_RAT Guanine nucleotide-binding protein subunit beta-2-like 1 OS=Rattus norvegicus GN=Gnb2l1 PE=1 SV=3	1	86.791	1.10168e-06	139	LWNTLGVCK(1)YTVQDESHSEWVSCVR	3	1032.48	25690000
P63245	Guanine nucleotide-binding protein subunit beta-2-like 1	Gnb2l1	>sp|P63245|GBLP_RAT Guanine nucleotide-binding protein subunit beta-2-like 1 OS=Rattus norvegicus GN=Gnb2l1 PE=1 SV=3	1	77.185	0.00602387	130	TIK(1)LWNTLGVCK	2	737.908	14690000
P63004	Platelet-activating factor acetylhydrolase IB subunit alpha	Pafah1b1	>sp|P63004|LIS1_RAT Platelet-activating factor acetylhydrolase IB subunit alpha OS=Rattus norvegicus GN=Pafah1b1 PE=1 SV=2	1	106.75	7.23587e-07	147	TLK(1)GHTDSVQDISFDHSGK	3	705.343	47111000
D4A3E3		Arid1a	>tr|D4A3E3|D4A3E3_RAT Protein Arid1a OS=Rattus norvegicus GN=Arid1a PE=1 SV=3	1	87.511	1.59444e-06	1641	HVTTVEGTPGTTEQEGPPPDGLPEK(1)R	3	924.454	15119000
P07150	Annexin A1	Anxa1	>sp|P07150|ANXA1_RAT Annexin A1 OS=Rattus norvegicus GN=Anxa1 PE=1 SV=2	1	53.479	0.0565602	262	GDIEK(1)CLTTIVK	2	709.882	9195500
P07150	Annexin A1	Anxa1	>sp|P07150|ANXA1_RAT Annexin A1 OS=Rattus norvegicus GN=Anxa1 PE=1 SV=2	1	89.26	0.000498229	312	SEIDMNEIK(1)VFYQK	2	893.44	269260000
B5DFM5		Crispld1	>tr|B5DFM5|B5DFM5_RAT Crispld1 protein OS=Rattus norvegicus GN=Crispld1 PE=2 SV=1	1	69.92	0.0107568	321	YECPAGCLDSK(1)AK	2	770.842	10534000
Q9EP80	PRKCA-binding protein	Pick1;Pick1	>sp|Q9EP80|PICK1_RAT PRKCA-binding protein OS=Rattus norvegicus GN=Pick1 PE=1 SV=1	1	89.698	0.0102118	219	SIEK(1)FGIR	2	496.282	15204000
F1LML0		Nars;Nars;LOC317588	>tr|F1LML0|F1LML0_RAT Protein Nars OS=Rattus norvegicus GN=Nars PE=1 SV=1	1	50.354	0.0590628	49	WDVISK(1)SQMK	2	632.324	16602000
P07153	Dolichyl-diphosphooligosaccharide--protein glycosyltransferase subunit 1	Rpn1;Rpn1	>sp|P07153|RPN1_RAT Dolichyl-diphosphooligosaccharide--protein glycosyltransferase subunit 1 OS=Rattus norvegicus GN=Rpn1 PE=2 SV=1	1	71.879	0.0158122	562	ELVLK(1)SAVEAER	2	693.385	47590000
P07153	Dolichyl-diphosphooligosaccharide--protein glycosyltransferase subunit 1	Rpn1;Rpn1	>sp|P07153|RPN1_RAT Dolichyl-diphosphooligosaccharide--protein glycosyltransferase subunit 1 OS=Rattus norvegicus GN=Rpn1 PE=2 SV=1	1	107.09	0.000411759	557	LDAQVK(1)ELVLK	2	649.39	111190000
P07153	Dolichyl-diphosphooligosaccharide--protein glycosyltransferase subunit 1	Rpn1;Rpn1	>sp|P07153|RPN1_RAT Dolichyl-diphosphooligosaccharide--protein glycosyltransferase subunit 1 OS=Rattus norvegicus GN=Rpn1 PE=2 SV=1	1	98.902	0.000713286	536	LK(1)TEGSDLCDR	2	668.314	12287000
P07153	Dolichyl-diphosphooligosaccharide--protein glycosyltransferase subunit 1	Rpn1;Rpn1	>sp|P07153|RPN1_RAT Dolichyl-diphosphooligosaccharide--protein glycosyltransferase subunit 1 OS=Rattus norvegicus GN=Rpn1 PE=2 SV=1	1	146.45	9.63391e-07	597	RQELVTK(1)IDHILDAL	3	602.676	98164000
P07153	Dolichyl-diphosphooligosaccharide--protein glycosyltransferase subunit 1	Rpn1;Rpn1	>sp|P07153|RPN1_RAT Dolichyl-diphosphooligosaccharide--protein glycosyltransferase subunit 1 OS=Rattus norvegicus GN=Rpn1 PE=2 SV=1	1	192.2	2.0081e-40	46	TVDLSSHLAK(1)VTAEVVLAHPGGGSTAR	3	905.819	86265000
P07153	Dolichyl-diphosphooligosaccharide--protein glycosyltransferase subunit 1	Rpn1;Rpn1	>sp|P07153|RPN1_RAT Dolichyl-diphosphooligosaccharide--protein glycosyltransferase subunit 1 OS=Rattus norvegicus GN=Rpn1 PE=2 SV=1	1	70.593	0.00671234	249	VIEVSHWGNIAVEENVDLK(1)HTGAVLK	4	725.638	37457000
Q9JLA3	UDP-glucose:glycoprotein glucosyltransferase 1	Uggt1	>sp|Q9JLA3|UGGG1_RAT UDP-glucose:glycoprotein glucosyltransferase 1 OS=Rattus norvegicus GN=Uggt1 PE=1 SV=2	1	138.99	4.54093e-06	378	AEVEENQK(1)YFK	2	713.846	39341000
Q9JLA3	UDP-glucose:glycoprotein glucosyltransferase 1	Uggt1	>sp|Q9JLA3|UGGG1_RAT UDP-glucose:glycoprotein glucosyltransferase 1 OS=Rattus norvegicus GN=Uggt1 PE=1 SV=2	1	77.644	0.00764046	362	AITK(1)TAVSAQLR	2	650.883	6965600
Q9JLA3	UDP-glucose:glycoprotein glucosyltransferase 1	Uggt1	>sp|Q9JLA3|UGGG1_RAT UDP-glucose:glycoprotein glucosyltransferase 1 OS=Rattus norvegicus GN=Uggt1 PE=1 SV=2	1	76.165	0.0079541	356	DISQNFPTK(1)AR	2	659.841	11767000
Q9JLA3	UDP-glucose:glycoprotein glucosyltransferase 1	Uggt1	>sp|Q9JLA3|UGGG1_RAT UDP-glucose:glycoprotein glucosyltransferase 1 OS=Rattus norvegicus GN=Uggt1 PE=1 SV=2	1	81.185	0.00160815	1399	FWK(1)SGYWASHLAGR	3	569.951	9852300
Q9JLA3	UDP-glucose:glycoprotein glucosyltransferase 1	Uggt1	>sp|Q9JLA3|UGGG1_RAT UDP-glucose:glycoprotein glucosyltransferase 1 OS=Rattus norvegicus GN=Uggt1 PE=1 SV=2	1	97.45	0.000238738	972	IEYQFFEDK(1)HSAIK	2	898.946	148760000
Q9JLA3	UDP-glucose:glycoprotein glucosyltransferase 1	Uggt1	>sp|Q9JLA3|UGGG1_RAT UDP-glucose:glycoprotein glucosyltransferase 1 OS=Rattus norvegicus GN=Uggt1 PE=1 SV=2	1	86.548	0.0012248	306	K(1)HLVESTNEMAPLK	2	819.93	2767100
Q9JLA3	UDP-glucose:glycoprotein glucosyltransferase 1	Uggt1	>sp|Q9JLA3|UGGG1_RAT UDP-glucose:glycoprotein glucosyltransferase 1 OS=Rattus norvegicus GN=Uggt1 PE=1 SV=2	1	162.26	8.22211e-10	1034	LSDMPLK(1)SFYR	2	699.858	27570000
Q9JLA3	UDP-glucose:glycoprotein glucosyltransferase 1	Uggt1	>sp|Q9JLA3|UGGG1_RAT UDP-glucose:glycoprotein glucosyltransferase 1 OS=Rattus norvegicus GN=Uggt1 PE=1 SV=2	1	74.165	0.0139955	181	PLLFK(1)GDHR	3	375.545	8101400
Q9JLA3	UDP-glucose:glycoprotein glucosyltransferase 1	Uggt1	>sp|Q9JLA3|UGGG1_RAT UDP-glucose:glycoprotein glucosyltransferase 1 OS=Rattus norvegicus GN=Uggt1 PE=1 SV=2	1	140.63	3.22359e-07	595	VEHVVSVLEK(1)K	2	654.88	51254000
Q9JLA3	UDP-glucose:glycoprotein glucosyltransferase 1	Uggt1	>sp|Q9JLA3|UGGG1_RAT UDP-glucose:glycoprotein glucosyltransferase 1 OS=Rattus norvegicus GN=Uggt1 PE=1 SV=2	1	114.97	0.000100703	1331	WLHQQTEK(1)QR	3	465.909	26676000
P08009	Glutathione S-transferase Yb-3;Glutathione S-transferase Mu 2	Gstm6l;Gstm3;Gstm6;Gstm6l;Gstm6;Gstm3;Gstm2	>tr|A0A0G2K4U2|A0A0G2K4U2_RAT Protein Gstm7 OS=Rattus norvegicus GN=Gstm7 PE=4 SV=1	1	127.71	6.37062e-06	83	K(1)HNLCGETEEER	2	772.344	2141400
Q6PDU1	Serine/arginine-rich splicing factor 2	Srsf2	>sp|Q6PDU1|SRSF2_RAT Serine/arginine-rich splicing factor 2 OS=Rattus norvegicus GN=Srsf2 PE=1 SV=3	1	107.43	0.00731991	36	VFEK(1)YGR	2	470.748	45112000
P12749	60S ribosomal protein L26	Rpl26;Rpl26;Rpl26-ps2	>sp|P12749|RL26_RAT 60S ribosomal protein L26 OS=Rattus norvegicus GN=Rpl26 PE=1 SV=1	1	114.86	0.000155382	69	GQQIGK(1)VVQVYR	2	708.902	9791000
P12749	60S ribosomal protein L26	Rpl26;Rpl26;Rpl26-ps2	>sp|P12749|RL26_RAT 60S ribosomal protein L26 OS=Rattus norvegicus GN=Rpl26 PE=1 SV=1	1	85.862	0.0168598	77	K(1)YVIYIER	2	563.319	83753000
Q78P75	Dynein light chain 2, cytoplasmic	Dynll2	>sp|Q78P75|DYL2_RAT Dynein light chain 2, cytoplasmic OS=Rattus norvegicus GN=Dynll2 PE=1 SV=1	1	110.06	2.64366e-10	9	AVIK(1)NADMSEDMQQDAVDCATQAMEK	3	981.094	54216000
D3ZKG1		Mut	>tr|D3ZKG1|D3ZKG1_RAT Protein Mut OS=Rattus norvegicus GN=Mut PE=1 SV=2	1	74.269	0.0276318	426	NSK(1)SLLLR	2	486.795	10878000
D3ZKG1		Mut	>tr|D3ZKG1|D3ZKG1_RAT Protein Mut OS=Rattus norvegicus GN=Mut PE=1 SV=2	1	133.12	0.00212168	689	VNK(1)FMER	2	483.247	16358000
A0A0G2JYW3	Clathrin light chain A	Clta	>tr|A0A0G2JYW3|A0A0G2JYW3_RAT Clathrin light chain A OS=Rattus norvegicus GN=Clta PE=4 SV=1	1	61.48	0.0416125	230	SVLISLK(1)QAPLVH	2	723.938	22422000
Q02253	Methylmalonate-semialdehyde dehydrogenase [acylating], mitochondrial	Aldh6a1;Aldh6a1	>sp|Q02253|MMSA_RAT Methylmalonate-semialdehyde dehydrogenase [acylating], mitochondrial OS=Rattus norvegicus GN=Aldh6a1 PE=1 SV=1	1	144.09	0.000310825	117	ENLK(1)EIAR	2	507.783	163890000
Q02253	Methylmalonate-semialdehyde dehydrogenase [acylating], mitochondrial	Aldh6a1;Aldh6a1	>sp|Q02253|MMSA_RAT Methylmalonate-semialdehyde dehydrogenase [acylating], mitochondrial OS=Rattus norvegicus GN=Aldh6a1 PE=1 SV=1	1	86.67	0.0119012	52	FVESK(1)SDK	2	491.248	189730000
Q02253	Methylmalonate-semialdehyde dehydrogenase [acylating], mitochondrial	Aldh6a1;Aldh6a1	>sp|Q02253|MMSA_RAT Methylmalonate-semialdehyde dehydrogenase [acylating], mitochondrial OS=Rattus norvegicus GN=Aldh6a1 PE=1 SV=1	1	89.301	0.00248958	47	LFIDGK(1)FVESK	2	662.861	70187000
Q02253	Methylmalonate-semialdehyde dehydrogenase [acylating], mitochondrial	Aldh6a1;Aldh6a1	>sp|Q02253|MMSA_RAT Methylmalonate-semialdehyde dehydrogenase [acylating], mitochondrial OS=Rattus norvegicus GN=Aldh6a1 PE=1 SV=1	1	81.357	0.000704366	76	VPQSTK(1)AEMEAAVAACK	2	916.948	5934800
Q02253	Methylmalonate-semialdehyde dehydrogenase [acylating], mitochondrial	Aldh6a1;Aldh6a1	>sp|Q02253|MMSA_RAT Methylmalonate-semialdehyde dehydrogenase [acylating], mitochondrial OS=Rattus norvegicus GN=Aldh6a1 PE=1 SV=1	1	96.009	0.00134385	113	YQQLIK(1)ENLK	2	659.872	51767000
B5DFK6		Ap3d1	>tr|B5DFK6|B5DFK6_RAT Adaptor-related protein complex 3, delta 1 subunit, isoform CRA_b OS=Rattus norvegicus GN=Ap3d1 PE=1 SV=1	1	162.32	1.95144e-12	1086	DDEGATHEK(1)LDFR	2	787.858	8189100
B5DFK6		Ap3d1	>tr|B5DFK6|B5DFK6_RAT Adaptor-related protein complex 3, delta 1 subunit, isoform CRA_b OS=Rattus norvegicus GN=Ap3d1 PE=1 SV=1	1	122.18	3.61289e-09	342	SVQSHK(1)DLILQCLDDKDESIR	3	847.759	44838000
A0A0G2JX43		Strn4	>tr|A0A0G2JX43|A0A0G2JX43_RAT Protein Strn4 OS=Rattus norvegicus GN=Strn4 PE=4 SV=1	1	74.147	0.000365315	640	K(1)HEEAIHAVACHPSK	4	439.72	1501600
P31000	Vimentin	Vim;Vim	>sp|P31000|VIME_RAT Vimentin OS=Rattus norvegicus GN=Vim PE=1 SV=2	1	117.53	0.000769969	120	FANYIDK(1)VR	2	584.311	17682000
P31000	Vimentin	Vim;Vim	>sp|P31000|VIME_RAT Vimentin OS=Rattus norvegicus GN=Vim PE=1 SV=2	1	51.526	0.0288464	129	FLEQQNK(1)ILLAELEQLK	3	700.396	5102600
P31000	Vimentin	Vim;Vim	>sp|P31000|VIME_RAT Vimentin OS=Rattus norvegicus GN=Vim PE=1 SV=2	1	116.98	6.51959e-05	139	ILLAELEQLK(1)GQGK	2	791.464	15575000
P31000	Vimentin	Vim;Vim	>sp|P31000|VIME_RAT Vimentin OS=Rattus norvegicus GN=Vim PE=1 SV=2	1	128.81	4.52409e-05	445	TLLIK(1)TVETR	2	608.369	134810000
Q4QRB4	Tubulin beta-3 chain	Tubb3	>sp|Q4QRB4|TBB3_RAT Tubulin beta-3 chain OS=Rattus norvegicus GN=Tubb3 PE=1 SV=1	1	84.508	0.000227068	58	ISVYYNEASSHK(1)YVPR	3	652.327	157260000
A0A0G2KAD8	Synaptophysin	Syp	>tr|A0A0G2KAD8|A0A0G2KAD8_RAT Synaptophysin OS=Rattus norvegicus GN=Syp PE=4 SV=1	1	65.695	0.0327615	162	QTGNTCK(1)ELR	2	624.804	2012300
G3V6S8		Srsf6	>sp|G3V6S8|SRSF6_RAT Serine/arginine-rich splicing factor 6 OS=Rattus norvegicus GN=Srsf6 PE=1 SV=1	1	154.13	6.30413e-09	143	QAGEVTYADAHK(1)ER	2	808.887	2278800
P63012	Ras-related protein Rab-3C;Ras-related protein Rab-3A	Rab3c;Rab3a	>sp|P62824|RAB3C_RAT Ras-related protein Rab-3C OS=Rattus norvegicus GN=Rab3c PE=1 SV=1	1	212.09	1.40121e-19	173	DNINVK(1)QTFER	2	703.357	162410000
Q07936	Annexin A2	Anxa2	>sp|Q07936|ANXA2_RAT Annexin A2 OS=Rattus norvegicus GN=Anxa2 PE=1 SV=2	1	152.4	6.22249e-08	227	SVCHLQK(1)VFER	3	482.25	8294600200
G3V741	Phosphate carrier protein, mitochondrial	Slc25a3;Slc25a3;Slc25a3	>tr|G3V741|G3V741_RAT Phosphate carrier protein, mitochondrial OS=Rattus norvegicus GN=Slc25a3 PE=1 SV=1	1	177.88	1.88339e-19	212	EEGLNAFYK(1)GVAPLWMR	3	675.008	80475000
G3V741	Phosphate carrier protein, mitochondrial	Slc25a3;Slc25a3;Slc25a3	>tr|G3V741|G3V741_RAT Phosphate carrier protein, mitochondrial OS=Rattus norvegicus GN=Slc25a3 PE=1 SV=1	1	111.95	0.00135329	307	GVWK(1)GLFAR	2	538.306	400640000
G3V741	Phosphate carrier protein, mitochondrial	Slc25a3;Slc25a3;Slc25a3	>tr|G3V741|G3V741_RAT Phosphate carrier protein, mitochondrial OS=Rattus norvegicus GN=Slc25a3 PE=1 SV=1	1	81.525	0.0184502	93	MQVDPQK(1)YK	2	597.795	92665000
G3V741	Phosphate carrier protein, mitochondrial	Slc25a3;Slc25a3;Slc25a3	>tr|G3V741|G3V741_RAT Phosphate carrier protein, mitochondrial OS=Rattus norvegicus GN=Slc25a3 PE=1 SV=1	1	108.35	0.000201084	203	MYK(1)EEGLNAFYK	2	767.866	122010000
G3V741	Phosphate carrier protein, mitochondrial	Slc25a3;Slc25a3;Slc25a3	>tr|G3V741|G3V741_RAT Phosphate carrier protein, mitochondrial OS=Rattus norvegicus GN=Slc25a3 PE=1 SV=1	1	90.434	0.000711529	241	TVEALYK(1)FVVPK	2	718.413	64074000
P62161	Calmodulin	Calm1;Calm2	>sp|P62161|CALM_RAT Calmodulin OS=Rattus norvegicus GN=Calm1 PE=1 SV=2	1	118.32	1.82812e-09	14	ADQLTEEQIAEFK(1)EAFSLFDK	3	848.411	11801000
P62161	Calmodulin	Calm1;Calm2	>sp|P62161|CALM_RAT Calmodulin OS=Rattus norvegicus GN=Calm1 PE=1 SV=2	1	165.45	5.85272e-14	22	EAFSLFDK(1)DGDGTITTK	2	943.955	850310020
P62161	Calmodulin	Calm1;Calm2	>sp|P62161|CALM_RAT Calmodulin OS=Rattus norvegicus GN=Calm1 PE=1 SV=2	1	119	3.47816e-06	31	DGDGTITTK(1)ELGTVMR	2	868.43	29808000
P62161	Calmodulin	Calm1;Calm2	>sp|P62161|CALM_RAT Calmodulin OS=Rattus norvegicus GN=Calm1 PE=1 SV=2	1	187.04	1.7051e-20	95	VFDK(1)DGNGYISAAELR	2	898.944	590840000
G3V6S2		Aco1	>tr|G3V6S2|G3V6S2_RAT Aconitate hydratase OS=Rattus norvegicus GN=Aco1 PE=1 SV=1	1	126.09	0.00125327	379	RPQDK(1)VAVSEMK	2	715.377	21997000
G3V6S2		Aco1	>tr|G3V6S2|G3V6S2_RAT Aconitate hydratase OS=Rattus norvegicus GN=Aco1 PE=1 SV=1	1	85.522	0.0012077	844	YTIHIPEDLK(1)PR	3	508.612	20448000
M0R5B4		Tuba1a	>tr|M0R5B4|M0R5B4_RAT Uncharacterized protein OS=Rattus norvegicus PE=1 SV=1	1	45.382	0.0661195	296	FDPMYAK(1)R	2	543.258	3061600
Q9Z0V5	Peroxiredoxin-4	Prdx4	>sp|Q9Z0V5|PRDX4_RAT Peroxiredoxin-4 OS=Rattus norvegicus GN=Prdx4 PE=2 SV=1	1	88.561	0.000451409	80	VSVADHSLHLSK(1)AK	4	384.215	41450000
B2GV73		Arpc3	>tr|B2GV73|B2GV73_RAT Actin-related protein 2/3 complex subunit 3 OS=Rattus norvegicus GN=Arpc3 PE=1 SV=1	1	63.091	0.0370443	155	VFDPQNDK(1)PSK	2	658.828	1747500
Q5PQJ6	Pyrroline-5-carboxylate reductase 3	Pycrl	>sp|Q5PQJ6|P5CR3_RAT Pyrroline-5-carboxylate reductase 3 OS=Rattus norvegicus GN=Pycrl PE=2 SV=1	1	46.069	0.0419274	225	MLQQEGK(1)HPAQLR	3	526.612	7875400
B2GV71	NADH dehydrogenase [ubiquinone] 1 alpha subcomplex assembly factor 5	Ndufaf5	>sp|B2GV71|NDUF5_RAT NADH dehydrogenase [ubiquinone] 1 alpha subcomplex assembly factor 5 OS=Rattus norvegicus GN=Ndufaf5 PE=2 SV=1	1	68.845	0.0111347	114	ETVGK(1)IFQTDIAEHALK	3	648.014	34404000
Q9Z0V6	Thioredoxin-dependent peroxide reductase, mitochondrial	Prdx3;Prdx3	>sp|Q9Z0V6|PRDX3_RAT Thioredoxin-dependent peroxide reductase, mitochondrial OS=Rattus norvegicus GN=Prdx3 PE=1 SV=2	1	92.856	0.000652264	249	PSPTASK(1)EYFEK	2	713.348	31273000
Q9Z0V6	Thioredoxin-dependent peroxide reductase, mitochondrial	Prdx3;Prdx3	>sp|Q9Z0V6|PRDX3_RAT Thioredoxin-dependent peroxide reductase, mitochondrial OS=Rattus norvegicus GN=Prdx3 PE=1 SV=2	1	88.358	0.00929221	254	EYFEK(1)VHQ	2	561.267	32300000
Q9Z0V6	Thioredoxin-dependent peroxide reductase, mitochondrial	Prdx3;Prdx3	>sp|Q9Z0V6|PRDX3_RAT Thioredoxin-dependent peroxide reductase, mitochondrial OS=Rattus norvegicus GN=Prdx3 PE=1 SV=2	1	54.486	0.0551637	92	ELSLDDFK(1)GK	2	597.306	18822000
Q9Z0V6	Thioredoxin-dependent peroxide reductase, mitochondrial	Prdx3;Prdx3	>sp|Q9Z0V6|PRDX3_RAT Thioredoxin-dependent peroxide reductase, mitochondrial OS=Rattus norvegicus GN=Prdx3 PE=1 SV=2	1	105.51	2.65723e-08	197	GLFIIDPNGVIK(1)HLSVNDLPVGR	3	839.139	39293000
Q9Z0V6	Thioredoxin-dependent peroxide reductase, mitochondrial	Prdx3;Prdx3	>sp|Q9Z0V6|PRDX3_RAT Thioredoxin-dependent peroxide reductase, mitochondrial OS=Rattus norvegicus GN=Prdx3 PE=1 SV=2	0.999999	67.553	0.0504093	218	LVK(1)AFQFVETHGEVCPANWTPESPTIKPSPTASK	4	949.732	70529000
P00731	Carboxypeptidase A1	Cpa1	>sp|P00731|CBPA1_RAT Carboxypeptidase A1 OS=Rattus norvegicus GN=Cpa1 PE=2 SV=2	1	127.03	7.2229e-06	347	SAVTALTSLHGTK(1)FK	2	801.946	18028000
Q9Z2Z8	7-dehydrocholesterol reductase	Dhcr7	>sp|Q9Z2Z8|DHCR7_RAT 7-dehydrocholesterol reductase OS=Rattus norvegicus GN=Dhcr7 PE=2 SV=1	1	83.692	0.00038738	385	AIECSYTSADGLK(1)HR	3	583.946	12032000
D3Z8B2		Nup133	>tr|D3Z8B2|D3Z8B2_RAT Protein Nup133 OS=Rattus norvegicus GN=Nup133 PE=1 SV=3	1	173.28	1.1676e-19	785	QHGIILK(1)TVYPQADSNLR	3	699.048	182720000
Q6P688	S-adenosylmethionine synthase;S-adenosylmethionine synthase isoform type-2;S-adenosylmethionine synthase;S-adenosylmethionine synthase isoform type-1	Mat2a;Mat2a;Mat1a;LOC100363915;Mat1a	>tr|Q6P688|Q6P688_RAT S-adenosylmethionine synthase OS=Rattus norvegicus GN=Mat2a PE=2 SV=1	1	84.568	0.0172399	289	DYTK(1)VDR	2	469.733	1882700
B2GV74		Klc2	>tr|B2GV74|B2GV74_RAT Kinesin light chain 2 (Predicted), isoform CRA_b OS=Rattus norvegicus GN=Klc2 PE=1 SV=1	1	110.98	0.000295463	318	VLGK(1)FHPDVAK	2	626.856	15062000
P63018	Heat shock cognate 71 kDa protein	Hspa8;LOC680121;Hspa8	>sp|P63018|HSP7C_RAT Heat shock cognate 71 kDa protein OS=Rattus norvegicus GN=Hspa8 PE=1 SV=1	1	85.937	0.000241196	112	GETK(1)SFYPEEVSSMVLTK	3	692.006	30686000
P63018	Heat shock cognate 71 kDa protein	Hspa8;LOC680121;Hspa8	>sp|P63018|HSP7C_RAT Heat shock cognate 71 kDa protein OS=Rattus norvegicus GN=Hspa8 PE=1 SV=1	1	74.428	0.00386965	126	SFYPEEVSSMVLTK(1)MK	3	639.983	106170000
P63018	Heat shock cognate 71 kDa protein	Hspa8;LOC680121;Hspa8	>sp|P63018|HSP7C_RAT Heat shock cognate 71 kDa protein OS=Rattus norvegicus GN=Hspa8 PE=1 SV=1	1	78.674	0.00129414	187	IINEPTAAAIAYGLDK(1)K	2	915.504	44571000
P63018	Heat shock cognate 71 kDa protein	Hspa8;LOC680121;Hspa8	>sp|P63018|HSP7C_RAT Heat shock cognate 71 kDa protein OS=Rattus norvegicus GN=Hspa8 PE=1 SV=1	1	109.72	3.98853e-06	328	LDK(1)SQIHDIVLVGGSTR	3	627.346	48282000
P63018	Heat shock cognate 71 kDa protein	Hspa8;LOC680121;Hspa8	>sp|P63018|HSP7C_RAT Heat shock cognate 71 kDa protein OS=Rattus norvegicus GN=Hspa8 PE=1 SV=1	1	202.65	3.31311e-25	246	MVNHFIAEFK(1)R	2	717.372	661660030
P63018	Heat shock cognate 71 kDa protein	Hspa8;LOC680121;Hspa8	>sp|P63018|HSP7C_RAT Heat shock cognate 71 kDa protein OS=Rattus norvegicus GN=Hspa8 PE=1 SV=1	1	99.815	0.00233045	524	MVQEAEK(1)YK	2	584.289	49525000
P63018	Heat shock cognate 71 kDa protein	Hspa8;LOC680121;Hspa8	>sp|P63018|HSP7C_RAT Heat shock cognate 71 kDa protein OS=Rattus norvegicus GN=Hspa8 PE=1 SV=1	1	167.69	1.80436e-18	71	NQVAMNPTNTVFDAK(1)R	2	932.455	136720000
P63018	Heat shock cognate 71 kDa protein	Hspa8;LOC680121;Hspa8	>sp|P63018|HSP7C_RAT Heat shock cognate 71 kDa protein OS=Rattus norvegicus GN=Hspa8 PE=1 SV=1	1	91.416	0.00051686	88	RFDDAVVQSDMK(1)HWPFMVVNDAGR	4	716.342	10937000
Q6P685		Eif2s2	>tr|Q6P685|Q6P685_RAT Eukaryotic translation initiation factor 2, subunit 2 (Beta) OS=Rattus norvegicus GN=Eif2s2 PE=1 SV=1	1	94.122	0.0361977	199	EKNPDMVAGEK(1)R	2	708.351	3348600
Q6P685		Eif2s2	>tr|Q6P685|Q6P685_RAT Eukaryotic translation initiation factor 2, subunit 2 (Beta) OS=Rattus norvegicus GN=Eif2s2 PE=1 SV=1	1	130.2	7.67741e-07	227	TSFVNFTDICK(1)LLHR	3	631.661	47587000
Q6P685		Eif2s2	>tr|Q6P685|Q6P685_RAT Eukaryotic translation initiation factor 2, subunit 2 (Beta) OS=Rattus norvegicus GN=Eif2s2 PE=1 SV=1	1	76.326	0.00277883	276	YIK(1)EYVTCHTCR	3	557.925	9940600
A0A0G2QC59			>tr|A0A0G2QC59|A0A0G2QC59_RAT Protein LOC499770 OS=Rattus norvegicus GN=LOC499770 PE=4 SV=1	1	102.9	0.000337376	244	TYK(1)GTVVSSQDPR	2	740.376	12933000
D3ZXA6		Pdpr	>tr|D3ZXA6|D3ZXA6_RAT Protein Pdpr OS=Rattus norvegicus GN=Pdpr PE=1 SV=1	1	90.861	0.000655079	758	DALLQQK(1)QTGVYK	2	767.417	6718600
D4ABD7		Trip11	>tr|D4ABD7|D4ABD7_RAT Protein Trip11 OS=Rattus norvegicus GN=Trip11 PE=1 SV=3	1	60.167	0.0455446	217	LQNIIK(1)ELK	2	570.853	3541400
P54313	Guanine nucleotide-binding protein G(I)/G(S)/G(T) subunit beta-2	Gnb2	>sp|P54313|GBB2_RAT Guanine nucleotide-binding protein G(I)/G(S)/G(T) subunit beta-2 OS=Rattus norvegicus GN=Gnb2 PE=1 SV=4	1	79.514	0.000415347	209	TFVSGACDASIK(1)LWDVR	3	656.328	21351000
A0A0G2JUL7	Septin-11	Sept11	>tr|A0A0G2JUL7|A0A0G2JUL7_RAT Septin 6 (Predicted), isoform CRA_b OS=Rattus norvegicus GN=Sept11 PE=4 SV=1	1	136.81	1.15514e-05	366	ELHEK(1)FDLLK	3	438.575	37421000
D3ZT90		Gcdh	>tr|D3ZT90|D3ZT90_RAT Glutaryl-Coenzyme A dehydrogenase (Predicted) OS=Rattus norvegicus GN=Gcdh PE=1 SV=1	1	86.136	0.00883222	249	GFLLEK(1)GMR	2	546.797	42992000
P54311	Guanine nucleotide-binding protein G(I)/G(S)/G(T) subunit beta-1	Gnb1	>sp|P54311|GBB1_RAT Guanine nucleotide-binding protein G(I)/G(S)/G(T) subunit beta-1 OS=Rattus norvegicus GN=Gnb1 PE=1 SV=4	1	71.601	0.00681141	57	GHLAK(1)IYAMHWGTDSR	3	628.977	11287000
P54311	Guanine nucleotide-binding protein G(I)/G(S)/G(T) subunit beta-1	Gnb1	>sp|P54311|GBB1_RAT Guanine nucleotide-binding protein G(I)/G(S)/G(T) subunit beta-1 OS=Rattus norvegicus GN=Gnb1 PE=1 SV=4	1	97.129	1.05456e-05	209	LFVSGACDASAK(1)LWDVR	2	968.983	37498000
Q62703	Reticulocalbin-2	Rcn2	>sp|Q62703|RCN2_RAT Reticulocalbin-2 OS=Rattus norvegicus GN=Rcn2 PE=1 SV=2	1	74.537	0.00719777	244	FVNDYDK(1)DSDGR	2	736.818	2674200
D3ZT95		Ercc4	>tr|D3ZT95|D3ZT95_RAT Protein Ercc4 OS=Rattus norvegicus GN=Ercc4 PE=4 SV=3	1	95.153	3.45407e-06	260	YHNPSLEVEDLSLENALGK(1)PFDK	3	886.441	67708000
P13803	Electron transfer flavoprotein subunit alpha, mitochondrial	Etfa	>sp|P13803|ETFA_RAT Electron transfer flavoprotein subunit alpha, mitochondrial OS=Rattus norvegicus GN=Etfa PE=1 SV=4	1	98.895	6.9235e-05	75	VAGVAK(1)VLVAQHDAYK	3	570.989	40021000
P13803	Electron transfer flavoprotein subunit alpha, mitochondrial	Etfa	>sp|P13803|ETFA_RAT Electron transfer flavoprotein subunit alpha, mitochondrial OS=Rattus norvegicus GN=Etfa PE=1 SV=4	1	65.118	0.0118139	85	VLVAQHDAYK(1)GLLPEELTPLILETQK	3	987.55	78907000
P13803	Electron transfer flavoprotein subunit alpha, mitochondrial	Etfa	>sp|P13803|ETFA_RAT Electron transfer flavoprotein subunit alpha, mitochondrial OS=Rattus norvegicus GN=Etfa PE=1 SV=4	1	117.39	0.00503295	164	VK(1)VFSVR	2	438.769	63301000
P13803	Electron transfer flavoprotein subunit alpha, mitochondrial	Etfa	>sp|P13803|ETFA_RAT Electron transfer flavoprotein subunit alpha, mitochondrial OS=Rattus norvegicus GN=Etfa PE=1 SV=4	1	90.861	0.000729616	69	VVQDLCK(1)VAGVAK	2	714.898	180050000
Q4KLK7		Nop56	>tr|Q4KLK7|Q4KLK7_RAT Nucleolar protein 5A OS=Rattus norvegicus GN=Nop56 PE=1 SV=1	1	46.873	0.0532811	134	LHFHNLVK(1)GLTDLSACK	4	499.517	10796000
A0A0G2K911	NSFL1 cofactor p47	Nsfl1c	>tr|A0A0G2K911|A0A0G2K911_RAT NSFL1 cofactor p47 OS=Rattus norvegicus GN=Nsfl1c PE=4 SV=1	1	88.872	0.00289866	215	LAHGGQVNLDMEDHRDEDFVK(1)PK	3	898.098	88521000
P54319	Phospholipase A-2-activating protein	Plaa	>sp|P54319|PLAP_RAT Phospholipase A-2-activating protein OS=Rattus norvegicus GN=Plaa PE=2 SV=3	1	90.707	0.000770867	112	GHK(1)DTVCSLSSGK	2	709.341	1996200
D4A5K6		Zmpste24	>tr|D4A5K6|D4A5K6_RAT Protein Zmpste24 OS=Rattus norvegicus GN=Zmpste24 PE=1 SV=1	1	77.072	0.0250849	470	LQALK(1)NAK	2	464.285	8132900
D3ZID4		Nipbl	>tr|D3ZID4|D3ZID4_RAT Protein Nipbl OS=Rattus norvegicus GN=Nipbl PE=1 SV=2	1	61.56	0.0482245	876	GAK(1)PVVVLQK	2	540.842	34448000
P54318	Pancreatic lipase-related protein 2	Pnliprp2;Pnliprp2	>sp|P54318|LIPR2_RAT Pancreatic lipase-related protein 2 OS=Rattus norvegicus GN=Pnliprp2 PE=1 SV=1	1	74.776	0.00199411	31	EVCYGHLGCFSNDK(1)PWAGMLQR	3	889.735	53944000
P54316	Inactive pancreatic lipase-related protein 1	Pnliprp1	>sp|P54316|LIPR1_RAT Inactive pancreatic lipase-related protein 1 OS=Rattus norvegicus GN=Pnliprp1 PE=2 SV=1	1	49.632	0.0643518	335	FAGK(1)SGDEPQK	2	603.293	7518500
P54316	Inactive pancreatic lipase-related protein 1	Pnliprp1	>sp|P54316|LIPR1_RAT Inactive pancreatic lipase-related protein 1 OS=Rattus norvegicus GN=Pnliprp1 PE=2 SV=1	1	96.604	0.000951604	381	VALFGSK(1)GNTR	2	596.328	39762000
G3V6T7	Protein disulfide-isomerase A4	Pdia4;Pdia4	>tr|G3V6T7|G3V6T7_RAT Protein disulfide-isomerase A4 OS=Rattus norvegicus GN=Pdia4 PE=1 SV=1	1	106.3	4.17901e-05	627	DLEHLSK(1)FIDEHATK	4	456.984	286049984
G3V6T7	Protein disulfide-isomerase A4	Pdia4;Pdia4	>tr|G3V6T7|G3V6T7_RAT Protein disulfide-isomerase A4 OS=Rattus norvegicus GN=Pdia4 PE=1 SV=1	1	135.43	0.000174067	635	FIDEHATK(1)R	2	579.799	19838000
G3V6T7	Protein disulfide-isomerase A4	Pdia4;Pdia4	>tr|G3V6T7|G3V6T7_RAT Protein disulfide-isomerase A4 OS=Rattus norvegicus GN=Pdia4 PE=1 SV=1	1	95.981	0.000252819	389	DYVVK(1)HALPLVGHR	4	412.235	45145000
G3V6T7	Protein disulfide-isomerase A4	Pdia4;Pdia4	>tr|G3V6T7|G3V6T7_RAT Protein disulfide-isomerase A4 OS=Rattus norvegicus GN=Pdia4 PE=1 SV=1	1	180.09	1.22304e-16	292	EILTLK(1)QVQEFLK	2	815.974	51643000
G3V6T7	Protein disulfide-isomerase A4	Pdia4;Pdia4	>tr|G3V6T7|G3V6T7_RAT Protein disulfide-isomerase A4 OS=Rattus norvegicus GN=Pdia4 PE=1 SV=1	1	70.837	0.00707387	270	EK(1)YGIVDYMVEQSGPPSK	3	690.335	7459300
G3V6T7	Protein disulfide-isomerase A4	Pdia4;Pdia4	>tr|G3V6T7|G3V6T7_RAT Protein disulfide-isomerase A4 OS=Rattus norvegicus GN=Pdia4 PE=1 SV=1	1	101.53	0.000110554	344	FHHTFSTEIAK(1)FLK	3	583.31	67865000
G3V6T7	Protein disulfide-isomerase A4	Pdia4;Pdia4	>tr|G3V6T7|G3V6T7_RAT Protein disulfide-isomerase A4 OS=Rattus norvegicus GN=Pdia4 PE=1 SV=1	1	80.455	0.0198692	347	FLK(1)VSLGK	2	467.292	50543000
G3V6T7	Protein disulfide-isomerase A4	Pdia4;Pdia4	>tr|G3V6T7|G3V6T7_RAT Protein disulfide-isomerase A4 OS=Rattus norvegicus GN=Pdia4 PE=1 SV=1	1	69.812	0.0156927	364	FQSK(1)YEPR	2	548.775	27819000
G3V6T7	Protein disulfide-isomerase A4	Pdia4;Pdia4	>tr|G3V6T7|G3V6T7_RAT Protein disulfide-isomerase A4 OS=Rattus norvegicus GN=Pdia4 PE=1 SV=1	1	93.424	0.000262344	483	K(1)FAMEPEEFDSDALR	2	913.917	6141100
G3V6T7	Protein disulfide-isomerase A4	Pdia4;Pdia4	>tr|G3V6T7|G3V6T7_RAT Protein disulfide-isomerase A4 OS=Rattus norvegicus GN=Pdia4 PE=1 SV=1	1	172.13	1.38502e-15	243	VDATEQTDLAK(1)R	2	694.854	20123000
G3V6T7	Protein disulfide-isomerase A4	Pdia4;Pdia4	>tr|G3V6T7|G3V6T7_RAT Protein disulfide-isomerase A4 OS=Rattus norvegicus GN=Pdia4 PE=1 SV=1	1	74.141	0.0112751	531	VVVGK(1)TFDAIVMDPK	3	554.304	198540000
P63025	Vesicle-associated membrane protein 3;Vesicle-associated membrane protein 2;Vesicle-associated membrane protein 1	Vamp3;Vamp1;Vamp2;Vamp1	>sp|P63025|VAMP3_RAT Vesicle-associated membrane protein 3 OS=Rattus norvegicus GN=Vamp3 PE=1 SV=1	1	114.4	0.00102184	39	VNVDK(1)VLER	2	557.317	23371000
P08461	Dihydrolipoyllysine-residue acetyltransferase component of pyruvate dehydrogenase complex, mitochondrial	Dlat	>sp|P08461|ODP2_RAT Dihydrolipoyllysine-residue acetyltransferase component of pyruvate dehydrogenase complex, mitochondrial OS=Rattus norvegicus GN=Dlat PE=1 SV=3	1	184.87	1.29395e-08	451	KELNK(1)MLEGK	2	616.339	425809984
D3ZC84	Ubiquitin carboxyl-terminal hydrolase	Usp9x	>tr|D3ZC84|D3ZC84_RAT Ubiquitin carboxyl-terminal hydrolase OS=Rattus norvegicus GN=Usp9x PE=1 SV=1	1	120.21	8.19603e-10	447	HEAIVK(1)NVHDLLAK	3	543.642	0
D3ZC84	Ubiquitin carboxyl-terminal hydrolase	Usp9x	>tr|D3ZC84|D3ZC84_RAT Ubiquitin carboxyl-terminal hydrolase OS=Rattus norvegicus GN=Usp9x PE=1 SV=1	1	102.65	3.6355e-06	1722	VLGGSFADQK(1)ICQGCPHR	3	691.332	15411000
G3V992		Gtf2e1	>tr|G3V992|G3V992_RAT General transcription factor II E, polypeptide 1 (Alpha subunit) OS=Rattus norvegicus GN=Gtf2e1 PE=1 SV=1	1	68.536	0.0327903	67	SVLNNLK(1)GDK	2	565.314	9621200
G3V6T1		Copa	>tr|G3V6T1|G3V6T1_RAT Coatomer subunit alpha OS=Rattus norvegicus GN=Copa PE=1 SV=1	1	144.77	6.04479e-05	1028	FEDAVEK(1)FR	2	591.793	121220000
G3V6T1		Copa	>tr|G3V6T1|G3V6T1_RAT Coatomer subunit alpha OS=Rattus norvegicus GN=Copa PE=1 SV=1	1	111.82	0.00652021	8	FETK(1)SAR	2	440.73	42023000
G3V6T1		Copa	>tr|G3V6T1|G3V6T1_RAT Coatomer subunit alpha OS=Rattus norvegicus GN=Copa PE=1 SV=1	1	63.419	0.039681	600	FK(1)LALINR	2	508.816	3988900
G3V6T1		Copa	>tr|G3V6T1|G3V6T1_RAT Coatomer subunit alpha OS=Rattus norvegicus GN=Copa PE=1 SV=1	1	125.11	7.15505e-11	198	GITGVDLFGTTDAVVK(1)HVLEGHDR	4	645.337	99317000
G3V6T1		Copa	>tr|G3V6T1|G3V6T1_RAT Coatomer subunit alpha OS=Rattus norvegicus GN=Copa PE=1 SV=1	1	114.89	3.91642e-05	607	K(1)YDEVLHMVR	2	666.342	209300000
G3V6T1		Copa	>tr|G3V6T1|G3V6T1_RAT Coatomer subunit alpha OS=Rattus norvegicus GN=Copa PE=1 SV=1	1	148.57	8.25364e-13	46	MCTLIDK(1)FDEHDGPVR	3	664.305	443220000
G3V6T1		Copa	>tr|G3V6T1|G3V6T1_RAT Coatomer subunit alpha OS=Rattus norvegicus GN=Copa PE=1 SV=1	1	140.17	9.66563e-06	438	MHSLLIK(1)NLK	3	413.581	26486000
G3V6T1		Copa	>tr|G3V6T1|G3V6T1_RAT Coatomer subunit alpha OS=Rattus norvegicus GN=Copa PE=1 SV=1	1	99.7	0.00444818	4	MLTK(1)FETK	2	520.278	105960000
G3V6T1		Copa	>tr|G3V6T1|G3V6T1_RAT Coatomer subunit alpha OS=Rattus norvegicus GN=Copa PE=1 SV=1	1	170.73	4.91813e-07	280	VWDMSK(1)R	2	482.239	43944000
G3V6T1		Copa	>tr|G3V6T1|G3V6T1_RAT Coatomer subunit alpha OS=Rattus norvegicus GN=Copa PE=1 SV=1	1	124.89	0.00303329	81	VWNYK(1)LR	2	510.785	93783000
Q6TUG0	DnaJ homolog subfamily B member 11	Dnajb11	>sp|Q6TUG0|DJB11_RAT DnaJ homolog subfamily B member 11 OS=Rattus norvegicus GN=Dnajb11 PE=2 SV=1	1	72.2	0.0197097	28	DFYK(1)ILGVPR	2	625.351	14168000
Q9WVJ6		Tgm2	>tr|Q9WVJ6|Q9WVJ6_RAT Protein Tgm2 OS=Rattus norvegicus GN=Tgm2 PE=1 SV=1	1	75.819	0.0060177	671	LVVNFQCDK(1)LK	2	703.379	0
G3V990	Septin-5	Sept5;Sept5;Sept5;Sept5	>tr|G3V990|G3V990_RAT Platelet glycoprotein Ib beta chain OS=Rattus norvegicus GN=Gp1bb PE=1 SV=2	1	60.618	0.0175448	90	INQTVEILK(1)HTVDIEEK	3	684.372	24827000
G3V990	Septin-5	Sept5;Sept5;Sept5;Sept5	>tr|G3V990|G3V990_RAT Platelet glycoprotein Ib beta chain OS=Rattus norvegicus GN=Gp1bb PE=1 SV=2	1	57.045	0.0214585	296	THMHDLK(1)DVTCDVHYENYR	4	619.526	56505000
F1M2R3		Zkscan3;Zkscan3;Zkscan3	>tr|F1M2R3|F1M2R3_RAT Protein Zkscan3 OS=Rattus norvegicus GN=Zkscan3 PE=4 SV=1	1	81.327	0.000380753	25	IHTGLK(1)PYECEECGK	3	621.619	7311500
P05197	Elongation factor 2	Eef2	>sp|P05197|EF2_RAT Elongation factor 2 OS=Rattus norvegicus GN=Eef2 PE=1 SV=4	1	138.2	6.7453e-08	571	DLEEDHACIPIK(1)K	2	805.398	212760000
P05197	Elongation factor 2	Eef2	>sp|P05197|EF2_RAT Elongation factor 2 OS=Rattus norvegicus GN=Eef2 PE=1 SV=4	1	180.2	3.90146e-09	445	KEDLYLK(1)PIQR	2	722.912	180630000
P05197	Elongation factor 2	Eef2	>sp|P05197|EF2_RAT Elongation factor 2 OS=Rattus norvegicus GN=Eef2 PE=1 SV=4	1	122.18	7.60318e-12	32	NMSVIAHVDHGK(1)STLTDSLVCK	3	818.742	30473000
P05197	Elongation factor 2	Eef2	>sp|P05197|EF2_RAT Elongation factor 2 OS=Rattus norvegicus GN=Eef2 PE=1 SV=4	1	126.04	0.00148234	337	PLLK(1)AVMR	2	485.299	99662000
P05197	Elongation factor 2	Eef2	>sp|P05197|EF2_RAT Elongation factor 2 OS=Rattus norvegicus GN=Eef2 PE=1 SV=4	1	89.382	0.000441807	235	QFAEMYVAK(1)FAAK	3	515.931	69703000
P05197	Elongation factor 2	Eef2	>sp|P05197|EF2_RAT Elongation factor 2 OS=Rattus norvegicus GN=Eef2 PE=1 SV=4	1	83.045	0.00539908	498	VMK(1)FSVSPVVR	2	645.866	4850500
P05197	Elongation factor 2	Eef2	>sp|P05197|EF2_RAT Elongation factor 2 OS=Rattus norvegicus GN=Eef2 PE=1 SV=4	1	134.88	4.85789e-08	638	YLAEK(1)YEWDVAEAR	2	892.928	66590000
A0A0G2JSG6	Adenylate kinase 2, mitochondrial	Ak2	>tr|A0A0G2JSG6|A0A0G2JSG6_RAT Adenylate kinase 2, mitochondrial OS=Rattus norvegicus GN=Ak2 PE=4 SV=1	1	93.5	6.67889e-06	85	LVSDEMVVELIEK(1)NLETPSCK	3	825.75	16692000
P63029	Translationally-controlled tumor protein	Tpt1;LOC100360791;LOC685718	>sp|P63029|TCTP_RAT Translationally-controlled tumor protein OS=Rattus norvegicus GN=Tpt1 PE=1 SV=1	1	172.82	4.25444e-19	19	DLISHDELFSDIYK(1)IR	3	669.346	82289000
P63029	Translationally-controlled tumor protein	Tpt1;LOC100360791;LOC685718	>sp|P63029|TCTP_RAT Translationally-controlled tumor protein OS=Rattus norvegicus GN=Tpt1 PE=1 SV=1	1	110.81	0.00599871	93	YIK(1)DYMK	2	501.752	49078000
F1MAP9		Huwe1	>tr|F1MAP9|F1MAP9_RAT E3 ubiquitin-protein ligase HUWE1 OS=Rattus norvegicus GN=Huwe1 PE=1 SV=2	1	49.924	0.0636688	1904	TTPLK(1)PSSLPVIPDTIK	2	925.038	5236300
Q05982	Nucleoside diphosphate kinase A	Nme1	>sp|Q05982|NDKA_RAT Nucleoside diphosphate kinase A OS=Rattus norvegicus GN=Nme1 PE=1 SV=1	1	133.29	4.00005e-09	49	FIQASEDLLK(1)EHYIDLK	2	1052.55	627630020
D4A817	Histone H2B	LOC100912338	>tr|D4A817|D4A817_RAT Histone H2B OS=Rattus norvegicus GN=LOC100912338 PE=3 SV=3	1	195.87	2.05652e-12	13	K(1)GSK(1)K(1)AVTK(1)GQK	2	714.414	19721000
D4A817	Histone H2B	LOC100912338	>tr|D4A817|D4A817_RAT Histone H2B OS=Rattus norvegicus GN=LOC100912338 PE=3 SV=3	1	195.87	2.05652e-12	16	K(1)GSK(1)K(1)AVTK(1)GQK	2	714.414	19721000
D4A817	Histone H2B	LOC100912338	>tr|D4A817|D4A817_RAT Histone H2B OS=Rattus norvegicus GN=LOC100912338 PE=3 SV=3	1	195.87	2.05652e-12	17	K(1)GSK(1)K(1)AVTK(1)GQK	2	714.414	19721000
D4A817	Histone H2B	LOC100912338	>tr|D4A817|D4A817_RAT Histone H2B OS=Rattus norvegicus GN=LOC100912338 PE=3 SV=3	1	195.87	2.05652e-12	21	K(1)GSK(1)K(1)AVTK(1)GQK	2	714.414	19721000
Q9EQX9	Ubiquitin-conjugating enzyme E2 N	Ube2n;Ube2n;LOC683536	>sp|Q9EQX9|UBE2N_RAT Ubiquitin-conjugating enzyme E2 N OS=Rattus norvegicus GN=Ube2n PE=1 SV=1	1	135.86	1.43748e-05	94	DK(1)WSPALQIR	2	628.343	16657000
Q9EQX9	Ubiquitin-conjugating enzyme E2 N	Ube2n;Ube2n;LOC683536	>sp|Q9EQX9|UBE2N_RAT Ubiquitin-conjugating enzyme E2 N OS=Rattus norvegicus GN=Ube2n PE=1 SV=1	1	97.716	0.000448918	74	FMTK(1)IYHPNVDK	2	767.89	123220000
Q9EQX9	Ubiquitin-conjugating enzyme E2 N	Ube2n;Ube2n;LOC683536	>sp|Q9EQX9|UBE2N_RAT Ubiquitin-conjugating enzyme E2 N OS=Rattus norvegicus GN=Ube2n PE=1 SV=1	1	64.82	0.0366115	92	ICLDILK(1)DK	2	580.323	162650000
P32551	Cytochrome b-c1 complex subunit 2, mitochondrial	Uqcrc2	>sp|P32551|QCR2_RAT Cytochrome b-c1 complex subunit 2, mitochondrial OS=Rattus norvegicus GN=Uqcrc2 PE=1 SV=2	1	64.82	0.0504242	249	GGLGLAGAK(1)AK	2	492.795	48073000
P32551	Cytochrome b-c1 complex subunit 2, mitochondrial	Uqcrc2	>sp|P32551|QCR2_RAT Cytochrome b-c1 complex subunit 2, mitochondrial OS=Rattus norvegicus GN=Uqcrc2 PE=1 SV=2	1	179.5	2.05245e-18	91	LASTLTTK(1)GASSFK	3	485.268	468780000
P62193	26S protease regulatory subunit 4	Psmc1	>sp|P62193|PRS4_RAT 26S protease regulatory subunit 4 OS=Rattus norvegicus GN=Psmc1 PE=2 SV=1	1	105.03	0.000548769	326	GDVK(1)VIMATNR	2	623.335	12950000
P62193	26S protease regulatory subunit 4	Psmc1	>sp|P62193|PRS4_RAT 26S protease regulatory subunit 4 OS=Rattus norvegicus GN=Psmc1 PE=2 SV=1	1	83.37	0.000341365	258	VVGSELIQK(1)YLGDGPK	2	872.978	35843000
Q80U96	Exportin-1	Xpo1	>sp|Q80U96|XPO1_RAT Exportin-1 OS=Rattus norvegicus GN=Xpo1 PE=1 SV=1	1	77.741	0.0243656	560	AHWK(1)FLK	2	486.277	14786000
Q80U96	Exportin-1	Xpo1	>sp|Q80U96|XPO1_RAT Exportin-1 OS=Rattus norvegicus GN=Xpo1 PE=1 SV=1	1	115.06	0.000129286	686	DPETVK(1)QLGSILK	2	735.414	21745000
Q80U96	Exportin-1	Xpo1	>sp|Q80U96|XPO1_RAT Exportin-1 OS=Rattus norvegicus GN=Xpo1 PE=1 SV=1	1	89.011	2.45717e-05	54	MAQEVLTHLK(1)EHPDAWTR	3	735.369	8364700
Q80U96	Exportin-1	Xpo1	>sp|Q80U96|XPO1_RAT Exportin-1 OS=Rattus norvegicus GN=Xpo1 PE=1 SV=1	1	138.23	7.03853e-22	568	TVVNK(1)LFEFMHETHDGVQDMACDTFIK	3	1085.5	1500700030
Q62950	Dihydropyrimidinase-related protein 1	Crmp1	>sp|Q62950|DPYL1_RAT Dihydropyrimidinase-related protein 1 OS=Rattus norvegicus GN=Crmp1 PE=1 SV=1	1	61.409	0.0315679	254	INCPVYITK(1)VMSK	2	797.92	10743000
Q62950	Dihydropyrimidinase-related protein 1	Crmp1	>sp|Q62950|DPYL1_RAT Dihydropyrimidinase-related protein 1 OS=Rattus norvegicus GN=Crmp1 PE=1 SV=1	1	78.683	0.00229419	472	K(1)PFPEHLYQR	3	452.907	5897700
Q62950	Dihydropyrimidinase-related protein 1	Crmp1	>sp|Q62950|DPYL1_RAT Dihydropyrimidinase-related protein 1 OS=Rattus norvegicus GN=Crmp1 PE=1 SV=1	1	78.324	0.00637826	487	SK(1)VFGLHSVSR	2	629.849	0
B5DFN3	Mitochondrial nucleoid factor 1	Mnf1	>sp|B5DFN3|UQCC2_RAT Ubiquinol-cytochrome-c reductase complex assembly factor 2 OS=Rattus norvegicus GN=Uqcc2 PE=2 SV=1	1	64.64	0.0465035	123	FAPTRPEEK(1)HR	3	470.581	2618200
D3ZIE9		Aldh18a1	>tr|D3ZIE9|D3ZIE9_RAT Protein Aldh18a1 OS=Rattus norvegicus GN=Aldh18a1 PE=3 SV=1	1	98.233	0.00315701	59	AHGK(1)PFAHR	2	531.783	1938500
D3ZIE9		Aldh18a1	>tr|D3ZIE9|D3ZIE9_RAT Protein Aldh18a1 OS=Rattus norvegicus GN=Aldh18a1 PE=3 SV=1	1	79.695	0.00270991	149	QALHSGQNHLK(1)EMAIPVLEAR	4	596.818	26876000
P63036	DnaJ homolog subfamily A member 1	Dnaja1	>sp|P63036|DNJA1_RAT DnaJ homolog subfamily A member 1 OS=Rattus norvegicus GN=Dnaja1 PE=1 SV=1	1	112.45	0.000210437	130	LALQK(1)NVICDK	2	672.371	58244000
G3V6U3		Alg2	>tr|G3V6U3|G3V6U3_RAT Asparagine-linked glycosylation 2 homolog (Yeast, alpha-1,3-mannosyltransferase), isoform CRA_a OS=Rattus norvegicus GN=Alg2 PE=1 SV=1	1	83.783	0.00588278	189	ETFK(1)TLSHR	3	387.54	55333000
G3V6U3		Alg2	>tr|G3V6U3|G3V6U3_RAT Asparagine-linked glycosylation 2 homolog (Yeast, alpha-1,3-mannosyltransferase), isoform CRA_a OS=Rattus norvegicus GN=Alg2 PE=1 SV=1	1	162.93	1.75192e-12	282	VLENVEHYK(1)ELK	3	514.944	68459000
P63031	Mitochondrial pyruvate carrier 1	Mpc1	>sp|P63031|MPC1_RAT Mitochondrial pyruvate carrier 1 OS=Rattus norvegicus GN=Mpc1 PE=3 SV=1	1	98.997	0.0046751	72	FAYK(1)VQPR	2	525.79	17763000
P0C5Y8	Alsin	Als2	>sp|P0C5Y8|ALS2_RAT Alsin OS=Rattus norvegicus GN=Als2 PE=2 SV=1	1	54.259	0.0539972	527	TEVWTWGK(1)GK	2	617.317	17415000
Q9WVK7	Hydroxyacyl-coenzyme A dehydrogenase, mitochondrial	Hadh	>sp|Q9WVK7|HCDH_RAT Hydroxyacyl-coenzyme A dehydrogenase, mitochondrial OS=Rattus norvegicus GN=Hadh PE=2 SV=1	1	93.505	0.000153728	249	EDIDTAMK(1)LGAGYPMGPFELLDYVGLDTTK	3	1101.53	14387000
Q9WVK7	Hydroxyacyl-coenzyme A dehydrogenase, mitochondrial	Hadh	>sp|Q9WVK7|HCDH_RAT Hydroxyacyl-coenzyme A dehydrogenase, mitochondrial OS=Rattus norvegicus GN=Hadh PE=2 SV=1	1	90.397	2.73351e-07	300	FILDGWHEMDPENPLFQPSPSMNNLVAQK(1)K	4	881.93	129710000
Q9WVK7	Hydroxyacyl-coenzyme A dehydrogenase, mitochondrial	Hadh	>sp|Q9WVK7|HCDH_RAT Hydroxyacyl-coenzyme A dehydrogenase, mitochondrial OS=Rattus norvegicus GN=Hadh PE=2 SV=1	1	103.88	0.000169022	87	FTENPK(1)AADEFVEK	2	833.902	36072000
Q9WVK7	Hydroxyacyl-coenzyme A dehydrogenase, mitochondrial	Hadh	>sp|Q9WVK7|HCDH_RAT Hydroxyacyl-coenzyme A dehydrogenase, mitochondrial OS=Rattus norvegicus GN=Hadh PE=2 SV=1	1	103.74	0.00437104	75	GIEESLK(1)R	2	487.269	331150016
Q9WVK7	Hydroxyacyl-coenzyme A dehydrogenase, mitochondrial	Hadh	>sp|Q9WVK7|HCDH_RAT Hydroxyacyl-coenzyme A dehydrogenase, mitochondrial OS=Rattus norvegicus GN=Hadh PE=2 SV=1	1	162.08	4.50733e-31	65	HVTVIGGGLMGAGIAQVAAATGHTVVLVDQTEDILAK(1)SK	4	968.275	57939000
Q9WVK7	Hydroxyacyl-coenzyme A dehydrogenase, mitochondrial	Hadh	>sp|Q9WVK7|HCDH_RAT Hydroxyacyl-coenzyme A dehydrogenase, mitochondrial OS=Rattus norvegicus GN=Hadh PE=2 SV=1	1	109.01	0.0143708	81	K(1)FTENPK	2	453.24	21259000
Q9WVK7	Hydroxyacyl-coenzyme A dehydrogenase, mitochondrial	Hadh	>sp|Q9WVK7|HCDH_RAT Hydroxyacyl-coenzyme A dehydrogenase, mitochondrial OS=Rattus norvegicus GN=Hadh PE=2 SV=1	1	138.95	4.72829e-18	136	LDK(1)FAAEHTIFASNTSSLQITNIANATTR	3	1059.88	108010000
Q9WVK7	Hydroxyacyl-coenzyme A dehydrogenase, mitochondrial	Hadh	>sp|Q9WVK7|HCDH_RAT Hydroxyacyl-coenzyme A dehydrogenase, mitochondrial OS=Rattus norvegicus GN=Hadh PE=2 SV=1	1	160.88	2.3774e-05	127	LK(1)NELFQR	2	545.306	477830016
Q9WVK7	Hydroxyacyl-coenzyme A dehydrogenase, mitochondrial	Hadh	>sp|Q9WVK7|HCDH_RAT Hydroxyacyl-coenzyme A dehydrogenase, mitochondrial OS=Rattus norvegicus GN=Hadh PE=2 SV=1	1	119.25	6.89781e-05	185	LVEVIK(1)TPMTSQK	2	766.424	216110000
Q9WVK7	Hydroxyacyl-coenzyme A dehydrogenase, mitochondrial	Hadh	>sp|Q9WVK7|HCDH_RAT Hydroxyacyl-coenzyme A dehydrogenase, mitochondrial OS=Rattus norvegicus GN=Hadh PE=2 SV=1	1	270.17	0	192	TPMTSQK(1)TFESLVDFCK	3	687.66	3027699970
Q9WVK7	Hydroxyacyl-coenzyme A dehydrogenase, mitochondrial	Hadh	>sp|Q9WVK7|HCDH_RAT Hydroxyacyl-coenzyme A dehydrogenase, mitochondrial OS=Rattus norvegicus GN=Hadh PE=2 SV=1	1	145	1.72859e-08	202	TFESLVDFCK(1)TLGK	2	843.924	9797900300
Q9WVK7	Hydroxyacyl-coenzyme A dehydrogenase, mitochondrial	Hadh	>sp|Q9WVK7|HCDH_RAT Hydroxyacyl-coenzyme A dehydrogenase, mitochondrial OS=Rattus norvegicus GN=Hadh PE=2 SV=1	1	149.49	4.50355e-07	206	TLGK(1)HPVSCK	2	584.811	500240000
Q9WVK7	Hydroxyacyl-coenzyme A dehydrogenase, mitochondrial	Hadh	>sp|Q9WVK7|HCDH_RAT Hydroxyacyl-coenzyme A dehydrogenase, mitochondrial OS=Rattus norvegicus GN=Hadh PE=2 SV=1	1	91.867	0.00547091	312	TGEGFYK(1)YK	2	567.777	295880000
Q9WVK7	Hydroxyacyl-coenzyme A dehydrogenase, mitochondrial	Hadh	>sp|Q9WVK7|HCDH_RAT Hydroxyacyl-coenzyme A dehydrogenase, mitochondrial OS=Rattus norvegicus GN=Hadh PE=2 SV=1	1	102.75	5.62632e-07	125	TLSSLSTSTDAASVVHSTDLVVEAIVENLK(1)LK	3	1123.94	707340030
Q62717	Calcium-dependent secretion activator 1	Cadps;Cadps	>sp|Q62717|CAPS1_RAT Calcium-dependent secretion activator 1 OS=Rattus norvegicus GN=Cadps PE=1 SV=1	1	74.267	0.0219803	1054	IAFEVK(1)LQK	2	559.334	11001000
Q62717	Calcium-dependent secretion activator 1	Cadps;Cadps	>sp|Q62717|CAPS1_RAT Calcium-dependent secretion activator 1 OS=Rattus norvegicus GN=Cadps PE=1 SV=1	1	143.98	3.51942e-08	499	MTVSK(1)NCPDQDLK	2	789.369	24655000
P21670	Proteasome subunit alpha type-4	Psma4	>sp|P21670|PSA4_RAT Proteasome subunit alpha type-4 OS=Rattus norvegicus GN=Psma4 PE=1 SV=1	1	90.729	8.55841e-06	176	ATCIGNNSAAAVSMLK(1)QDYK	2	1092.52	73303000
P21670	Proteasome subunit alpha type-4	Psma4	>sp|P21670|PSA4_RAT Proteasome subunit alpha type-4 OS=Rattus norvegicus GN=Psma4 PE=1 SV=1	1	73.248	0.0437146	238	EVEQLIK(1)K	2	514.803	16902000
P21670	Proteasome subunit alpha type-4	Psma4	>sp|P21670|PSA4_RAT Proteasome subunit alpha type-4 OS=Rattus norvegicus GN=Psma4 PE=1 SV=1	1	113.53	3.66689e-05	54	NIHK(1)LLDEVFFSEK	3	587.645	40064000
P21670	Proteasome subunit alpha type-4	Psma4	>sp|P21670|PSA4_RAT Proteasome subunit alpha type-4 OS=Rattus norvegicus GN=Psma4 PE=1 SV=1	1	112.36	0.000398451	127	QAYTQFGGK(1)R	2	599.304	27907000
P21670	Proteasome subunit alpha type-4	Psma4	>sp|P21670|PSA4_RAT Proteasome subunit alpha type-4 OS=Rattus norvegicus GN=Psma4 PE=1 SV=1	1	124.67	0.00010505	199	VLNK(1)TMDVSK	2	588.818	57199000
P63039	60 kDa heat shock protein, mitochondrial	Hspd1	>sp|P63039|CH60_RAT 60 kDa heat shock protein, mitochondrial OS=Rattus norvegicus GN=Hspd1 PE=1 SV=1	1	98.943	7.39871e-05	249	CEFQDAYVLLSEK(1)K	3	591.291	28266000
P63039	60 kDa heat shock protein, mitochondrial	Hspd1	>sp|P63039|CH60_RAT 60 kDa heat shock protein, mitochondrial OS=Rattus norvegicus GN=Hspd1 PE=1 SV=1	1	77.185	0.00896479	191	DIGNIISDAMK(1)K	2	673.853	30235000
P63039	60 kDa heat shock protein, mitochondrial	Hspd1	>sp|P63039|CH60_RAT 60 kDa heat shock protein, mitochondrial OS=Rattus norvegicus GN=Hspd1 PE=1 SV=1	1	68.846	0.0354042	130	EGFEK(1)ISK	2	490.258	66038000
P63039	60 kDa heat shock protein, mitochondrial	Hspd1	>sp|P63039|CH60_RAT 60 kDa heat shock protein, mitochondrial OS=Rattus norvegicus GN=Hspd1 PE=1 SV=1	1	128.95	2.40803e-08	156	GVMLAVDAVIAELK(1)K	3	533.644	160470000
P63039	60 kDa heat shock protein, mitochondrial	Hspd1	>sp|P63039|CH60_RAT 60 kDa heat shock protein, mitochondrial OS=Rattus norvegicus GN=Hspd1 PE=1 SV=1	1	152.63	8.06107e-05	469	IGIEIIK(1)R	2	492.316	67557000
P63039	60 kDa heat shock protein, mitochondrial	Hspd1	>sp|P63039|CH60_RAT 60 kDa heat shock protein, mitochondrial OS=Rattus norvegicus GN=Hspd1 PE=1 SV=1	1	71.098	0.012231	516	ILQSSSEVGYDAMLGDFVNMVEK(1)GIIDPTK	3	1100.21	9604900
P63039	60 kDa heat shock protein, mitochondrial	Hspd1	>sp|P63039|CH60_RAT 60 kDa heat shock protein, mitochondrial OS=Rattus norvegicus GN=Hspd1 PE=1 SV=1	1	161.02	1.70867e-22	269	K(1)PLVIIAEDVDGEALSTLVLNR	3	803.12	30872000
P63039	60 kDa heat shock protein, mitochondrial	Hspd1	>sp|P63039|CH60_RAT 60 kDa heat shock protein, mitochondrial OS=Rattus norvegicus GN=Hspd1 PE=1 SV=1	1	88.593	0.000147058	218	TLNDELEIIEGMK(1)FDR	3	655.659	33638000
B2GV15		Dbt	>tr|B2GV15|B2GV15_RAT Dihydrolipoamide branched chain transacylase E2 OS=Rattus norvegicus GN=Dbt PE=1 SV=1	1	199.8	1.95348e-15	295	LREELK(1)PVALAR	2	718.933	66619000
B2GV15		Dbt	>tr|B2GV15|B2GV15_RAT Dihydrolipoamide branched chain transacylase E2 OS=Rattus norvegicus GN=Dbt PE=1 SV=1	1	55.806	0.0476023	82	EVTIK(1)EWYVK	2	668.861	39330000
B2GV15		Dbt	>tr|B2GV15|B2GV15_RAT Dihydrolipoamide branched chain transacylase E2 OS=Rattus norvegicus GN=Dbt PE=1 SV=1	1	73.885	0.021648	435	FDQK(1)GDVYK	2	571.28	4934500
B2GV15		Dbt	>tr|B2GV15|B2GV15_RAT Dihydrolipoamide branched chain transacylase E2 OS=Rattus norvegicus GN=Dbt PE=1 SV=1	1	182.09	1.14167e-26	440	GDVYK(1)AQIMNVSWSADHR	2	1060	1535000060
B2GV15		Dbt	>tr|B2GV15|B2GV15_RAT Dihydrolipoamide branched chain transacylase E2 OS=Rattus norvegicus GN=Dbt PE=1 SV=1	1	109.6	0.000190878	202	ILK(1)EDILNFLEK	2	758.935	6165000
B2GV15		Dbt	>tr|B2GV15|B2GV15_RAT Dihydrolipoamide branched chain transacylase E2 OS=Rattus norvegicus GN=Dbt PE=1 SV=1	1	97.5	4.43795e-07	133	LYYNLDDIAYVGK(1)PLIDIETEALK	3	937.828	28664000
A2VCX1	TIP41-like protein	Tiprl	>sp|A2VCX1|TIPRL_RAT TIP41-like protein OS=Rattus norvegicus GN=Tiprl PE=2 SV=1	1	50.088	0.0604938	29	THIMK(1)SADVEK	2	650.832	1599500
Q4G017	Nischarin	Nisch	>sp|Q4G017|NISCH_RAT Nischarin OS=Rattus norvegicus GN=Nisch PE=2 SV=2	1	107.65	2.5236e-10	218	EQLLPFDLSIFK(1)SLHQVEMSHCDAK	4	754.374	41805000
B2RYX0		Naca;Naca	>tr|B2RYX0|B2RYX0_RAT Naca protein OS=Rattus norvegicus GN=Naca PE=1 SV=1	1	156.67	2.76754e-13	142	IEDLSQQAQLAAAEK(1)FK	3	644.674	122480000
B2RYX0		Naca;Naca	>tr|B2RYX0|B2RYX0_RAT Naca protein OS=Rattus norvegicus GN=Naca PE=1 SV=1	1	76.759	0.005862	108	NILFVITK(1)PDVYK	2	796.458	62358000
Q5U2Q3	Ester hydrolase C11orf54 homolog		>sp|Q5U2Q3|CK054_RAT Ester hydrolase C11orf54 homolog OS=Rattus norvegicus PE=1 SV=1	1	134.51	0.000152585	144	CLLEK(1)YSQK	2	605.81	21955000
Q5U2Q3	Ester hydrolase C11orf54 homolog		>sp|Q5U2Q3|CK054_RAT Ester hydrolase C11orf54 homolog OS=Rattus norvegicus PE=1 SV=1	1	78.225	0.0276622	211	HYGDKPVGMGGTFLVQK(1)GK	3	687.691	36134000
Q5U2Q3	Ester hydrolase C11orf54 homolog		>sp|Q5U2Q3|CK054_RAT Ester hydrolase C11orf54 homolog OS=Rattus norvegicus PE=1 SV=1	1	90.412	0.00068538	85	VYDLNEIAK(1)EIK	2	738.901	72342000
Q9ES21	Phosphatidylinositide phosphatase SAC1	Sacm1l	>sp|Q9ES21|SAC1_RAT Phosphatidylinositide phosphatase SAC1 OS=Rattus norvegicus GN=Sacm1l PE=1 SV=1	1	176.94	8.08032e-19	10	AATAYEHLK(1)LHITPEK	2	953.507	503760000
Q9ES21	Phosphatidylinositide phosphatase SAC1	Sacm1l	>sp|Q9ES21|SAC1_RAT Phosphatidylinositide phosphatase SAC1 OS=Rattus norvegicus GN=Sacm1l PE=1 SV=1	1	92.112	0.00189827	101	ATDFDVLSYK(1)K	2	664.84	31552000
Q9ES21	Phosphatidylinositide phosphatase SAC1	Sacm1l	>sp|Q9ES21|SAC1_RAT Phosphatidylinositide phosphatase SAC1 OS=Rattus norvegicus GN=Sacm1l PE=1 SV=1	1	114.72	9.87854e-05	432	LEEQDEFEK(1)IYK	2	806.891	19843000
Q9ES21	Phosphatidylinositide phosphatase SAC1	Sacm1l	>sp|Q9ES21|SAC1_RAT Phosphatidylinositide phosphatase SAC1 OS=Rattus norvegicus GN=Sacm1l PE=1 SV=1	1	73.435	0.00728955	342	YIAFDFHK(1)ECK	3	500.571	84343000
B5DFH4		Papss2	>tr|B5DFH4|B5DFH4_RAT Papss2 protein OS=Rattus norvegicus GN=Papss2 PE=1 SV=1	1	70.552	0.0286707	393	LTPLELK(1)QK	2	556.34	14259000
Q6MG60	N(G),N(G)-dimethylarginine dimethylaminohydrolase 2	Ddah2	>sp|Q6MG60|DDAH2_RAT N(G),N(G)-dimethylarginine dimethylaminohydrolase 2 OS=Rattus norvegicus GN=Ddah2 PE=1 SV=1	1	119.68	0.000183266	51	EHGVLGGK(1)LR	2	554.317	95154000
Q5U2Q7	Eukaryotic peptide chain release factor subunit 1	Etf1	>sp|Q5U2Q7|ERF1_RAT Eukaryotic peptide chain release factor subunit 1 OS=Rattus norvegicus GN=Etf1 PE=2 SV=3	1	143.94	2.83085e-08	171	EVLHK(1)FTVDLPK	2	734.414	12715000
Q5U2Q7	Eukaryotic peptide chain release factor subunit 1	Etf1	>sp|Q5U2Q7|ERF1_RAT Eukaryotic peptide chain release factor subunit 1 OS=Rattus norvegicus GN=Etf1 PE=2 SV=3	1	133.16	1.04035e-15	342	YVLHCQGTEEEK(1)ILYLTPEQEK	3	917.118	50765000
A0A0G2K214		Zc3h7b	>tr|A0A0G2K214|A0A0G2K214_RAT Protein Zc3h7b OS=Rattus norvegicus GN=Zc3h7b PE=4 SV=1	1	47.574	0.0573604	727	HCWTK(1)ER	2	529.745	2122000
P52555	Endoplasmic reticulum resident protein 29	Erp29	>sp|P52555|ERP29_RAT Endoplasmic reticulum resident protein 29 OS=Rattus norvegicus GN=Erp29 PE=1 SV=2	1	83.54	0.000519663	59	FVLVK(1)FDTQYPYGEK	2	938.48	86229000
P52555	Endoplasmic reticulum resident protein 29	Erp29	>sp|P52555|ERP29_RAT Endoplasmic reticulum resident protein 29 OS=Rattus norvegicus GN=Erp29 PE=1 SV=2	1	50.077	0.043448	48	GALPLDTVTFYK(1)VIPK	2	902.516	113410000
P52555	Endoplasmic reticulum resident protein 29	Erp29	>sp|P52555|ERP29_RAT Endoplasmic reticulum resident protein 29 OS=Rattus norvegicus GN=Erp29 PE=1 SV=2	1	60.255	0.0413263	107	LNMELSEK(1)YK	2	648.829	8942400
P52555	Endoplasmic reticulum resident protein 29	Erp29	>sp|P52555|ERP29_RAT Endoplasmic reticulum resident protein 29 OS=Rattus norvegicus GN=Erp29 PE=1 SV=2	1	119.65	2.34079e-05	182	QAILK(1)QGQDGLSGVK	2	792.441	64181000
P52555	Endoplasmic reticulum resident protein 29	Erp29	>sp|P52555|ERP29_RAT Endoplasmic reticulum resident protein 29 OS=Rattus norvegicus GN=Erp29 PE=1 SV=2	1	83.045	0.00464859	204	WASQYLK(1)IMGK	2	683.863	194430000
Q5BJY9	Keratin, type I cytoskeletal 18	Krt18	>sp|Q5BJY9|K1C18_RAT Keratin, type I cytoskeletal 18 OS=Rattus norvegicus GN=Krt18 PE=1 SV=3	1	116.51	2.8099e-05	124	DWGHYFK(1)TIEDLR	3	574.614	36629000
Q5BJY9	Keratin, type I cytoskeletal 18	Krt18	>sp|Q5BJY9|K1C18_RAT Keratin, type I cytoskeletal 18 OS=Rattus norvegicus GN=Krt18 PE=1 SV=3	0.999997	116.6	5.18151e-07	207	LQLETEIEALKEELLFMK(1)K	3	783.099	294910016
Q5BJY9	Keratin, type I cytoskeletal 18	Krt18	>sp|Q5BJY9|K1C18_RAT Keratin, type I cytoskeletal 18 OS=Rattus norvegicus GN=Krt18 PE=1 SV=3	1	52.465	0.0629923	262	NREELDK(1)YWSQQIEESTTVVTTK	3	942.798	12651000
P18886	Carnitine O-palmitoyltransferase 2, mitochondrial	Cpt2;Cpt2	>sp|P18886|CPT2_RAT Carnitine O-palmitoyltransferase 2, mitochondrial OS=Rattus norvegicus GN=Cpt2 PE=1 SV=1	1	157.66	1.70014e-07	239	DELFTDTK(1)AR	3	413.207	111320000
P18886	Carnitine O-palmitoyltransferase 2, mitochondrial	Cpt2;Cpt2	>sp|P18886|CPT2_RAT Carnitine O-palmitoyltransferase 2, mitochondrial OS=Rattus norvegicus GN=Cpt2 PE=1 SV=1	1	116.24	5.33105e-05	316	LIFDGNEETLK(1)K	2	724.885	59032000
P18886	Carnitine O-palmitoyltransferase 2, mitochondrial	Cpt2;Cpt2	>sp|P18886|CPT2_RAT Carnitine O-palmitoyltransferase 2, mitochondrial OS=Rattus norvegicus GN=Cpt2 PE=1 SV=1	1	128.61	1.22249e-05	305	QK(1)LIFDGNEETLK	2	788.914	24569000
P18886	Carnitine O-palmitoyltransferase 2, mitochondrial	Cpt2;Cpt2	>sp|P18886|CPT2_RAT Carnitine O-palmitoyltransferase 2, mitochondrial OS=Rattus norvegicus GN=Cpt2 PE=1 SV=1	1	90.709	0.0150044	189	SDTDAFK(1)R	2	491.235	4345500
P18886	Carnitine O-palmitoyltransferase 2, mitochondrial	Cpt2;Cpt2	>sp|P18886|CPT2_RAT Carnitine O-palmitoyltransferase 2, mitochondrial OS=Rattus norvegicus GN=Cpt2 PE=1 SV=1	1	119.96	3.41044e-05	85	TEALCK(1)NFETGVGK	2	798.39	21159000
P50137	Transketolase	Tkt;Tkt	>sp|P50137|TKT_RAT Transketolase OS=Rattus norvegicus GN=Tkt PE=1 SV=1	1	40.278	0.0477539	232	AFGQAK(1)HQPTAIIAK	3	541.639	10548000
P50137	Transketolase	Tkt;Tkt	>sp|P50137|TKT_RAT Transketolase OS=Rattus norvegicus GN=Tkt PE=1 SV=1	1	78.864	0.00390905	241	HQPTAIIAK(1)TFK	2	698.901	229600000
P50137	Transketolase	Tkt;Tkt	>sp|P50137|TKT_RAT Transketolase OS=Rattus norvegicus GN=Tkt PE=1 SV=1	1	122.49	3.2387e-10	204	LGQSDPAPLQHQVDVYQK(1)R	3	741.05	23777000
P50137	Transketolase	Tkt;Tkt	>sp|P50137|TKT_RAT Transketolase OS=Rattus norvegicus GN=Tkt PE=1 SV=1	1	107.46	0.000155599	609	MFGIDK(1)DAIVQAVK	2	788.924	201220000
P50137	Transketolase	Tkt;Tkt	>sp|P50137|TKT_RAT Transketolase OS=Rattus norvegicus GN=Tkt PE=1 SV=1	1	79.659	0.00399205	352	NSTFSELFK(1)K	2	621.822	0
P50137	Transketolase	Tkt;Tkt	>sp|P50137|TKT_RAT Transketolase OS=Rattus norvegicus GN=Tkt PE=1 SV=1	1	110.51	0.000213261	603	PAELLK(1)MFGIDK	2	702.384	19234000
Q6MG61	Chloride intracellular channel protein 1	Clic1	>sp|Q6MG61|CLIC1_RAT Chloride intracellular channel protein 1 OS=Rattus norvegicus GN=Clic1 PE=1 SV=1	1	79.393	0.00388695	131	NSNPALNDNLEK(1)GLLK	2	891.473	23514000
D3ZX38		Pfdn1	>tr|D3ZX38|D3ZX38_RAT Prefoldin 1 (Predicted) OS=Rattus norvegicus GN=Pfdn1 PE=1 SV=1	1	216.97	5.38484e-28	83	EVIHNQLLEK(1)QK	2	760.925	26031000
D3Z9W9		RGD1308297;RGD1308297;RGD1308297	>tr|D3Z9W9|D3Z9W9_RAT Protein Rbm26 OS=Rattus norvegicus GN=Rbm26 PE=1 SV=2	1	77.662	0.00476806	515	TWFDK(1)PNFNR	2	683.831	0
F1LPV8		Suclg2	>tr|F1LPV8|F1LPV8_RAT Succinyl-CoA ligase subunit beta OS=Rattus norvegicus GN=Suclg2 PE=1 SV=2	1	148.52	3.27804e-05	49	K(1)LMSEHGVR	2	549.79	68962000
F1LPV8		Suclg2	>tr|F1LPV8|F1LPV8_RAT Succinyl-CoA ligase subunit beta OS=Rattus norvegicus GN=Suclg2 PE=1 SV=2	1	157.22	7.53077e-16	217	MAENLGFLGSLK(1)NQAADQIK	3	730.712	28013000
F1LPV8		Suclg2	>tr|F1LPV8|F1LPV8_RAT Succinyl-CoA ligase subunit beta OS=Rattus norvegicus GN=Suclg2 PE=1 SV=2	1	80.755	0.022428	225	NQAADQIK(1)K	2	529.285	8554300
F1LPV8		Suclg2	>tr|F1LPV8|F1LPV8_RAT Succinyl-CoA ligase subunit beta OS=Rattus norvegicus GN=Suclg2 PE=1 SV=2	1	118.08	3.44165e-05	138	VNK(1)VMVAEALDISR	3	529.624	143470000
P40329	Arginine--tRNA ligase, cytoplasmic	Rars	>sp|P40329|SYRC_RAT Arginine--tRNA ligase, cytoplasmic OS=Rattus norvegicus GN=Rars PE=1 SV=2	1	111.01	4.13839e-07	143	EIAENITK(1)HLPNNEYIDR	3	737.706	62567000
P40329	Arginine--tRNA ligase, cytoplasmic	Rars	>sp|P40329|SYRC_RAT Arginine--tRNA ligase, cytoplasmic OS=Rattus norvegicus GN=Rars PE=1 SV=2	1	79.659	0.00476126	570	IILDHEK(1)EWK	3	451.578	19281000
P40329	Arginine--tRNA ligase, cytoplasmic	Rars	>sp|P40329|SYRC_RAT Arginine--tRNA ligase, cytoplasmic OS=Rattus norvegicus GN=Rars PE=1 SV=2	1	135.29	8.64691e-12	205	VIVDFSSPNIAK(1)EMHVGHLR	3	764.404	109170000
Q5XI55	Peptide-N(4)-(N-acetyl-beta-glucosaminyl)asparagine amidase	Ngly1	>sp|Q5XI55|NGLY1_RAT Peptide-N(4)-(N-acetyl-beta-glucosaminyl)asparagine amidase OS=Rattus norvegicus GN=Ngly1 PE=2 SV=2	1	62.088	0.0198394	391	YSCK(1)HEEVMSR	3	489.883	2100300
B2GV24	E3 UFM1-protein ligase 1	Ufl1	>sp|B2GV24|UFL1_RAT E3 UFM1-protein ligase 1 OS=Rattus norvegicus GN=Ufl1 PE=1 SV=1	1	83.045	0.00752782	613	ILSK(1)LTEETK	2	602.345	14276000
B2GV24	E3 UFM1-protein ligase 1	Ufl1	>sp|B2GV24|UFL1_RAT E3 UFM1-protein ligase 1 OS=Rattus norvegicus GN=Ufl1 PE=1 SV=1	1	60.735	0.00263706	488	K(1)HIPDAPEEFISELAEHLIK	4	590.314	7404200
B2GV24	E3 UFM1-protein ligase 1	Ufl1	>sp|B2GV24|UFL1_RAT E3 UFM1-protein ligase 1 OS=Rattus norvegicus GN=Ufl1 PE=1 SV=1	1	48.216	0.0391822	570	YFADDTQTALTK(1)HLLK	2	953.999	80890000
B2GV24	E3 UFM1-protein ligase 1	Ufl1	>sp|B2GV24|UFL1_RAT E3 UFM1-protein ligase 1 OS=Rattus norvegicus GN=Ufl1 PE=1 SV=1	1	97.866	0.000337173	736	YQGLVVK(1)QLVSQNK	2	823.467	22580000
D3ZFQ8		Cyc1	>tr|D3ZFQ8|D3ZFQ8_RAT Cytochrome c-1 (Predicted), isoform CRA_c OS=Rattus norvegicus GN=Cyc1 PE=1 SV=3	1	82.279	0.0199128	311	HK(1)WSVLK	2	470.274	54438000
Q4VBH2		Trnt1	>tr|Q4VBH2|Q4VBH2_RAT Protein LOC100911093 OS=Rattus norvegicus GN=Trnt1 PE=2 SV=1	1	43.69	0.0453945	367	VCELLK(1)YQGEHALLK	3	614.998	15404000
Q5BJZ3		Nnt	>tr|Q5BJZ3|Q5BJZ3_RAT Nicotinamide nucleotide transhydrogenase OS=Rattus norvegicus GN=Nnt PE=1 SV=1	1	124.42	1.28355e-05	403	AISPDK(1)DNFHFEVK	2	844.918	102660000
Q5BJZ3		Nnt	>tr|Q5BJZ3|Q5BJZ3_RAT Nicotinamide nucleotide transhydrogenase OS=Rattus norvegicus GN=Nnt PE=1 SV=1	1	98.943	0.000299746	331	APVLFSK(1)EMIESMK	2	826.425	95813000
Q5BJZ3		Nnt	>tr|Q5BJZ3|Q5BJZ3_RAT Nicotinamide nucleotide transhydrogenase OS=Rattus norvegicus GN=Nnt PE=1 SV=1	1	114.5	0.00432926	70	EIFQNEK(1)R	2	553.285	2858599940
Q5BJZ3		Nnt	>tr|Q5BJZ3|Q5BJZ3_RAT Nicotinamide nucleotide transhydrogenase OS=Rattus norvegicus GN=Nnt PE=1 SV=1	1	76.073	0.00610155	294	EMSK(1)EFIEAEMK	2	757.349	47248000
Q5BJZ3		Nnt	>tr|Q5BJZ3|Q5BJZ3_RAT Nicotinamide nucleotide transhydrogenase OS=Rattus norvegicus GN=Nnt PE=1 SV=1	1	86.488	0.00570277	397	LLK(1)AISPDK	2	513.813	70365000
Q5BJZ3		Nnt	>tr|Q5BJZ3|Q5BJZ3_RAT Nicotinamide nucleotide transhydrogenase OS=Rattus norvegicus GN=Nnt PE=1 SV=1	1	91.076	0.000479606	768	LQGILK(1)SAPLLLPGR	2	809.506	32167000
Q5BJZ3		Nnt	>tr|Q5BJZ3|Q5BJZ3_RAT Nicotinamide nucleotide transhydrogenase OS=Rattus norvegicus GN=Nnt PE=1 SV=1	1	131.45	2.87488e-09	394	MATQASTLYSNNITK(1)LLK	2	1020.05	601180030
M0RCA3		LOC684755	>tr|M0RCA3|M0RCA3_RAT Protein Zfpl1 OS=Rattus norvegicus GN=Zfpl1 PE=1 SV=1	1	98.592	0.00019928	234	TAGVHGDCDDDK(1)YR	3	550.899	10545000
D3ZWS6		Naa30	>tr|D3ZWS6|D3ZWS6_RAT Protein Naa30 OS=Rattus norvegicus GN=Naa30 PE=1 SV=2	1	230.38	1.1273e-41	233	LITK(1)DLSEPYSIYTYR	2	1002.52	451190016
A0A0G2K3U1	AMP deaminase 2	Ampd2	>tr|A0A0G2K3U1|A0A0G2K3U1_RAT AMP deaminase 2 OS=Rattus norvegicus GN=Ampd2 PE=4 SV=1	1	64.567	0.0440025	409	FDK(1)FNAK	2	456.235	31089000
A0A0G2K3U1	AMP deaminase 2	Ampd2	>tr|A0A0G2K3U1|A0A0G2K3U1_RAT AMP deaminase 2 OS=Rattus norvegicus GN=Ampd2 PE=4 SV=1	1	54.729	0.0338993	732	VK(1)SHWLGPNYTK	3	491.261	4948400
P37397	Calponin-3	Cnn3	>sp|P37397|CNN3_RAT Calponin-3 OS=Rattus norvegicus GN=Cnn3 PE=1 SV=1	1	91.626	0.0144935	156	FDEGK(1)LK	2	439.735	14598000
P37397	Calponin-3	Cnn3	>sp|P37397|CNN3_RAT Calponin-3 OS=Rattus norvegicus GN=Cnn3 PE=1 SV=1	1	167.32	6.57131e-13	23	IASK(1)YDQQAEEDLR	2	854.413	24058000
A0A0G2K1Q1	NLR family member X1	Nlrx1	>tr|A0A0G2K1Q1|A0A0G2K1Q1_RAT NLR family member X1 OS=Rattus norvegicus GN=Nlrx1 PE=4 SV=1	1	102.41	0.0042853	299	IPSK(1)YVGR	2	481.277	17090000
A0A0G2K1Q1	NLR family member X1	Nlrx1	>tr|A0A0G2K1Q1|A0A0G2K1Q1_RAT NLR family member X1 OS=Rattus norvegicus GN=Nlrx1 PE=4 SV=1	1	116.55	0.000110966	439	K(1)TYFSEEDVR	2	658.312	7317200
A0A0G2K1Q1	NLR family member X1	Nlrx1	>tr|A0A0G2K1Q1|A0A0G2K1Q1_RAT NLR family member X1 OS=Rattus norvegicus GN=Nlrx1 PE=4 SV=1	1	109	3.46296e-06	655	NLDALENAQAIK(1)K	2	735.402	4494800
Q9WUC4	Copper transport protein ATOX1	Atox1	>sp|Q9WUC4|ATOX1_RAT Copper transport protein ATOX1 OS=Rattus norvegicus GN=Atox1 PE=1 SV=1	1	119.27	1.24152e-09	3	PK(1)HEFSVDMTCGGCAEAVSR	3	760.666	31282000
D3ZJZ1	Autophagy protein 5	Atg5;Atg5	>tr|D3ZJZ1|D3ZJZ1_RAT Autophagy protein 5 OS=Rattus norvegicus GN=Atg5 PE=1 SV=3	1	74.423	0.0278317	22	HFQK(1)VMR	2	494.263	4967200
G3V6W6		Psmc6	>tr|G3V6W6|G3V6W6_RAT Protein Psmc6 OS=Rattus norvegicus GN=Psmc6 PE=1 SV=1	1	81.163	0.0153787	48	EQLK(1)ELTK	2	515.793	15522000
G3V6W6		Psmc6	>tr|G3V6W6|G3V6W6_RAT Protein Psmc6 OS=Rattus norvegicus GN=Psmc6 PE=1 SV=1	1	110.44	1.13327e-07	336	IHAGPITK(1)HGEIDYEAIVK	3	711.716	16424000
G3V6W6		Psmc6	>tr|G3V6W6|G3V6W6_RAT Protein Psmc6 OS=Rattus norvegicus GN=Psmc6 PE=1 SV=1	1	66.568	0.0259571	328	LDILK(1)IHAGPITK	2	730.945	40154000
G3V6W6		Psmc6	>tr|G3V6W6|G3V6W6_RAT Protein Psmc6 OS=Rattus norvegicus GN=Psmc6 PE=1 SV=1	1	86.911	0.00519923	34	LLEHK(1)EIDGR	2	626.338	45697000
G3V6W6		Psmc6	>tr|G3V6W6|G3V6W6_RAT Protein Psmc6 OS=Rattus norvegicus GN=Psmc6 PE=1 SV=1	1	57.595	0.028673	220	VVSSSIVDK(1)YIGESAR	2	876.462	30595000
Q4VSI4	Ubiquitin carboxyl-terminal hydrolase 7;Ubiquitin carboxyl-terminal hydrolase	Usp7;Usp7	>sp|Q4VSI4|UBP7_RAT Ubiquitin carboxyl-terminal hydrolase 7 OS=Rattus norvegicus GN=Usp7 PE=1 SV=1	1	97.431	0.0024752	870	DLLQFFK(1)PR	2	603.337	6879400
Q4VSI4	Ubiquitin carboxyl-terminal hydrolase 7;Ubiquitin carboxyl-terminal hydrolase	Usp7;Usp7	>sp|Q4VSI4|UBP7_RAT Ubiquitin carboxyl-terminal hydrolase 7 OS=Rattus norvegicus GN=Usp7 PE=1 SV=1	1	176.87	8.08652e-19	915	EEEITLYPDK(1)HGCVR	2	944.449	46517000
Q4VSI4	Ubiquitin carboxyl-terminal hydrolase 7;Ubiquitin carboxyl-terminal hydrolase	Usp7;Usp7	>sp|Q4VSI4|UBP7_RAT Ubiquitin carboxyl-terminal hydrolase 7 OS=Rattus norvegicus GN=Usp7 PE=1 SV=1	1	61.593	0.0417472	1097	YTYLEK(1)AIK	2	585.824	12674000
D4A0U3		Zfp638	>tr|D4A0U3|D4A0U3_RAT Protein Zfp638 OS=Rattus norvegicus GN=Zfp638 PE=1 SV=1	1	105.52	0.00224132	564	GLSPAQK(1)PK	2	484.282	3990000
Q91Y81	Septin-2	Sept2	>sp|Q91Y81|SEPT2_RAT Septin-2 OS=Rattus norvegicus GN=Sept2 PE=1 SV=1	1	51.31	0.028765	275	LYPWGVVEVENPEHNDFLK(1)LR	3	866.111	26552000
F7EZ89		Tbc1d15	>tr|F7EZ89|F7EZ89_RAT Protein Tbc1d15 OS=Rattus norvegicus GN=Tbc1d15 PE=1 SV=2	1	110.76	0.00137602	413	SLIEK(1)DVNR	2	558.306	2765900
Q5U308	Leucine-rich repeat-containing protein 8D	Lrrc8d	>sp|Q5U308|LRC8D_RAT Volume-regulated anion channel subunit LRRC8D OS=Rattus norvegicus GN=Lrrc8d PE=2 SV=1	1	104.45	0.00836379	290	ALFEK(1)VR	2	452.766	22940000
Q5U308	Leucine-rich repeat-containing protein 8D	Lrrc8d	>sp|Q5U308|LRC8D_RAT Volume-regulated anion channel subunit LRRC8D OS=Rattus norvegicus GN=Lrrc8d PE=2 SV=1	1	55.503	0.0495494	591	HLK(1)ILHVK	2	515.332	1829400
P50398	Rab GDP dissociation inhibitor alpha	Gdi1	>sp|P50398|GDIA_RAT Rab GDP dissociation inhibitor alpha OS=Rattus norvegicus GN=Gdi1 PE=1 SV=1	1	137.89	2.672e-15	174	K(1)FDLGQDVIDFTGHALALYR	3	774.402	23380000
P50398	Rab GDP dissociation inhibitor alpha	Gdi1	>sp|P50398|GDIA_RAT Rab GDP dissociation inhibitor alpha OS=Rattus norvegicus GN=Gdi1 PE=1 SV=1	1	94.632	2.87545e-08	54	NPYYGGESSSITPLEELYK(1)R	2	1173.07	7544400
P50398	Rab GDP dissociation inhibitor alpha	Gdi1	>sp|P50398|GDIA_RAT Rab GDP dissociation inhibitor alpha OS=Rattus norvegicus GN=Gdi1 PE=1 SV=1	1	167.63	3.3679e-27	137	VPSTETEALASNLMGMFEK(1)R	3	751.701	58862000
P50398	Rab GDP dissociation inhibitor alpha	Gdi1	>sp|P50398|GDIA_RAT Rab GDP dissociation inhibitor alpha OS=Rattus norvegicus GN=Gdi1 PE=1 SV=1	1	153.34	2.00208e-08	269	VVGVK(1)SEGEVAR	2	636.351	67662000
D3ZDN6		Zfp787	>tr|D3ZDN6|D3ZDN6_RAT Protein Zfp787 OS=Rattus norvegicus GN=Zfp787 PE=1 SV=1	1	91.969	0.000299575	148	IHTGEK(1)PYTCPDCGR	2	916.906	3958900
Q5RKI8	ATP-binding cassette sub-family B member 8, mitochondrial	Abcb8	>sp|Q5RKI8|ABCB8_RAT ATP-binding cassette sub-family B member 8, mitochondrial OS=Rattus norvegicus GN=Abcb8 PE=2 SV=1	1	76.068	0.0188764	228	QDIAFFDAK(1)K	2	612.817	20724000
B1WC67		Slc25a24	>tr|B1WC67|B1WC67_RAT Protein Slc25a24 OS=Rattus norvegicus GN=Slc25a24 PE=1 SV=1	1	71.692	0.0289933	334	K(1)ILK(1)HEGFR	3	404.568	33398000
B1WC67		Slc25a24	>tr|B1WC67|B1WC67_RAT Protein Slc25a24 OS=Rattus norvegicus GN=Slc25a24 PE=1 SV=1	1	67.334	0.0466551	331	K(1)ILK(1)HEGFR	3	404.568	30097000
Q3T1K5	F-actin-capping protein subunit alpha-2;F-actin-capping protein subunit alpha-1	Capza2;Capza1	>sp|Q3T1K5|CAZA2_RAT F-actin-capping protein subunit alpha-2 OS=Rattus norvegicus GN=Capza2 PE=1 SV=1	1	116.05	0.000462683	97	ICFK(1)FDHLR	3	426.553	23907000
Q3T1K5	F-actin-capping protein subunit alpha-2;F-actin-capping protein subunit alpha-1	Capza2;Capza1	>sp|Q3T1K5|CAZA2_RAT F-actin-capping protein subunit alpha-2 OS=Rattus norvegicus GN=Capza2 PE=1 SV=1	1	81.92	0.00673543	273	IDWNK(1)ILSYK	2	661.361	10710000
Q5U300	Ubiquitin-like modifier-activating enzyme 1	Uba1	>sp|Q5U300|UBA1_RAT Ubiquitin-like modifier-activating enzyme 1 OS=Rattus norvegicus GN=Uba1 PE=1 SV=1	1	82.645	0.0133972	526	PWDVTK(1)LK	2	514.792	9139000
Q5U300	Ubiquitin-like modifier-activating enzyme 1	Uba1	>sp|Q5U300|UBA1_RAT Ubiquitin-like modifier-activating enzyme 1 OS=Rattus norvegicus GN=Uba1 PE=1 SV=1	1	76.942	0.00586588	980	QFLDYFK(1)TEHK	2	749.372	35795000
Q5U300	Ubiquitin-like modifier-activating enzyme 1	Uba1	>sp|Q5U300|UBA1_RAT Ubiquitin-like modifier-activating enzyme 1 OS=Rattus norvegicus GN=Uba1 PE=1 SV=1	1	173.37	8.04065e-20	671	QPAENVNQYLTDSK(1)FVER	3	727.359	38848000
D4AB84	3-ketoacyl-CoA thiolase A, peroxisomal;3-ketoacyl-CoA thiolase B, peroxisomal	Acaa1b;Acaa1a;Acaa1b;Acaa1b	>tr|D4AB84|D4AB84_RAT 3-ketoacyl-CoA thiolase A, peroxisomal OS=Rattus norvegicus GN=Acaa1b PE=1 SV=2	1	123.72	0.00167594	173	LLESDK(1)AR	2	487.269	4506400
D4AB84	3-ketoacyl-CoA thiolase A, peroxisomal;3-ketoacyl-CoA thiolase B, peroxisomal	Acaa1b;Acaa1a;Acaa1b;Acaa1b	>tr|D4AB84|D4AB84_RAT 3-ketoacyl-CoA thiolase A, peroxisomal OS=Rattus norvegicus GN=Acaa1b PE=1 SV=2	1	78.272	0.0180338	259	TITVSQDEGVRPSTTMEGLAK(1)LK	3	835.107	17404000
B1WC61		Acad9	>tr|B1WC61|B1WC61_RAT Acad9 protein OS=Rattus norvegicus GN=Acad9 PE=1 SV=1	1	185.29	1.61056e-11	612	VSQQILEK(1)R	2	571.83	15940000
Q5RKI1	Eukaryotic initiation factor 4A-II	Eif4a2;Eif4a1	>sp|Q5RKI1|IF4A2_RAT Eukaryotic initiation factor 4A-II OS=Rattus norvegicus GN=Eif4a2 PE=1 SV=1	1	151.07	8.26413e-13	55	GIYAYGFEK(1)PSAIQQR	3	623.988	52658000
Q5RKI1	Eukaryotic initiation factor 4A-II	Eif4a2;Eif4a1	>sp|Q5RKI1|IF4A2_RAT Eukaryotic initiation factor 4A-II OS=Rattus norvegicus GN=Eif4a2 PE=1 SV=1	1	55.546	0.026285	310	DFTVSALHGDMDQK(1)ER	3	630.96	17187000
Q5RKI1	Eukaryotic initiation factor 4A-II	Eif4a2;Eif4a1	>sp|Q5RKI1|IF4A2_RAT Eukaryotic initiation factor 4A-II OS=Rattus norvegicus GN=Eif4a2 PE=1 SV=1	1	150.49	2.56498e-05	292	VDWLTEK(1)MHAR	3	476.575	188950000
P50399	Rab GDP dissociation inhibitor beta	Gdi2	>sp|P50399|GDIB_RAT Rab GDP dissociation inhibitor beta OS=Rattus norvegicus GN=Gdi2 PE=1 SV=2	1	124.33	9.6264e-05	210	IK(1)LYSESLAR	2	611.346	274280000
P50399	Rab GDP dissociation inhibitor beta	Gdi2	>sp|P50399|GDIB_RAT Rab GDP dissociation inhibitor beta OS=Rattus norvegicus GN=Gdi2 PE=1 SV=2	1	240.68	0	418	AYDATTHFETTCDDIK(1)DIYK	2	1225.05	699720000
P50399	Rab GDP dissociation inhibitor beta	Gdi2	>sp|P50399|GDIB_RAT Rab GDP dissociation inhibitor beta OS=Rattus norvegicus GN=Gdi2 PE=1 SV=2	1	123.28	1.44324e-05	435	MTGSEFDFEEMK(1)R	2	824.853	10063000
P50399	Rab GDP dissociation inhibitor beta	Gdi2	>sp|P50399|GDIB_RAT Rab GDP dissociation inhibitor beta OS=Rattus norvegicus GN=Gdi2 PE=1 SV=2	1	49.06	0.0603774	164	TFEGVDPK(1)K	2	531.777	2250900
P50399	Rab GDP dissociation inhibitor beta	Gdi2	>sp|P50399|GDIB_RAT Rab GDP dissociation inhibitor beta OS=Rattus norvegicus GN=Gdi2 PE=1 SV=2	1	80.69	0.00605552	112	VIEGSFVYK(1)GGK	2	663.359	51261000
P50399	Rab GDP dissociation inhibitor beta	Gdi2	>sp|P50399|GDIB_RAT Rab GDP dissociation inhibitor beta OS=Rattus norvegicus GN=Gdi2 PE=1 SV=2	1	125.38	1.50269e-11	137	VPSTEAEALASSLMGLFEK(1)R	3	726.709	9507600
Q5RKI0	WD repeat-containing protein 1	Wdr1	>sp|Q5RKI0|WDR1_RAT WD repeat-containing protein 1 OS=Rattus norvegicus GN=Wdr1 PE=1 SV=3	1	123.42	5.53372e-05	115	DIAWTEDSK(1)R	2	631.804	52561000
Q5RKI0	WD repeat-containing protein 1	Wdr1	>sp|Q5RKI0|WDR1_RAT WD repeat-containing protein 1 OS=Rattus norvegicus GN=Wdr1 PE=1 SV=3	1	151.56	3.57875e-09	95	EHILK(1)YEYQPFAGK	2	882.951	45378000
Q5RKI0	WD repeat-containing protein 1	Wdr1	>sp|Q5RKI0|WDR1_RAT WD repeat-containing protein 1 OS=Rattus norvegicus GN=Wdr1 PE=1 SV=3	1	144.55	4.06597e-06	182	FK(1)FTIGDHSR	2	625.32	236170000
Q5RKI0	WD repeat-containing protein 1	Wdr1	>sp|Q5RKI0|WDR1_RAT WD repeat-containing protein 1 OS=Rattus norvegicus GN=Wdr1 PE=1 SV=3	1	137.25	6.02301e-23	437	K(1)CFSIDNPGYEPEVVAVHPGGDTVAVGGSDGNVR	3	1181.23	27281000
Q5RKI0	WD repeat-containing protein 1	Wdr1	>sp|Q5RKI0|WDR1_RAT WD repeat-containing protein 1 OS=Rattus norvegicus GN=Wdr1 PE=1 SV=3	1	90.614	0.00215888	7	K(1)VFASLPQVER	2	658.372	11598000
Q4KMA2	UV excision repair protein RAD23 homolog B	Rad23b	>sp|Q4KMA2|RD23B_RAT UV excision repair protein RAD23 homolog B OS=Rattus norvegicus GN=Rad23b PE=1 SV=1	1	83.204	0.00379328	60	ILSDDTALK(1)EYK	2	719.377	24139000
Q4KMA2	UV excision repair protein RAD23 homolog B	Rad23b	>sp|Q4KMA2|RD23B_RAT UV excision repair protein RAD23 homolog B OS=Rattus norvegicus GN=Rad23b PE=1 SV=1	1	173.44	1.96123e-18	6	MQVTLK(1)TLQQQTFK	2	868.474	27186000
Q4KMA2	UV excision repair protein RAD23 homolog B	Rad23b	>sp|Q4KMA2|RD23B_RAT UV excision repair protein RAD23 homolog B OS=Rattus norvegicus GN=Rad23b PE=1 SV=1	1	77.597	0.00751218	76	NFVVVMVTK(1)PK	2	652.376	61621000
P18614	Integrin alpha-1	Itga1	>sp|P18614|ITA1_RAT Integrin alpha-1 OS=Rattus norvegicus GN=Itga1 PE=1 SV=1	1	73.346	0.0137648	832	SLLIVK(1)SQHDK	2	655.377	3840000
P19945	60S acidic ribosomal protein P0	Rplp0	>sp|P19945|RLA0_RAT 60S acidic ribosomal protein P0 OS=Rattus norvegicus GN=Rplp0 PE=1 SV=2	1	51.531	0.0558152	10	ATWK(1)SNYFLK	2	650.34	48695000
P19945	60S acidic ribosomal protein P0	Rplp0	>sp|P19945|RLA0_RAT 60S acidic ribosomal protein P0 OS=Rattus norvegicus GN=Rplp0 PE=1 SV=2	1	71.263	0.0166924	77	GHLENNPALEK(1)LLPHIR	3	665.037	31337000
A0A0G2JU71			>tr|A0A0G2JU71|A0A0G2JU71_RAT Glutathione reductase OS=Rattus norvegicus GN=Gsr PE=4 SV=1	1	62.032	0.0102073	29	VMWNTAVHSEFIHDHVDYGFQNCK(1)SK	4	798.617	197930000
Q9R0J8	Legumain	Lgmn;Lgmn	>sp|Q9R0J8|LGMN_RAT Legumain OS=Rattus norvegicus GN=Lgmn PE=1 SV=1	1	84.507	0.00214099	255	ETLHK(1)QYHLVK	3	479.933	12776000
Q9JK11	Reticulon-4	Rtn4;Rtn4	>sp|Q9JK11|RTN4_RAT Reticulon-4 OS=Rattus norvegicus GN=Rtn4 PE=1 SV=1	1	105.9	5.50563e-06	1075	YSNSALGHVNSTIK(1)ELR	3	644.338	17145000
Q5XI32	F-actin-capping protein subunit beta	Capzb	>sp|Q5XI32|CAPZB_RAT F-actin-capping protein subunit beta OS=Rattus norvegicus GN=Capzb PE=1 SV=1	1	123.83	4.70271e-11	78	SPWSNK(1)YDPPLEDGAMPSAR	2	1130.52	8129100
Q9JLT0	Myosin-10	Myh10;Myh10	>sp|Q9JLT0|MYH10_RAT Myosin-10 OS=Rattus norvegicus GN=Myh10 PE=2 SV=1	1	133.91	0.000177926	1532	NVHELEK(1)SK	2	563.299	21363000
Q9JLT0	Myosin-10	Myh10;Myh10	>sp|Q9JLT0|MYH10_RAT Myosin-10 OS=Rattus norvegicus GN=Myh10 PE=2 SV=1	1	115.34	5.85778e-05	1256	K(1)LDAQVQELHAK	2	711.391	7826700
Q9JLT0	Myosin-10	Myh10;Myh10	>sp|Q9JLT0|MYH10_RAT Myosin-10 OS=Rattus norvegicus GN=Myh10 PE=2 SV=1	1	90.986	0.0144198	1596	LLLK(1)QVR	2	456.305	5062400
Q9JLT0	Myosin-10	Myh10;Myh10	>sp|Q9JLT0|MYH10_RAT Myosin-10 OS=Rattus norvegicus GN=Myh10 PE=2 SV=1	1	86.772	0.00432999	1809	LQELEGAVK(1)SK	2	622.348	8275700
F1M013	60S ribosomal protein L7a	LOC100910109;Rpl7a;LOC100910109;RGD1562953;RGD1559149;LOC680161;RGD1564370;RGD1563220;RGD1563045;Gm4877	>tr|F1M013|F1M013_RAT Protein LOC100910109 OS=Rattus norvegicus GN=LOC100910109 PE=4 SV=2	1	83.53	0.0041096	96	QTATQLLK(1)LAHK	2	697.412	77151000
P40307	Proteasome subunit beta type-2	Psmb2	>sp|P40307|PSB2_RAT Proteasome subunit beta type-2 OS=Rattus norvegicus GN=Psmb2 PE=1 SV=1	1	106.2	0.00342987	34	DDHDK(1)MFK	2	539.237	17474000
P40307	Proteasome subunit beta type-2	Psmb2	>sp|P40307|PSB2_RAT Proteasome subunit beta type-2 OS=Rattus norvegicus GN=Psmb2 PE=1 SV=1	1	84.568	0.017127	37	MFK(1)MSEK	2	471.725	9185100
Q5XI34		Ppp2r1a	>tr|Q5XI34|Q5XI34_RAT Protein Ppp2r1a OS=Rattus norvegicus GN=Ppp2r1a PE=1 SV=1	1	170.89	7.00591e-21	280	AVGPEITK(1)TDLVPAFQNLMK	2	1107.6	167600000
Q5XI34		Ppp2r1a	>tr|Q5XI34|Q5XI34_RAT Protein Ppp2r1a OS=Rattus norvegicus GN=Ppp2r1a PE=1 SV=1	1	106.12	1.01116e-08	374	DNTIEHLLPLFLAQLK(1)DECPEVR	3	931.481	28532000
P06883	Glucagon;Glicentin;Glicentin-related polypeptide;Oxyntomodulin;Glucagon;Glucagon-like peptide 1;Glucagon-like peptide 1(7-37);Glucagon-like peptide 1(7-36);Glucagon-like peptide 2	Gcg;Gcg	>sp|P06883|GLUC_RAT Glucagon OS=Rattus norvegicus GN=Gcg PE=1 SV=1	1	229.48	1.01406e-25	125	EFIAWLVK(1)GR	2	630.859	762200000
P06883	Glucagon;Glicentin;Glicentin-related polypeptide;Oxyntomodulin;Glucagon;Glucagon-like peptide 1;Glucagon-like peptide 1(7-37);Glucagon-like peptide 1(7-36);Glucagon-like peptide 2	Gcg;Gcg	>sp|P06883|GLUC_RAT Glucagon OS=Rattus norvegicus GN=Gcg PE=1 SV=1	1	194.51	6.16179e-27	64	HSQGTFTSDYSK(1)YLDSR	3	678.645	191100000
Q568Z5		RGD1307526	>tr|Q568Z5|Q568Z5_RAT RGD1307526 protein OS=Rattus norvegicus GN=Sltm PE=1 SV=1	1	74.841	0.0134357	296	GSSSGFK(1)PFK	2	542.277	25024000
D3ZG47		LOC100911233;Ccar1	>tr|D3ZG47|D3ZG47_RAT Protein LOC100911233 OS=Rattus norvegicus GN=LOC100911233 PE=4 SV=2	1	187.85	1.68881e-10	555	YHRPEETHK(1)GR	3	484.576	9591900
A1L1L6	Mitochondrial Rho GTPase	Rhot1	>tr|A1L1L6|A1L1L6_RAT Mitochondrial Rho GTPase OS=Rattus norvegicus GN=Rhot1 PE=1 SV=1	1	46.73	0.0393642	525	IFK(1)QHFMDSR	3	450.892	5475200
P97690	Structural maintenance of chromosomes protein 3	Smc3;Smc3;Smc3	>sp|P97690|SMC3_RAT Structural maintenance of chromosomes protein 3 OS=Rattus norvegicus GN=Smc3 PE=1 SV=1	1	123.98	0.00125473	899	ELQK(1)SMER	2	531.766	0
P97690	Structural maintenance of chromosomes protein 3	Smc3;Smc3;Smc3	>sp|P97690|SMC3_RAT Structural maintenance of chromosomes protein 3 OS=Rattus norvegicus GN=Smc3 PE=1 SV=1	1	63.046	0.0359266	140	SNPYYIVK(1)QGK	2	669.856	17905000
P97690	Structural maintenance of chromosomes protein 3	Smc3;Smc3;Smc3	>sp|P97690|SMC3_RAT Structural maintenance of chromosomes protein 3 OS=Rattus norvegicus GN=Smc3 PE=1 SV=1	1	155.14	9.90165e-07	105	VIGAK(1)K(1)DQYFLDK	2	804.935	1116600060
P97690	Structural maintenance of chromosomes protein 3	Smc3;Smc3;Smc3	>sp|P97690|SMC3_RAT Structural maintenance of chromosomes protein 3 OS=Rattus norvegicus GN=Smc3 PE=1 SV=1	1	155.14	9.90165e-07	106	VIGAK(1)K(1)DQYFLDK	2	804.935	1116600060
A0A096MIS3	Translation initiation factor eIF-2B subunit delta	Eif2b4	>tr|A0A096MIS3|A0A096MIS3_RAT Translation initiation factor eIF-2B subunit delta OS=Rattus norvegicus GN=Eif2b4 PE=1 SV=2	1	89.468	6.53477e-06	440	AHNVPVLVCCETYK(1)FCER	3	775.359	4681000
B4F7C9		Stt3a	>tr|B4F7C9|B4F7C9_RAT Protein Stt3a OS=Rattus norvegicus GN=Stt3a PE=1 SV=1	1	105.25	0.0081661	695	VK(1)DLDNR	2	451.241	14398000
Q5RKJ9	Ras-related protein Rab-10	Rab10;Rab10	>tr|Q5RKJ9|Q5RKJ9_RAT RAB10, member RAS oncogene family OS=Rattus norvegicus GN=Rab10 PE=1 SV=1	1	143.75	1.72283e-10	161	ANINIEK(1)AFLTLAEDILR	3	696.056	6684700
Q5RKJ9	Ras-related protein Rab-10	Rab10;Rab10	>tr|Q5RKJ9|Q5RKJ9_RAT RAB10, member RAS oncogene family OS=Rattus norvegicus GN=Rab10 PE=1 SV=1	1	115.39	0.000173312	102	SFENISK(1)WLR	2	661.349	49015000
P97697	Inositol monophosphatase 1	Impa1;Impa1	>sp|P97697|IMPA1_RAT Inositol monophosphatase 1 OS=Rattus norvegicus GN=Impa1 PE=1 SV=2	1	136.61	8.81555e-12	156	VSQQEDITK(1)SLLVTELGSSR	3	744.729	55908000
A0A0G2JTW9		LOC100910765;Hbb-b1	>tr|A0A0G2JTW9|A0A0G2JTW9_RAT Protein Hbb-b1 OS=Rattus norvegicus GN=Hbb-b1 PE=4 SV=1	1	124.25	1.82348e-06	77	VINAFDDGLK(1)HLDNLK	2	927.491	18436000
A0A0G2JU89	E3 ubiquitin-protein ligase UBR4	Ubr4;Ubr4	>tr|A0A0G2JU89|A0A0G2JU89_RAT E3 ubiquitin-protein ligase UBR4 OS=Rattus norvegicus GN=Ubr4 PE=4 SV=1	1	57.785	0.0513413	3830	IIQK(1)VFASR	2	552.332	3573800
O35142	Coatomer subunit beta'	Copb2;Copb2	>sp|O35142|COPB2_RAT Coatomer subunit beta' OS=Rattus norvegicus GN=Copb2 PE=1 SV=3	1	72.898	0.00578717	318	IIWAK(1)HSEVQQANLK	3	603	46118000
O35142	Coatomer subunit beta'	Copb2;Copb2	>sp|O35142|COPB2_RAT Coatomer subunit beta' OS=Rattus norvegicus GN=Copb2 PE=1 SV=3	1	142.1	1.8381e-08	69	K(1)NWVVTGADDMQIR	2	837.917	16895000
O35142	Coatomer subunit beta'	Copb2;Copb2	>sp|O35142|COPB2_RAT Coatomer subunit beta' OS=Rattus norvegicus GN=Copb2 PE=1 SV=3	1	96.957	0.00121767	212	LVK(1)IWDYQNK	2	674.867	41246000
O35142	Coatomer subunit beta'	Copb2;Copb2	>sp|O35142|COPB2_RAT Coatomer subunit beta' OS=Rattus norvegicus GN=Copb2 PE=1 SV=3	1	93.992	0.0256759	130	LWDWDK(1)K	2	516.761	26312000
O35142	Coatomer subunit beta'	Copb2;Copb2	>sp|O35142|COPB2_RAT Coatomer subunit beta' OS=Rattus norvegicus GN=Copb2 PE=1 SV=3	1	73.672	0.00422411	386	NK(1)SFGSAQEFAWAHDSSEYAIR	3	848.391	18970000
O35142	Coatomer subunit beta'	Copb2;Copb2	>sp|O35142|COPB2_RAT Coatomer subunit beta' OS=Rattus norvegicus GN=Copb2 PE=1 SV=3	1	154.15	6.6946e-08	627	VAHFLEK(1)QGFK	2	673.367	215800000
Q3T1J1	Eukaryotic translation initiation factor 5A-1	Eif5a;Eif5a2	>sp|Q3T1J1|IF5A1_RAT Eukaryotic translation initiation factor 5A-1 OS=Rattus norvegicus GN=Eif5a PE=1 SV=3	1	79.92	9.313e-06	68	K(1)YEDICPSTHNMDVPNIK	3	735.01	62334000
B0BNE5	S-formylglutathione hydrolase	Esd	>sp|B0BNE5|ESTD_RAT S-formylglutathione hydrolase OS=Rattus norvegicus GN=Esd PE=2 SV=1	1	170	5.40502e-16	186	K(1)AFNGYLGPDQSK	2	733.867	8449200
B0BNE5	S-formylglutathione hydrolase	Esd	>sp|B0BNE5|ESTD_RAT S-formylglutathione hydrolase OS=Rattus norvegicus GN=Esd PE=2 SV=1	1	208.27	1.04277e-21	27	VFEHSSVELK(1)CK	2	752.877	29716000
B0BNE5	S-formylglutathione hydrolase	Esd	>sp|B0BNE5|ESTD_RAT S-formylglutathione hydrolase OS=Rattus norvegicus GN=Esd PE=2 SV=1	1	71.176	0.0139587	200	WK(1)AYDATCLVK	2	698.85	80213000
D3ZUQ2		Naa10	>tr|D3ZUQ2|D3ZUQ2_RAT Protein Naa10 OS=Rattus norvegicus GN=Naa10 PE=1 SV=1	1	121.05	0.00379978	165	HLELK(1)EK	2	469.769	3088400
A0A0G2JTW5	26S proteasome non-ATPase regulatory subunit 1	Psmd1;Psmd1	>tr|A0A0G2JTW5|A0A0G2JTW5_RAT 26S proteasome non-ATPase regulatory subunit 1 OS=Rattus norvegicus GN=Psmd1 PE=4 SV=1	1	80.165	0.017281	323	DQTLK(1)MIK	2	509.784	8275100
A0A0G2JTW5	26S proteasome non-ATPase regulatory subunit 1	Psmd1;Psmd1	>tr|A0A0G2JTW5|A0A0G2JTW5_RAT 26S proteasome non-ATPase regulatory subunit 1 OS=Rattus norvegicus GN=Psmd1 PE=4 SV=1	1	182.72	3.83692e-16	719	VINDK(1)HDDVMAK	3	476.238	216430000
D3ZUQ5		Vom2r35	>tr|D3ZUQ5|D3ZUQ5_RAT Protein Vom2r36 OS=Rattus norvegicus GN=Vom2r34 PE=4 SV=1	1	53.968	0.0600919	183	VHFK(1)TPDR	2	521.277	68437000
B5DFI9		Pdk3	>tr|B5DFI9|B5DFI9_RAT Pdk3 protein OS=Rattus norvegicus GN=Pdk3 PE=2 SV=1	1	77.062	0.0167681	263	ATVELYEDK(1)K	2	619.319	7648900
B5DFI9		Pdk3	>tr|B5DFI9|B5DFI9_RAT Pdk3 protein OS=Rattus norvegicus GN=Pdk3 PE=2 SV=1	1	82.265	0.000347688	134	HNDVVPTMAQGVIEYK(1)EK	3	700.686	10853000
B5DFJ4		Vps18	>tr|B5DFJ4|B5DFJ4_RAT Protein Vps18 OS=Rattus norvegicus GN=Vps18 PE=1 SV=1	1	108.47	0.000161385	362	DHFLEK(1)FGPLR	3	467.582	26296000
Q64380	Sarcosine dehydrogenase, mitochondrial	Sardh;Sardh	>sp|Q64380|SARDH_RAT Sarcosine dehydrogenase, mitochondrial OS=Rattus norvegicus GN=Sardh PE=1 SV=2	1	127.92	1.30788e-15	560	LLGDEYTFDFPPHHCVIQK(1)ECLACR	4	787.618	815750020
P62142	Serine/threonine-protein phosphatase PP1-beta catalytic subunit	Ppp1cb	>sp|P62142|PP1B_RAT Serine/threonine-protein phosphatase PP1-beta catalytic subunit OS=Rattus norvegicus GN=Ppp1cb PE=1 SV=3	1	126.2	0.00295447	146	FNIK(1)LWK	2	495.792	23238000
Q7TP52	Carboxymethylenebutenolidase homolog	Cmbl	>sp|Q7TP52|CMBL_RAT Carboxymethylenebutenolidase homolog OS=Rattus norvegicus GN=Cmbl PE=2 SV=1	1	165.66	4.521e-12	227	REDCSPADK(1)PYIEEAR	3	659.971	55754000
F7ESM5	Nitrilase homolog 1	Nit1;Nit1	>tr|F7ESM5|F7ESM5_RAT Nitrilase 1, isoform CRA_a OS=Rattus norvegicus GN=Nit1 PE=1 SV=1	1	53.565	0.0415873	126	K(1)THLCDVEIPGQGPMR	3	632.642	5048700
P28480	T-complex protein 1 subunit alpha	Tcp1	>sp|P28480|TCPA_RAT T-complex protein 1 subunit alpha OS=Rattus norvegicus GN=Tcp1 PE=1 SV=1	1	82.651	0.0024784	365	ICDDELILIK(1)NTK	2	808.932	25521000
P28480	T-complex protein 1 subunit alpha	Tcp1	>sp|P28480|TCPA_RAT T-complex protein 1 subunit alpha OS=Rattus norvegicus GN=Tcp1 PE=1 SV=1	1	82.202	0.00239256	484	NLK(1)WIGLDLVHGK	3	512.296	10750000
P28480	T-complex protein 1 subunit alpha	Tcp1	>sp|P28480|TCPA_RAT T-complex protein 1 subunit alpha OS=Rattus norvegicus GN=Tcp1 PE=1 SV=1	1	49.28	0.0390606	494	WIGLDLVHGK(1)PR	3	478.274	8470700
P28480	T-complex protein 1 subunit alpha	Tcp1	>sp|P28480|TCPA_RAT T-complex protein 1 subunit alpha OS=Rattus norvegicus GN=Tcp1 PE=1 SV=1	1	173.28	6.21428e-13	400	SLHDALCVVK(1)R	2	670.361	3122700030
P52759	Ribonuclease UK114	Hrsp12	>sp|P52759|UK114_RAT Ribonuclease UK114 OS=Rattus norvegicus GN=Hrsp12 PE=1 SV=3	1	125.73	1.26531e-07	67	NLGEILK(1)AAGCDFTNVVK	3	664.347	25794000
P02091	Hemoglobin subunit beta-1	Hbb	>sp|P02091|HBB1_RAT Hemoglobin subunit beta-1 OS=Rattus norvegicus GN=Hbb PE=1 SV=3	1	122.6	7.57516e-11	133	EFTPCAQAAFQK(1)VVAGVASALAHK	3	848.441	305089984
P02091	Hemoglobin subunit beta-1	Hbb	>sp|P02091|HBB1_RAT Hemoglobin subunit beta-1 OS=Rattus norvegicus GN=Hbb PE=1 SV=3	1	102.9	0.00031598	145	VVAGVASALAHK(1)YH	3	488.937	2023299970
P02091	Hemoglobin subunit beta-1	Hbb	>sp|P02091|HBB1_RAT Hemoglobin subunit beta-1 OS=Rattus norvegicus GN=Hbb PE=1 SV=3	1	196.05	9.81387e-38	96	GTFAHLSELHCDK(1)LHVDPENFR	3	888.759	9380400100
P02091	Hemoglobin subunit beta-1	Hbb	>sp|P02091|HBB1_RAT Hemoglobin subunit beta-1 OS=Rattus norvegicus GN=Hbb PE=1 SV=3	1	281.81	0	83	HLDNLK(1)GTFAHLSELHCDK	3	759.708	2152300030
P02091	Hemoglobin subunit beta-1	Hbb	>sp|P02091|HBB1_RAT Hemoglobin subunit beta-1 OS=Rattus norvegicus GN=Hbb PE=1 SV=3	1	129.15	8.26828e-07	77	VINAFNDGLK(1)HLDNLK	2	926.999	1532400000
P02091	Hemoglobin subunit beta-1	Hbb	>sp|P02091|HBB1_RAT Hemoglobin subunit beta-1 OS=Rattus norvegicus GN=Hbb PE=1 SV=3	1	44.047	0.0452788	60	YFDSFGDLSSASAIMGNPK(1)VK	3	759.368	15613000
A0A096MJ77			>tr|A0A096MJ77|A0A096MJ77_RAT Protein Mdn1 (Fragment) OS=Rattus norvegicus GN=Mdn1 PE=1 SV=1	1	93.374	0.00769144	1830	LLLEK(1)VER	2	521.319	51004000
Q5M7W5	Microtubule-associated protein 4	Map4	>sp|Q5M7W5|MAP4_RAT Microtubule-associated protein 4 OS=Rattus norvegicus GN=Map4 PE=1 SV=1	1	134.26	0.000169268	965	IESQK(1)LNFK	2	574.819	16388000
A0A0G2K654	Histone H1.4	Hist1h1e;LOC684828	>tr|A0A0G2K654|A0A0G2K654_RAT Protein LOC684681 OS=Rattus norvegicus GN=LOC684681 PE=4 SV=1	1	88.565	0.000406054	46	ASGPPVSELITK(1)AVAASK	2	884.496	101520000
P18445	60S ribosomal protein L27a	Rpl27a;RGD1559972;RGD1561984;RGD1565679	>sp|P18445|RL27A_RAT 60S ribosomal protein L27a OS=Rattus norvegicus GN=Rpl27a PE=1 SV=3	1	79.886	0.00378307	47	INFDK(1)YHPGYFGK	2	814.399	126580000
P18445	60S ribosomal protein L27a	Rpl27a;RGD1559972;RGD1561984;RGD1565679	>sp|P18445|RL27A_RAT 60S ribosomal protein L27a OS=Rattus norvegicus GN=Rpl27a PE=1 SV=3	1	55.084	0.0581304	110	SGYYK(1)VLGK	2	528.79	26305000
D3ZWV7	Succinate-semialdehyde dehydrogenase, mitochondrial	Aldh5a1;Aldh5a1;Aldh5a1	>tr|D3ZWV7|D3ZWV7_RAT Succinate-semialdehyde dehydrogenase, mitochondrial OS=Rattus norvegicus GN=Aldh5a1 PE=1 SV=1	1	113.53	2.48576e-05	319	GIHDSFVTK(1)FAEAMK	3	574.956	41606000
O35567	Bifunctional purine biosynthesis protein PURH;Phosphoribosylaminoimidazolecarboxamide formyltransferase;IMP cyclohydrolase	Atic	>sp|O35567|PUR9_RAT Bifunctional purine biosynthesis protein PURH OS=Rattus norvegicus GN=Atic PE=1 SV=2	1	60.157	0.0451392	406	SLFSNIVTK(1)NK	2	646.864	5082300
O35567	Bifunctional purine biosynthesis protein PURH;Phosphoribosylaminoimidazolecarboxamide formyltransferase;IMP cyclohydrolase	Atic	>sp|O35567|PUR9_RAT Bifunctional purine biosynthesis protein PURH OS=Rattus norvegicus GN=Atic PE=1 SV=2	1	69.998	0.0356937	477	VLSMK(1)FK	2	447.76	26965000
Q99P39	Cysteine desulfurase, mitochondrial	Nfs1;LOC100911034	>sp|Q99P39|NFS1_RAT Cysteine desulfurase, mitochondrial OS=Rattus norvegicus GN=Nfs1 PE=2 SV=1	1	69.331	0.0147901	329	IMK(1)NLPDVVMNGDPK	2	856.939	10175000
Q99P39	Cysteine desulfurase, mitochondrial	Nfs1;LOC100911034	>sp|Q99P39|NFS1_RAT Cysteine desulfurase, mitochondrial OS=Rattus norvegicus GN=Nfs1 PE=2 SV=1	1	184	8.02074e-25	220	K(1)LYFHTDAAQAVGK	3	530.947	158660000
Q99P39	Cysteine desulfurase, mitochondrial	Nfs1;LOC100911034	>sp|Q99P39|NFS1_RAT Cysteine desulfurase, mitochondrial OS=Rattus norvegicus GN=Nfs1 PE=2 SV=1	1	88.029	0.0157839	326	LIQK(1)IMK	2	458.288	101760000
Q499Q2		Tpd52l1	>tr|Q499Q2|Q499Q2_RAT Protein Tpd52l1 OS=Rattus norvegicus GN=Tpd52l1 PE=2 SV=1	1	130.56	1.40907e-05	148	NSPTFK(1)SFEER	2	692.331	9072700
Q499Q2		Tpd52l1	>tr|Q499Q2|Q499Q2_RAT Protein Tpd52l1 OS=Rattus norvegicus GN=Tpd52l1 PE=2 SV=1	1	78.516	0.0213524	60	QVLSAK(1)ER	2	486.777	6941900
B2RYT0		Mrps21;LOC100911433	>tr|B2RYT0|B2RYT0_RAT Mitochondrial ribosomal protein S21 (Predicted), isoform CRA_a OS=Rattus norvegicus GN=Mrps21 PE=2 SV=1	1	107.43	0.00504433	47	YYEK(1)PCR	2	529.242	0
P84100	60S ribosomal protein L19	Rpl19;RGD1562420	>sp|P84100|RL19_RAT 60S ribosomal protein L19 OS=Rattus norvegicus GN=Rpl19 PE=1 SV=1	1	99.919	0.0244309	80	HMGIGK(1)R	2	420.729	6757700
P84100	60S ribosomal protein L19	Rpl19;RGD1562420	>sp|P84100|RL19_RAT 60S ribosomal protein L19 OS=Rattus norvegicus GN=Rpl19 PE=1 SV=1	0.999999	104.49	0.0255553	186	KEEIIK(1)TLSK	2	615.869	27842000
Q499Q4	Phosphoglucomutase-1	Pgm1;Pgm1	>tr|Q499Q4|Q499Q4_RAT Phosphoglucomutase 1 OS=Rattus norvegicus GN=Pgm1 PE=1 SV=2	1	60.589	0.0402725	419	DHWQK(1)FGR	2	558.273	4812600
Q499Q4	Phosphoglucomutase-1	Pgm1;Pgm1	>tr|Q499Q4|Q499Q4_RAT Phosphoglucomutase 1 OS=Rattus norvegicus GN=Pgm1 PE=1 SV=2	1	84.94	0.000161811	152	IFQISK(1)TIEEYAICPDLK	3	737.385	36665000
Q499Q4	Phosphoglucomutase-1	Pgm1;Pgm1	>tr|Q499Q4|Q499Q4_RAT Phosphoglucomutase 1 OS=Rattus norvegicus GN=Pgm1 PE=1 SV=2	1	105.65	0.000283501	523	LYIDSYEK(1)DAAK	2	729.362	90174000
F1MA98	Nucleoprotein TPR	Tpr	>sp|F1MA98|TPR_RAT Nucleoprotein TPR OS=Rattus norvegicus GN=Tpr PE=1 SV=1	1	84.896	0.00681942	477	ANK(1)HSSVLER	2	591.815	53663000
F1MA98	Nucleoprotein TPR	Tpr	>sp|F1MA98|TPR_RAT Nucleoprotein TPR OS=Rattus norvegicus GN=Tpr PE=1 SV=1	1	92.633	8.60514e-05	252	TSNEHLQK(1)HVEDLLTK	3	645.337	23087000
P05370	Glucose-6-phosphate 1-dehydrogenase	G6pdx	>sp|P05370|G6PD_RAT Glucose-6-phosphate 1-dehydrogenase OS=Rattus norvegicus GN=G6pdx PE=1 SV=3	1	190.86	3.40282e-18	497	GPTEADELMK(1)R	2	652.811	75523000
P05370	Glucose-6-phosphate 1-dehydrogenase	G6pdx	>sp|P05370|G6PD_RAT Glucose-6-phosphate 1-dehydrogenase OS=Rattus norvegicus GN=G6pdx PE=1 SV=3	1	64.654	0.0393544	171	IIVEK(1)PFGR	2	550.827	7236000
Q499Q8		Nprl3	>tr|Q499Q8|Q499Q8_RAT Alpha globin regulatory element containing protein OS=Rattus norvegicus GN=Nprl3 PE=2 SV=1	1	57.347	0.0490554	87	FELK(1)IDNVR	2	588.325	5495900
D4A197		Mcee	>tr|D4A197|D4A197_RAT Methylmalonyl CoA epimerase (Predicted), isoform CRA_d OS=Rattus norvegicus GN=Mcee PE=1 SV=1	1	50.226	0.037429	62	LNHVAIAVPDLEK(1)ASSFYR	3	724.72	8767400
P10719	ATP synthase subunit beta, mitochondrial;ATP synthase subunit beta	Atp5b;Atp5b	>sp|P10719|ATPB_RAT ATP synthase subunit beta, mitochondrial OS=Rattus norvegicus GN=Atp5b PE=1 SV=2	1	145.67	1.95429e-17	259	EGNDLYHEMIESGVINLK(1)DATSK	3	869.087	244200000
P10719	ATP synthase subunit beta, mitochondrial;ATP synthase subunit beta	Atp5b;Atp5b	>sp|P10719|ATPB_RAT ATP synthase subunit beta, mitochondrial OS=Rattus norvegicus GN=Atp5b PE=1 SV=2	1	71.428	0.00601023	480	FLSQPFQVAEVFTGHMGK(1)LVPLK	3	872.473	46938000
P10719	ATP synthase subunit beta, mitochondrial;ATP synthase subunit beta	Atp5b;Atp5b	>sp|P10719|ATPB_RAT ATP synthase subunit beta, mitochondrial OS=Rattus norvegicus GN=Atp5b PE=1 SV=2	1	80.755	0.0121881	485	LVPLK(1)ETIK	2	541.845	1722099970
P10719	ATP synthase subunit beta, mitochondrial;ATP synthase subunit beta	Atp5b;Atp5b	>sp|P10719|ATPB_RAT ATP synthase subunit beta, mitochondrial OS=Rattus norvegicus GN=Atp5b PE=1 SV=2	1	99.283	0.00125058	426	GVQK(1)ILQDYK	2	617.346	17914000
P10719	ATP synthase subunit beta, mitochondrial;ATP synthase subunit beta	Atp5b;Atp5b	>sp|P10719|ATPB_RAT ATP synthase subunit beta, mitochondrial OS=Rattus norvegicus GN=Atp5b PE=1 SV=2	1	97.352	2.28862e-05	161	TK(1)QFAPIHAEAPEFIEMSVEQEILVTGIK	3	1099.91	228050000
Q6IN38	Wnt inhibitory factor 1	Wif1	>sp|Q6IN38|WIF1_RAT Wnt inhibitory factor 1 OS=Rattus norvegicus GN=Wif1 PE=2 SV=1	1	84.946	1.17502e-05	211	VCECPDGFYGPHCEK(1)ALCIPR	3	869.713	19343000
B2RYT7		Hdhd3	>tr|B2RYT7|B2RYT7_RAT Haloacid dehalogenase-like hydrolase domain containing 3 OS=Rattus norvegicus GN=Hdhd3 PE=1 SV=1	1	84.365	0.00277579	15	LLTWDVK(1)DTLIK	2	743.929	134350000
B5DFC8	Eukaryotic translation initiation factor 3 subunit C	Eif3c	>sp|B5DFC8|EIF3C_RAT Eukaryotic translation initiation factor 3 subunit C OS=Rattus norvegicus GN=Eif3c PE=2 SV=1	1	55.98	0.0265508	511	ILHTYYK(1)FDYK	3	511.598	8441000
B5DFC8	Eukaryotic translation initiation factor 3 subunit C	Eif3c	>sp|B5DFC8|EIF3C_RAT Eukaryotic translation initiation factor 3 subunit C OS=Rattus norvegicus GN=Eif3c PE=2 SV=1	1	72.2	0.010684	710	MISK(1)QFHHQLR	3	494.926	4976400
B5DFC8	Eukaryotic translation initiation factor 3 subunit C	Eif3c	>sp|B5DFC8|EIF3C_RAT Eukaryotic translation initiation factor 3 subunit C OS=Rattus norvegicus GN=Eif3c PE=2 SV=1	1	85.45	0.000131229	875	VFDHK(1)QGTYGGYFR	3	572.942	0
Q6AYB5	Signal recognition particle 54 kDa protein	Srp54	>sp|Q6AYB5|SRP54_RAT Signal recognition particle 54 kDa protein OS=Rattus norvegicus GN=Srp54 PE=2 SV=1	1	60.509	0.0473154	85	ELVK(1)LVDPGVK	2	619.871	7779200
Q6AYB5	Signal recognition particle 54 kDa protein	Srp54	>sp|Q6AYB5|SRP54_RAT Signal recognition particle 54 kDa protein OS=Rattus norvegicus GN=Srp54 PE=2 SV=1	1	89.44	0.000452213	81	MIQHAVFK(1)ELVK	3	495.615	110110000
A1L1J8		Rab5b	>tr|A1L1J8|A1L1J8_RAT Protein Rab5b OS=Rattus norvegicus GN=Rab5b PE=1 SV=1	1	101.54	0.00396048	116	TWVK(1)ELQR	2	551.306	34720000
B0BNK1		Rab5c	>tr|B0BNK1|B0BNK1_RAT Protein Rab5c OS=Rattus norvegicus GN=Rab5c PE=1 SV=1	1	150.26	1.2714e-08	184	LPK(1)NEPQNAAGAPGR	2	781.408	11530000
A0A0G2K428	Dynactin subunit 1	Dctn1;Dctn1	>tr|A0A0G2K428|A0A0G2K428_RAT Dynactin subunit 1 OS=Rattus norvegicus GN=Dctn1 PE=4 SV=1	1	115.12	7.63295e-06	77	K(1)YFTCDEGHGIFVR	3	590.947	43065000
A0A0G2K428	Dynactin subunit 1	Dctn1;Dctn1	>tr|A0A0G2K428|A0A0G2K428_RAT Dynactin subunit 1 OS=Rattus norvegicus GN=Dctn1 PE=4 SV=1	1	90.15	0.00605027	605	LICK(1)AELIR	2	579.339	38310000
A0A0G2K428	Dynactin subunit 1	Dctn1;Dctn1	>tr|A0A0G2K428|A0A0G2K428_RAT Dynactin subunit 1 OS=Rattus norvegicus GN=Dctn1 PE=4 SV=1	1	53.491	0.0132758	670	YEHALSQCSVDVYK(1)K	3	623.633	4550000
Q66HA8	Heat shock protein 105 kDa	Hsph1	>sp|Q66HA8|HS105_RAT Heat shock protein 105 kDa OS=Rattus norvegicus GN=Hsph1 PE=2 SV=1	1	81.92	0.00118163	665	FICEQEHEK(1)FLR	3	559.94	4666700
Q66HA8	Heat shock protein 105 kDa	Hsph1	>sp|Q66HA8|HS105_RAT Heat shock protein 105 kDa OS=Rattus norvegicus GN=Hsph1 PE=2 SV=1	1	73.927	0.00664759	249	LVEHFCAEFK(1)TK	2	775.887	2854400
F1LM47		Sucla2	>tr|F1LM47|F1LM47_RAT Succinyl-CoA ligase subunit beta OS=Rattus norvegicus GN=Sucla2 PE=1 SV=1	1	65.179	0.0330462	217	EPVDIIEGVK(1)K	2	634.858	10056000
F1LM47		Sucla2	>tr|F1LM47|F1LM47_RAT Succinyl-CoA ligase subunit beta OS=Rattus norvegicus GN=Sucla2 PE=1 SV=1	1	100.11	0.000224342	80	GFVAK(1)SSDEAYAIAK	2	799.907	141700000
F1LM47		Sucla2	>tr|F1LM47|F1LM47_RAT Succinyl-CoA ligase subunit beta OS=Rattus norvegicus GN=Sucla2 PE=1 SV=1	1	113.69	0.0003214	90	SSDEAYAIAK(1)K	2	612.809	474049984
F1LM47		Sucla2	>tr|F1LM47|F1LM47_RAT Succinyl-CoA ligase subunit beta OS=Rattus norvegicus GN=Sucla2 PE=1 SV=1	1	186.56	3.82897e-25	289	K(1)IFALQDWSQEDER	3	602.96	63570000
F1LM47		Sucla2	>tr|F1LM47|F1LM47_RAT Succinyl-CoA ligase subunit beta OS=Rattus norvegicus GN=Sucla2 PE=1 SV=1	1	111.06	0.00161545	145	LITK(1)QTGAK	2	501.303	107820000
F1LM47		Sucla2	>tr|F1LM47|F1LM47_RAT Succinyl-CoA ligase subunit beta OS=Rattus norvegicus GN=Sucla2 PE=1 SV=1	1	77.282	0.0284663	370	LITSDK(1)R	2	437.753	0
Q5U2V8	ER membrane protein complex subunit 3	Emc3	>sp|Q5U2V8|EMC3_RAT ER membrane protein complex subunit 3 OS=Rattus norvegicus GN=Emc3 PE=2 SV=3	1	75.416	0.0172566	253	DLHFEGMFK(1)K	2	647.318	5676800
A0A096MIU7	40S ribosomal protein S24;40S ribosomal protein S24	Rps24;LOC100363469;RGD1562937	>tr|A0A096MIU7|A0A096MIU7_RAT 40S ribosomal protein S24 OS=Rattus norvegicus GN=Rps24 PE=3 SV=2	1	128.86	0.000420134	37	ATVPK(1)TEIR	2	528.806	168010000
Q1HCL7	NAD kinase domain-containing protein 1, mitochondrial	Nadkd1	>sp|Q1HCL7|NAKD2_RAT NAD kinase 2, mitochondrial OS=Rattus norvegicus GN=Nadk2 PE=2 SV=1	1	82.663	0.000435094	285	ASYYEISVDDGPWEK(1)QK	2	1028.98	9347500
Q1HCL7	NAD kinase domain-containing protein 1, mitochondrial	Nadkd1	>sp|Q1HCL7|NAKD2_RAT NAD kinase 2, mitochondrial OS=Rattus norvegicus GN=Nadk2 PE=2 SV=1	1	55.084	0.0523031	59	VVVVAK(1)TTR	2	507.819	5511800
F1LUD6		Onecut2;Onecut2;LOC690827	>tr|F1LUD6|F1LUD6_RAT Protein Onecut2 OS=Rattus norvegicus GN=Onecut2 PE=1 SV=2	1	100.19	0.0234505	263	ITAELK(1)R	2	436.764	16879000
P40112	Proteasome subunit beta type-3;Proteasome subunit beta type	Psmb3;Psmb3	>sp|P40112|PSB3_RAT Proteasome subunit beta type-3 OS=Rattus norvegicus GN=Psmb3 PE=1 SV=1	1	150.06	3.12217e-07	77	LNLYELK(1)EGR	2	638.848	864800000
O35796	Complement component 1 Q subcomponent-binding protein, mitochondrial	C1qbp	>sp|O35796|C1QBP_RAT Complement component 1 Q subcomponent-binding protein, mitochondrial OS=Rattus norvegicus GN=C1qbp PE=1 SV=2	1	137.8	4.34869e-08	89	AFVEFLTDEIK(1)EEK	2	870.441	44554000
Q499P3	C1GALT1-specific chaperone 1	C1galt1c1	>sp|Q499P3|C1GLC_RAT C1GALT1-specific chaperone 1 OS=Rattus norvegicus GN=C1galt1c1 PE=1 SV=1	1	83.278	0.00841457	90	ETWTK(1)HCDK	2	623.78	5420900
Q499P8	UPF0420 protein C16orf58 homolog	RGD1310127	>sp|Q499P8|RUS1_RAT RUS1 family protein C16orf58 homolog OS=Rattus norvegicus PE=2 SV=1	1	105.52	0.00116651	160	LDCNAK(1)QWR	2	616.796	0
Q5XHY5	Threonine--tRNA ligase, cytoplasmic	Tars	>sp|Q5XHY5|SYTC_RAT Threonine--tRNA ligase, cytoplasmic OS=Rattus norvegicus GN=Tars PE=2 SV=1	1	108.1	0.000230729	203	ETLLEMFK(1)YNK	2	729.371	7370900
P08413	Calcium/calmodulin-dependent protein kinase type II subunit beta	Camk2b;Camk2b;Camk2b;Camk2g	>sp|P08413|KCC2B_RAT Calcium/calmodulin-dependent protein kinase type II subunit beta OS=Rattus norvegicus GN=Camk2b PE=1 SV=1	1	173.33	1.15651e-18	268	ITAHEALK(1)HPWVCQR	3	629.993	203620000
P08413	Calcium/calmodulin-dependent protein kinase type II subunit beta	Camk2b;Camk2b;Camk2b;Camk2g	>sp|P08413|KCC2B_RAT Calcium/calmodulin-dependent protein kinase type II subunit beta OS=Rattus norvegicus GN=Camk2b PE=1 SV=1	1	119.68	0.000801098	292	QETVECLK(1)K	2	588.8	31178000
P07323	Gamma-enolase	Eno2	>sp|P07323|ENOG_RAT Gamma-enolase OS=Rattus norvegicus GN=Eno2 PE=1 SV=2	1	120.23	4.37298e-12	343	ACNCLLLK(1)VNQIGSVTEAIQACK	3	878.113	27110000
P07323	Gamma-enolase	Eno2	>sp|P07323|ENOG_RAT Gamma-enolase OS=Rattus norvegicus GN=Eno2 PE=1 SV=2	1	207.21	8.98375e-36	28	GNPTVEVDLHTAK(1)GLFR	2	948.502	263010000
P07323	Gamma-enolase	Eno2	>sp|P07323|ENOG_RAT Gamma-enolase OS=Rattus norvegicus GN=Eno2 PE=1 SV=2	1	127.46	0.00137023	5	SIQK(1)IWAR	2	543.309	124710000
D3ZG78		Zzef1	>tr|D3ZG78|D3ZG78_RAT Protein Zzef1 OS=Rattus norvegicus GN=Zzef1 PE=1 SV=2	1	162.31	2.21945e-12	2597	SAALLHK(1)ELNCK	2	713.38	8346400
F1LQ92	Protein sel-1 homolog 1	Sel1l;Sel1l;Sel1l	>tr|F1LQ92|F1LQ92_RAT Protein sel-1 homolog 1 OS=Rattus norvegicus GN=Sel1l PE=1 SV=1	1	53.3	0.0569188	246	EMFEK(1)LTEEGSPK	2	783.871	6613300
F1LQ92	Protein sel-1 homolog 1	Sel1l;Sel1l;Sel1l	>tr|F1LQ92|F1LQ92_RAT Protein sel-1 homolog 1 OS=Rattus norvegicus GN=Sel1l PE=1 SV=1	1	146.96	3.09827e-09	545	SCHTAVELFK(1)NVCER	3	631.298	29910000
P29314	40S ribosomal protein S9	Rps9;RGD1566136;LOC365692	>sp|P29314|RS9_RAT 40S ribosomal protein S9 OS=Rattus norvegicus GN=Rps9 PE=1 SV=4	1	97.163	0.000750435	66	ELLTLDEK(1)DPR	2	685.862	19751000
P29314	40S ribosomal protein S9	Rps9;RGD1566136;LOC365692	>sp|P29314|RS9_RAT 40S ribosomal protein S9 OS=Rattus norvegicus GN=Rps9 PE=1 SV=4	1	80.17	0.00285103	155	LDSQK(1)HIDFSLR	3	500.932	64351000
P29314	40S ribosomal protein S9	Rps9;RGD1566136;LOC365692	>sp|P29314|RS9_RAT 40S ribosomal protein S9 OS=Rattus norvegicus GN=Rps9 PE=1 SV=4	1	88.155	0.00479945	93	MK(1)LDYILGLK	2	618.357	26437000
Q6TXE9		Eprs	>tr|Q6TXE9|Q6TXE9_RAT LRRGT00050 OS=Rattus norvegicus GN=Eprs PE=1 SV=1	1	80.986	0.00504863	616	DEDFK(1)QYVNK	2	664.312	15514000
Q6TXE9		Eprs	>tr|Q6TXE9|Q6TXE9_RAT LRRGT00050 OS=Rattus norvegicus GN=Eprs PE=1 SV=1	1	159.64	8.30952e-14	913	DQVDSAVQELLQLK(1)AQYK	3	706.707	83837000
Q6TXE9		Eprs	>tr|Q6TXE9|Q6TXE9_RAT LRRGT00050 OS=Rattus norvegicus GN=Eprs PE=1 SV=1	1	86.772	0.00134323	1335	FNHWELK(1)GVPVR	3	508.609	41799000
Q6TXE9		Eprs	>tr|Q6TXE9|Q6TXE9_RAT LRRGT00050 OS=Rattus norvegicus GN=Eprs PE=1 SV=1	1	142.32	3.18284e-09	835	INDAVECLLSLK(1)AEYK	3	636.664	11398000
Q6TXE9		Eprs	>tr|Q6TXE9|Q6TXE9_RAT LRRGT00050 OS=Rattus norvegicus GN=Eprs PE=1 SV=1	1	83.377	0.0430615	471	IWAFNK(1)K	2	474.769	8448900
Q6TXE9		Eprs	>tr|Q6TXE9|Q6TXE9_RAT LRRGT00050 OS=Rattus norvegicus GN=Eprs PE=1 SV=1	1	93.477	0.00218461	762	QLLTLK(1)AEYK	2	624.864	8308800
A0A0G2K1J5	Plectin	Plec;Plec;Plec;Plec;Plec;Plec;Plec;Plec;Plec	>tr|A0A0G2K1J5|A0A0G2K1J5_RAT Plectin OS=Rattus norvegicus GN=Plec PE=4 SV=1	1	139.28	0.000479911	635	AIVQLK(1)PR	2	483.808	11452000
A0A0G2K1J5	Plectin	Plec;Plec;Plec;Plec;Plec;Plec;Plec;Plec;Plec	>tr|A0A0G2K1J5|A0A0G2K1J5_RAT Plectin OS=Rattus norvegicus GN=Plec PE=4 SV=1	1	51.762	0.0388092	3876	GLILK(1)DHGIR	3	388.568	14838000
Q5M7U6	Actin-related protein 2	Actr2	>sp|Q5M7U6|ARP2_RAT Actin-related protein 2 OS=Rattus norvegicus GN=Actr2 PE=2 SV=1	1	107.79	0.00138926	322	ELK(1)QLYLER	2	617.346	54002000
Q5M7U6	Actin-related protein 2	Actr2	>sp|Q5M7U6|ARP2_RAT Actin-related protein 2 OS=Rattus norvegicus GN=Actr2 PE=2 SV=1	1	117.01	4.34136e-10	299	SEFYK(1)HIVLSGGSTMYPGLPSR	3	823.414	324480000
A0A0G2JVV5	Ubiquitin carboxyl-terminal hydrolase	Usp14	>tr|A0A0G2JVV5|A0A0G2JVV5_RAT Protein Usp14 OS=Rattus norvegicus GN=Usp14 PE=4 SV=1	1	168.89	4.1091e-13	265	LQEEITK(1)QSPTLQR	2	856.963	6955200
A0A0G2JVV5	Ubiquitin carboxyl-terminal hydrolase	Usp14	>tr|A0A0G2JVV5|A0A0G2JVV5_RAT Protein Usp14 OS=Rattus norvegicus GN=Usp14 PE=4 SV=1	1	142.77	4.50024e-08	405	SSSSGHYVSWVK(1)R	2	761.376	15814000
A0A0G2JVV5	Ubiquitin carboxyl-terminal hydrolase	Usp14	>tr|A0A0G2JVV5|A0A0G2JVV5_RAT Protein Usp14 OS=Rattus norvegicus GN=Usp14 PE=4 SV=1	1	79.317	0.00389457	179	VLQQK(1)LEAIEDDSAR	2	878.957	22352000
A0A0G2JVV5	Ubiquitin carboxyl-terminal hydrolase	Usp14	>tr|A0A0G2JVV5|A0A0G2JVV5_RAT Protein Usp14 OS=Rattus norvegicus GN=Usp14 PE=4 SV=1	1	82.645	0.00985412	256	YLFTGLK(1)LR	2	576.842	9911900
A0A0G2K3N1		Gbf1	>tr|A0A0G2K3N1|A0A0G2K3N1_RAT Protein Gbf1 OS=Rattus norvegicus GN=Gbf1 PE=4 SV=1	1	172.09	1.31214e-13	706	LLITGTEQFNQK(1)PK	2	829.959	29090000
P18420	Proteasome subunit alpha type-1	Psma1	>sp|P18420|PSA1_RAT Proteasome subunit alpha type-1 OS=Rattus norvegicus GN=Psma1 PE=1 SV=2	1	64.52	0.0247506	115	LVSLIGSK(1)TQIPTQR	2	841.994	6108600
M0RAD5	ATP-dependent Clp protease proteolytic subunit	Clpp	>tr|M0RAD5|M0RAD5_RAT ATP-dependent Clp protease proteolytic subunit OS=Rattus norvegicus GN=Clpp PE=1 SV=1	1	156.01	3.92813e-08	207	QLYNIYAK(1)HTK	2	710.883	36851000
F1LUA1		Eea1	>tr|F1LUA1|F1LUA1_RAT Protein Eea1 OS=Rattus norvegicus GN=Eea1 PE=1 SV=1	1	96.562	6.3631e-06	164	DLFEQK(1)AAQLATEIADIK	3	682.697	8571500
P18422	Proteasome subunit alpha type-3	Psma3	>sp|P18422|PSA3_RAT Proteasome subunit alpha type-3 OS=Rattus norvegicus GN=Psma3 PE=1 SV=3	1	56.514	0.0408169	196	EVAK(1)IIYIVHDEVK	2	849.477	4014000
P18422	Proteasome subunit alpha type-3	Psma3	>sp|P18422|PSA3_RAT Proteasome subunit alpha type-3 OS=Rattus norvegicus GN=Psma3 PE=1 SV=3	1	113.69	0.000130682	57	LVLSK(1)LYEEGSNK	2	761.412	10461000
P18422	Proteasome subunit alpha type-3	Psma3	>sp|P18422|PSA3_RAT Proteasome subunit alpha type-3 OS=Rattus norvegicus GN=Psma3 PE=1 SV=3	1	158.76	2.99604e-07	65	LYEEGSNK(1)R	2	569.28	7275900
P18422	Proteasome subunit alpha type-3	Psma3	>sp|P18422|PSA3_RAT Proteasome subunit alpha type-3 OS=Rattus norvegicus GN=Psma3 PE=1 SV=3	1	62.861	0.0142542	110	SNFGYNIPLK(1)HLADR	3	596.313	13394000
P19511	ATP synthase subunit b, mitochondrial	Atp5f1	>sp|P19511|AT5F1_RAT ATP synthase F(0) complex subunit B1, mitochondrial OS=Rattus norvegicus GN=Atp5f1 PE=1 SV=1	1	171.73	7.73303e-08	162	AQQALVQK(1)R	2	542.317	124560000
P19511	ATP synthase subunit b, mitochondrial	Atp5f1	>sp|P19511|AT5F1_RAT ATP synthase F(0) complex subunit B1, mitochondrial OS=Rattus norvegicus GN=Atp5f1 PE=1 SV=1	1	259.6	0	221	EGEHMINWVEK(1)HVIQSISAQQEK	3	921.457	376209984
P19511	ATP synthase subunit b, mitochondrial	Atp5f1	>sp|P19511|AT5F1_RAT ATP synthase F(0) complex subunit B1, mitochondrial OS=Rattus norvegicus GN=Atp5f1 PE=1 SV=1	1	152.32	2.47468e-13	233	HVIQSISAQQEK(1)ETIAK	3	651.353	32514000
P19511	ATP synthase subunit b, mitochondrial	Atp5f1	>sp|P19511|AT5F1_RAT ATP synthase F(0) complex subunit B1, mitochondrial OS=Rattus norvegicus GN=Atp5f1 PE=1 SV=1	1	77.124	0.00784581	238	ETIAK(1)CIGDLK	2	645.342	247220000
P19511	ATP synthase subunit b, mitochondrial	Atp5f1	>sp|P19511|AT5F1_RAT ATP synthase F(0) complex subunit B1, mitochondrial OS=Rattus norvegicus GN=Atp5f1 PE=1 SV=1	1	143.25	3.90636e-08	139	IAQLEEIK(1)QSSMK	2	773.911	34134000
P19511	ATP synthase subunit b, mitochondrial	Atp5f1	>sp|P19511|AT5F1_RAT ATP synthase F(0) complex subunit B1, mitochondrial OS=Rattus norvegicus GN=Atp5f1 PE=1 SV=1	1	155.09	4.57602e-09	131	LNEEK(1)IAQLEEIK	3	533.626	188880000
Q5U2S7		Psmd3	>tr|Q5U2S7|Q5U2S7_RAT Proteasome (Prosome, macropain) 26S subunit, non-ATPase, 3 OS=Rattus norvegicus GN=Psmd3 PE=1 SV=1	1	101.66	0.00238929	400	HNVIK(1)TGVR	2	533.312	25028000
O55156	CAP-Gly domain-containing linker protein 2	Clip2;Clip2	>sp|O55156|CLIP2_RAT CAP-Gly domain-containing linker protein 2 OS=Rattus norvegicus GN=Clip2 PE=1 SV=1	1	136.96	9.91413e-06	859	AQVSALENK(1)CK	2	645.33	25675000
Q63081	Protein disulfide-isomerase A6	Pdia6	>sp|Q63081|PDIA6_RAT Protein disulfide-isomerase A6 OS=Rattus norvegicus GN=Pdia6 PE=1 SV=2	0.989879	74.141	0.0263708	108	IFGANK(0.99)NK(0.01)PEDYQGGR	3	612.639	23970000
Q63081	Protein disulfide-isomerase A6	Pdia6	>sp|Q63081|PDIA6_RAT Protein disulfide-isomerase A6 OS=Rattus norvegicus GN=Pdia6 PE=1 SV=2	1	138.19	2.72585e-08	245	IFQK(1)GESPVDYDGGR	3	570.609	76534000
Q63081	Protein disulfide-isomerase A6	Pdia6	>sp|Q63081|PDIA6_RAT Protein disulfide-isomerase A6 OS=Rattus norvegicus GN=Pdia6 PE=1 SV=2	1	100.4	0.000363122	322	NSYLEVLLK(1)LADK	2	774.438	29383000
Q63081	Protein disulfide-isomerase A6	Pdia6	>sp|Q63081|PDIA6_RAT Protein disulfide-isomerase A6 OS=Rattus norvegicus GN=Pdia6 PE=1 SV=2	1	84.674	0.000651663	85	VGAVNADK(1)HQSLGGQYGVQGFPTIK	3	871.786	38039000
B2RZ74		Snrnp70;Snrnp70	>tr|B2RZ74|B2RZ74_RAT Protein Snrnp70 OS=Rattus norvegicus GN=Snrnp70 PE=1 SV=1	1	153.81	1.36913e-08	162	DMHSAYK(1)HADGK	2	701.314	36376000
B2RZ74		Snrnp70;Snrnp70	>tr|B2RZ74|B2RZ74_RAT Protein Snrnp70 OS=Rattus norvegicus GN=Snrnp70 PE=1 SV=1	1	133.13	1.28627e-05	130	EFEVYGPIK(1)R	2	640.338	13564000
D3ZMD3		Brpf3	>tr|D3ZMD3|D3ZMD3_RAT Bromodomain and PHD finger containing, 3 (Predicted) OS=Rattus norvegicus GN=Brpf3 PE=1 SV=1	1	50.884	0.0509132	105	ESCSK(1)HAPGTSFHLPQPSFR	4	578.777	28247000
Q99ML5	Prenylcysteine oxidase	Pcyox1	>sp|Q99ML5|PCYOX_RAT Prenylcysteine oxidase OS=Rattus norvegicus GN=Pcyox1 PE=1 SV=1	1	66.664	0.0361199	409	TFSK(1)DILTK	2	547.808	4683100
B2RZ72		Arpc4	>tr|B2RZ72|B2RZ72_RAT Actin related protein 2/3 complex, subunit 4 (Predicted), isoform CRA_a OS=Rattus norvegicus GN=Arpc4 PE=1 SV=1	1	76.1	0.0118238	166	IVAEEFLK(1)NF	2	626.335	33148000
P18418	Calreticulin	Calr	>sp|P18418|CALR_RAT Calreticulin OS=Rattus norvegicus GN=Calr PE=1 SV=1	1	100.14	1.12427e-08	142	DMHGDSEYNIMFGPDICGPGTK(1)K	3	871.047	160830000
P18418	Calreticulin	Calr	>sp|P18418|CALR_RAT Calreticulin OS=Rattus norvegicus GN=Calr PE=1 SV=1	1	108.58	0.000129398	55	FVLSSGK(1)FYGDQEK	2	823.907	8526200
P18418	Calreticulin	Calr	>sp|P18418|CALR_RAT Calreticulin OS=Rattus norvegicus GN=Calr PE=1 SV=1	1	85.29	0.00830879	62	FYGDQEK(1)DK	2	586.267	23791000
P18418	Calreticulin	Calr	>sp|P18418|CALR_RAT Calreticulin OS=Rattus norvegicus GN=Calr PE=1 SV=1	1	204.04	3.82565e-38	111	HEQNIDCGGGYVK(1)LFPGGLDQK	3	825.397	762630020
P18418	Calreticulin	Calr	>sp|P18418|CALR_RAT Calreticulin OS=Rattus norvegicus GN=Calr PE=1 SV=1	0.999643	106.88	7.98913e-07	238	IDDPTDSKPEDWDK(1)PEHIPDPDAK	3	934.763	206130000
P18418	Calreticulin	Calr	>sp|P18418|CALR_RAT Calreticulin OS=Rattus norvegicus GN=Calr PE=1 SV=1	1	99.815	0.00112917	159	NVLINK(1)DIR	2	563.833	2037900030
P18418	Calreticulin	Calr	>sp|P18418|CALR_RAT Calreticulin OS=Rattus norvegicus GN=Calr PE=1 SV=1	1	105.66	0.000377223	48	SDFGK(1)FVLSSGK	2	657.34	91136000
P18418	Calreticulin	Calr	>sp|P18418|CALR_RAT Calreticulin OS=Rattus norvegicus GN=Calr PE=1 SV=1	1	133.13	1.79216e-05	151	VHVIFNYK(1)GK	2	623.851	206540000
Q499S4		Mx1	>tr|Q499S4|Q499S4_RAT Interferon-induced GTP-binding protein Mx1 OS=Rattus norvegicus GN=Mx1 PE=1 SV=1	1	167.22	7.11025e-36	15	HQTPQK(1)HPDTSEESQAMESVDNLCSQYEEK	3	1192.18	7229400
Q63083	Nucleobindin-1	Nucb1	>sp|Q63083|NUCB1_RAT Nucleobindin-1 OS=Rattus norvegicus GN=Nucb1 PE=1 SV=1	1	86.497	9.01726e-05	176	DLAQYDAAHHEEFK(1)R	3	624.627	66590000
Q63083	Nucleobindin-1	Nucb1	>sp|Q63083|NUCB1_RAT Nucleobindin-1 OS=Rattus norvegicus GN=Nucb1 PE=1 SV=1	1	168.89	7.46408e-13	301	EHVMK(1)NVDTNQDR	2	814.378	18619000
Q63083	Nucleobindin-1	Nucb1	>sp|Q63083|NUCB1_RAT Nucleobindin-1 OS=Rattus norvegicus GN=Nucb1 PE=1 SV=1	1	88.021	0.00250524	323	K(1)EFGETAEGWK	2	662.314	7900000
B2RZ71		Ing5;Ing4	>tr|B2RZ71|B2RZ71_RAT Inhibitor of growth protein OS=Rattus norvegicus GN=Ing5 PE=2 SV=1	1	108.24	0.00676163	226	GK(1)WFCPR	2	496.742	118870000
E9PT29			>tr|E9PT29|E9PT29_RAT Protein Ddx17 OS=Rattus norvegicus GN=Ddx17 PE=1 SV=3	1	94.059	3.30708e-05	53	FEK(1)NFYVEHPEVAR	3	602.965	0
F1LNT8	Vesicle-associated membrane protein 8	Vamp8;Vamp8	>tr|F1LNT8|F1LNT8_RAT Vesicle-associated membrane protein 8 OS=Rattus norvegicus GN=Vamp8 PE=1 SV=2	1	173.44	1.41673e-24	45	NK(1)TEDLEATSEHFK	2	845.9	73523000
Q5XI77	Annexin	Anxa11	>tr|Q5XI77|Q5XI77_RAT Annexin OS=Rattus norvegicus GN=Anxa11 PE=1 SV=1	1	126.52	0.00124547	406	DIEK(1)SICR	2	531.766	19847000
Q5XI77	Annexin	Anxa11	>tr|Q5XI77|Q5XI77_RAT Annexin OS=Rattus norvegicus GN=Anxa11 PE=1 SV=1	1	122.39	6.43774e-05	253	DLK(1)SELSGNFEK	2	704.851	10369000
Q5XI78	2-oxoglutarate dehydrogenase, mitochondrial	Ogdh	>sp|Q5XI78|ODO1_RAT 2-oxoglutarate dehydrogenase, mitochondrial OS=Rattus norvegicus GN=Ogdh PE=1 SV=1	1	106.58	0.000250367	401	AEQFYCGDTEGK(1)K	2	787.843	22418000
Q5XI78	2-oxoglutarate dehydrogenase, mitochondrial	Ogdh	>sp|Q5XI78|ODO1_RAT 2-oxoglutarate dehydrogenase, mitochondrial OS=Rattus norvegicus GN=Ogdh PE=1 SV=1	1	150.34	2.20963e-12	251	FETPGIMQFTNEEK(1)R	2	934.946	6616400
Q5XI78	2-oxoglutarate dehydrogenase, mitochondrial	Ogdh	>sp|Q5XI78|ODO1_RAT 2-oxoglutarate dehydrogenase, mitochondrial OS=Rattus norvegicus GN=Ogdh PE=1 SV=1	1	163.51	1.53436e-13	697	HHVLHDQNVDK(1)R	2	770.392	7546300
Q5XI78	2-oxoglutarate dehydrogenase, mitochondrial	Ogdh	>sp|Q5XI78|ODO1_RAT 2-oxoglutarate dehydrogenase, mitochondrial OS=Rattus norvegicus GN=Ogdh PE=1 SV=1	1	92.474	7.97318e-06	348	LEAADEGSGDMK(1)YHLGMYHR	4	581.262	12939000
Q5XI78	2-oxoglutarate dehydrogenase, mitochondrial	Ogdh	>sp|Q5XI78|ODO1_RAT 2-oxoglutarate dehydrogenase, mitochondrial OS=Rattus norvegicus GN=Ogdh PE=1 SV=1	1	81.525	0.0045043	970	NQGYYDYVK(1)PR	2	722.846	10105000
Q5XI78	2-oxoglutarate dehydrogenase, mitochondrial	Ogdh	>sp|Q5XI78|ODO1_RAT 2-oxoglutarate dehydrogenase, mitochondrial OS=Rattus norvegicus GN=Ogdh PE=1 SV=1	1	72.29	0.00519411	74	SVHK(1)SWDIFFR	3	488.586	21305000
D3ZC01		Rbbp5	>tr|D3ZC01|D3ZC01_RAT Protein Rbbp5 OS=Rattus norvegicus GN=Rbbp5 PE=1 SV=1	1	62.717	0.0499564	500	DSPFK(1)PK	2	430.729	34108000
P06685	Sodium/potassium-transporting ATPase subunit alpha-1;Sodium/potassium-transporting ATPase subunit alpha-3;Sodium/potassium-transporting ATPase subunit alpha-2;Sodium/potassium-transporting ATPase subunit alpha-4;Potassium-transporting ATPase alpha chain 2;Potassium-transporting ATPase alpha chain 1	Atp1a1;Atp1a3;Atp1a2;Atp1a4;Atp12a;Atp12a;Atp4a;Atp4a	>sp|P06685|AT1A1_RAT Sodium/potassium-transporting ATPase subunit alpha-1 OS=Rattus norvegicus GN=Atp1a1 PE=1 SV=1	1	76.064	0.0384809	773	LIFDNLK(1)K	2	516.808	2294900
Q4G075	Leukocyte elastase inhibitor A	Serpinb1a	>sp|Q4G075|ILEUA_RAT Leukocyte elastase inhibitor A OS=Rattus norvegicus GN=Serpinb1a PE=2 SV=1	1	65.295	0.0184261	177	FMK(1)QDTTDAPFR	2	749.853	2851800
Q5XI73	Rho GDP-dissociation inhibitor 1	Arhgdia	>sp|Q5XI73|GDIR1_RAT Rho GDP-dissociation inhibitor 1 OS=Rattus norvegicus GN=Arhgdia PE=1 SV=1	1	104.7	8.88287e-05	127	EIVSGMK(1)YIQHTYR	3	589.635	31879000
Q5XI73	Rho GDP-dissociation inhibitor 1	Arhgdia	>sp|Q5XI73|GDIR1_RAT Rho GDP-dissociation inhibitor 1 OS=Rattus norvegicus GN=Arhgdia PE=1 SV=1	1	162.96	1.52111e-12	141	IDK(1)TDYMVGSYGPR	2	830.388	229380000
Q5XI73	Rho GDP-dissociation inhibitor 1	Arhgdia	>sp|Q5XI73|GDIR1_RAT Rho GDP-dissociation inhibitor 1 OS=Rattus norvegicus GN=Arhgdia PE=1 SV=1	1	161.48	2.09995e-12	105	QSFVLK(1)EGVEYR	2	748.891	49958000
Q5XI73	Rho GDP-dissociation inhibitor 1	Arhgdia	>sp|Q5XI73|GDIR1_RAT Rho GDP-dissociation inhibitor 1 OS=Rattus norvegicus GN=Arhgdia PE=1 SV=1	1	111.95	0.00295015	52	YK(1)EALLGR	2	496.282	9898300
B2RZ78	Vacuolar protein sorting-associated protein 29	Vps29	>sp|B2RZ78|VPS29_RAT Vacuolar protein sorting-associated protein 29 OS=Rattus norvegicus GN=Vps29 PE=1 SV=2	1	45.876	0.0406252	50	ESYDYLK(1)TLAGDVHIVR	3	674.349	29266000
A0A0G2K1K8	Exocyst complex component 2	Exoc2;Exoc2	>tr|A0A0G2K1K8|A0A0G2K1K8_RAT Uncharacterized protein (Fragment) OS=Rattus norvegicus PE=4 SV=1	1	82.069	0.000466025	354	LLETPSTLHDQK(1)R	3	527.286	5689300
B2GV06	Succinyl-CoA:3-ketoacid coenzyme A transferase 1, mitochondrial	Oxct1	>sp|B2GV06|SCOT1_RAT Succinyl-CoA:3-ketoacid coenzyme A transferase 1, mitochondrial OS=Rattus norvegicus GN=Oxct1 PE=1 SV=1	1	86.803	0.00256193	473	IITEK(1)GVFDVDK	2	703.382	67931000
F7F0A6			>tr|F7F0A6|F7F0A6_RAT Protein RGD1565059 OS=Rattus norvegicus GN=RGD1565059 PE=1 SV=1	1	79.942	0.00310564	90	QEPCGVLLVK(1)LAGVELTEAGK	3	751.743	12290000
D4A9L2		Srsf1	>tr|D4A9L2|D4A9L2_RAT Protein Srsf1 OS=Rattus norvegicus GN=Srsf1 PE=1 SV=1	1	114.87	8.75058e-05	38	DIEDVFYK(1)YGAIR	3	544.275	64288000
Q5M875	17-beta-hydroxysteroid dehydrogenase 13	Hsd17b13	>sp|Q5M875|DHB13_RAT 17-beta-hydroxysteroid dehydrogenase 13 OS=Rattus norvegicus GN=Hsd17b13 PE=2 SV=1	1	141	2.80575e-08	208	ALTAELDTLGK(1)TGIK	3	524.966	55462000
Q5M875	17-beta-hydroxysteroid dehydrogenase 13	Hsd17b13	>sp|Q5M875|DHB13_RAT 17-beta-hydroxysteroid dehydrogenase 13 OS=Rattus norvegicus GN=Hsd17b13 PE=2 SV=1	1	209.85	4.47913e-19	79	HGVEETAAK(1)CR	2	650.309	41482000
Q5M875	17-beta-hydroxysteroid dehydrogenase 13	Hsd17b13	>sp|Q5M875|DHB13_RAT 17-beta-hydroxysteroid dehydrogenase 13 OS=Rattus norvegicus GN=Hsd17b13 PE=2 SV=1	1	82.417	0.00438121	58	LTAYEFAK(1)QK	2	620.832	13549000
Q5M875	17-beta-hydroxysteroid dehydrogenase 13	Hsd17b13	>sp|Q5M875|DHB13_RAT 17-beta-hydroxysteroid dehydrogenase 13 OS=Rattus norvegicus GN=Hsd17b13 PE=2 SV=1	1	192.85	1.1368e-26	70	LVLWDISK(1)HGVEETAAK	2	969.52	202920000
O55173	3-phosphoinositide-dependent protein kinase 1	Pdpk1	>sp|O55173|PDPK1_RAT 3-phosphoinositide-dependent protein kinase 1 OS=Rattus norvegicus GN=Pdpk1 PE=1 SV=2	1	60.157	0.0307178	307	LEYDFPEK(1)FFPK	2	801.398	66601000
Q5U2T9		Fkbp5	>tr|Q5U2T9|Q5U2T9_RAT FK506 binding protein 5 OS=Rattus norvegicus GN=Fkbp5 PE=1 SV=1	1	100.11	0.000258721	376	GDFEK(1)VLEVNPQNK	2	829.923	7011800
A0A0G2JU40		C2cd2	>tr|A0A0G2JU40|A0A0G2JU40_RAT Protein C2cd2 OS=Rattus norvegicus GN=C2cd2 PE=4 SV=1	1	89.684	0.00011644	213	DLFK(1)HLVSAASPSVFLSTK	3	697.049	20354000
A0A0G2JU42	Eukaryotic translation initiation factor 2 subunit 3	Eif2s3	>tr|A0A0G2JU42|A0A0G2JU42_RAT Protein Eif2s3y OS=Rattus norvegicus GN=Eif2s3y PE=4 SV=1	1	60.196	0.0608549	285	GGVAGGSILK(1)GVLK	2	649.396	23102000
A0A0G2JU42	Eukaryotic translation initiation factor 2 subunit 3	Eif2s3	>tr|A0A0G2JU42|A0A0G2JU42_RAT Protein Eif2s3y OS=Rattus norvegicus GN=Eif2s3y PE=4 SV=1	1	74.533	0.0195237	312	LMCK(1)PIFSK	2	583.309	7392000
A0A0G2JU42	Eukaryotic translation initiation factor 2 subunit 3	Eif2s3	>tr|A0A0G2JU42|A0A0G2JU42_RAT Protein Eif2s3y OS=Rattus norvegicus GN=Eif2s3y PE=4 SV=1	1	116.25	0.00664238	449	RVEK(1)HWR	3	351.53	25356000
Q810F4	Protein FAM3C	Fam3c	>sp|Q810F4|FAM3C_RAT Protein FAM3C OS=Rattus norvegicus GN=Fam3c PE=2 SV=1	1	67.334	0.0281428	67	ACPEK(1)HFAFK	2	638.811	222540000
Q4G061	Eukaryotic translation initiation factor 3 subunit B	Eif3b	>sp|Q4G061|EIF3B_RAT Eukaryotic translation initiation factor 3 subunit B OS=Rattus norvegicus GN=Eif3b PE=1 SV=1	1	54.066	0.0578064	240	LDK(1)QHTFR	2	543.788	2427200
Q4G061	Eukaryotic translation initiation factor 3 subunit B	Eif3b	>sp|Q4G061|EIF3B_RAT Eukaryotic translation initiation factor 3 subunit B OS=Rattus norvegicus GN=Eif3b PE=1 SV=1	1	50.297	0.040699	192	NVIHK(1)IFSK	3	376.557	34822000
B2RYW3		Ndufb9	>tr|B2RYW3|B2RYW3_RAT NADH dehydrogenase (Ubiquinone) 1 beta subcomplex, 9 OS=Rattus norvegicus GN=Ndufb9 PE=1 SV=1	1	120.45	6.52658e-05	121	AVYPDYFSK(1)R	2	644.322	34408000
Q5U362	Annexin;Annexin A4	Anxa4;Anxa4	>tr|Q5U362|Q5U362_RAT Annexin OS=Rattus norvegicus GN=Anxa4 PE=1 SV=1	1	165.58	1.50064e-15	213	NHLLHVFDEYK(1)R	2	806.915	98851000
O35331	Pyridoxal kinase	Pdxk;Pdxk	>sp|O35331|PDXK_RAT Pyridoxal kinase OS=Rattus norvegicus GN=Pdxk PE=1 SV=1	1	254.53	0	161	K(1)IHSQEEAFAVMDVLHR	3	690.014	1046700030
O35331	Pyridoxal kinase	Pdxk;Pdxk	>sp|O35331|PDXK_RAT Pyridoxal kinase OS=Rattus norvegicus GN=Pdxk PE=1 SV=1	1	139.88	7.44224e-09	88	DK(1)SFLGMVVDIVQELK	3	621.669	57067000
F1MA88		Dock5;Dock5	>tr|F1MA88|F1MA88_RAT Protein Dock5 OS=Rattus norvegicus GN=Dock5 PE=1 SV=2	1	94.632	1.05766e-05	497	AIHPGAGYEGVSEYK(1)SVVYYQVK	3	862.767	50716000
Q6IN22	Cathepsin B;Cathepsin B light chain;Cathepsin B heavy chain	Ctsb;Ctsb	>tr|Q6IN22|Q6IN22_RAT Cathepsin B OS=Rattus norvegicus GN=Ctsb PE=1 SV=1	1	73.688	0.00299912	223	EDK(1)HYGYTSYSVSDSEK	3	679.629	24670000
Q6IN22	Cathepsin B;Cathepsin B light chain;Cathepsin B heavy chain	Ctsb;Ctsb	>tr|Q6IN22|Q6IN22_RAT Cathepsin B OS=Rattus norvegicus GN=Ctsb PE=1 SV=1	1	150.26	1.07837e-08	220	MCEAGYSTSYK(1)EDK	2	855.853	42394000
P06214	Delta-aminolevulinic acid dehydratase	Alad	>sp|P06214|HEM2_RAT Delta-aminolevulinic acid dehydratase OS=Rattus norvegicus GN=Alad PE=1 SV=1	1	47.334	0.0611886	184	AALLK(1)HGLGNR	2	596.351	3043000
P04636	Malate dehydrogenase, mitochondrial	Mdh2	>sp|P04636|MDHM_RAT Malate dehydrogenase, mitochondrial OS=Rattus norvegicus GN=Mdh2 PE=1 SV=2	1	160.8	7.71248e-13	185	ANTFVAELK(1)GLDPAR	3	548.63	128680000
P04636	Malate dehydrogenase, mitochondrial	Mdh2	>sp|P04636|MDHM_RAT Malate dehydrogenase, mitochondrial OS=Rattus norvegicus GN=Mdh2 PE=1 SV=2	1	62.055	0.0198756	296	ETECTYFSTPLLLGK(1)K	3	643.661	87551000
P04636	Malate dehydrogenase, mitochondrial	Mdh2	>sp|P04636|MDHM_RAT Malate dehydrogenase, mitochondrial OS=Rattus norvegicus GN=Mdh2 PE=1 SV=2	1	160.16	1.96166e-05	301	GLEK(1)NLGIGK	2	535.814	986009980
P04636	Malate dehydrogenase, mitochondrial	Mdh2	>sp|P04636|MDHM_RAT Malate dehydrogenase, mitochondrial OS=Rattus norvegicus GN=Mdh2 PE=1 SV=2	1	122.66	3.78116e-05	307	NLGIGK(1)ITPFEEK	2	744.409	813590020
P04636	Malate dehydrogenase, mitochondrial	Mdh2	>sp|P04636|MDHM_RAT Malate dehydrogenase, mitochondrial OS=Rattus norvegicus GN=Mdh2 PE=1 SV=2	1	92.147	1.65072e-06	91	GYLGPEQLPDCLK(1)GCDVVVIPAGVPR	4	713.617	552280000
P04636	Malate dehydrogenase, mitochondrial	Mdh2	>sp|P04636|MDHM_RAT Malate dehydrogenase, mitochondrial OS=Rattus norvegicus GN=Mdh2 PE=1 SV=2	1	96.745	0.000618952	239	IQEAGTEVVK(1)AK	2	657.867	208730000
P04636	Malate dehydrogenase, mitochondrial	Mdh2	>sp|P04636|MDHM_RAT Malate dehydrogenase, mitochondrial OS=Rattus norvegicus GN=Mdh2 PE=1 SV=2	1	78.917	0.000640049	314	ITPFEEK(1)MIAEAIPELK	3	667.692	413380000
P04636	Malate dehydrogenase, mitochondrial	Mdh2	>sp|P04636|MDHM_RAT Malate dehydrogenase, mitochondrial OS=Rattus norvegicus GN=Mdh2 PE=1 SV=2	1	81.632	0.0047018	324	MIAEAIPELK(1)ASIK	2	778.442	627120000
P04636	Malate dehydrogenase, mitochondrial	Mdh2	>sp|P04636|MDHM_RAT Malate dehydrogenase, mitochondrial OS=Rattus norvegicus GN=Mdh2 PE=1 SV=2	1	153.34	7.24198e-05	335	KGEDFVK(1)NMK	2	619.316	30464000
P04636	Malate dehydrogenase, mitochondrial	Mdh2	>sp|P04636|MDHM_RAT Malate dehydrogenase, mitochondrial OS=Rattus norvegicus GN=Mdh2 PE=1 SV=2	1	123.35	0.000625712	157	K(1)HGVYNPNK	2	549.788	15996000
P22062	Protein-L-isoaspartate(D-aspartate) O-methyltransferase	Pcmt1	>sp|P22062|PIMT_RAT Protein-L-isoaspartate(D-aspartate) O-methyltransferase OS=Rattus norvegicus GN=Pcmt1 PE=1 SV=2	1	58.699	0.0521083	204	LQDGSVK(1)MK	2	524.279	6993600
P22062	Protein-L-isoaspartate(D-aspartate) O-methyltransferase	Pcmt1	>sp|P22062|PIMT_RAT Protein-L-isoaspartate(D-aspartate) O-methyltransferase OS=Rattus norvegicus GN=Pcmt1 PE=1 SV=2	1	101.49	1.76986e-06	113	VIGIDHIK(1)ELVDDSITNVK	3	717.395	53742000
P16617	Phosphoglycerate kinase 1;Phosphoglycerate kinase	Pgk1;RGD1560402	>sp|P16617|PGK1_RAT Phosphoglycerate kinase 1 OS=Rattus norvegicus GN=Pgk1 PE=1 SV=2	1	109.41	1.708e-05	199	ELNYFAK(1)ALESPERPFLAILGGAK	3	892.818	23094000
P16617	Phosphoglycerate kinase 1;Phosphoglycerate kinase	Pgk1;RGD1560402	>sp|P16617|PGK1_RAT Phosphoglycerate kinase 1 OS=Rattus norvegicus GN=Pgk1 PE=1 SV=2	1	143.96	6.16835e-06	131	FHVEEEGK(1)GK	2	601.296	91886000
P16617	Phosphoglycerate kinase 1;Phosphoglycerate kinase	Pgk1;RGD1560402	>sp|P16617|PGK1_RAT Phosphoglycerate kinase 1 OS=Rattus norvegicus GN=Pgk1 PE=1 SV=2	1	66.056	0.0375065	11	LTLDK(1)LDVK	2	543.824	9401000
P16617	Phosphoglycerate kinase 1;Phosphoglycerate kinase	Pgk1;RGD1560402	>sp|P16617|PGK1_RAT Phosphoglycerate kinase 1 OS=Rattus norvegicus GN=Pgk1 PE=1 SV=2	1	66.267	0.0320365	91	SLLGK(1)DVLFLK	2	637.89	56609000
P16617	Phosphoglycerate kinase 1;Phosphoglycerate kinase	Pgk1;RGD1560402	>sp|P16617|PGK1_RAT Phosphoglycerate kinase 1 OS=Rattus norvegicus GN=Pgk1 PE=1 SV=2	1	82.202	0.00485542	361	SLMDEVVK(1)ATSR	2	689.356	16631000
P16617	Phosphoglycerate kinase 1;Phosphoglycerate kinase	Pgk1;RGD1560402	>sp|P16617|PGK1_RAT Phosphoglycerate kinase 1 OS=Rattus norvegicus GN=Pgk1 PE=1 SV=2	1	115.8	4.74297e-06	86	YSLEPVAAELK(1)SLLGK	3	587.333	16375000
Q793F9	Vacuolar protein sorting-associated protein 4A	Vps4a;Vps4b	>sp|Q793F9|VPS4A_RAT Vacuolar protein sorting-associated protein 4A OS=Rattus norvegicus GN=Vps4a PE=2 SV=1	1	61.593	0.0338307	356	VQSATHFK(1)K	2	544.298	789930
Q09137	5'-AMP-activated protein kinase catalytic subunit alpha-2;5'-AMP-activated protein kinase catalytic subunit alpha-1	Prkaa2;Prkaa2;Prkaa1	>sp|Q09137|AAPK2_RAT 5'-AMP-activated protein kinase catalytic subunit alpha-2 OS=Rattus norvegicus GN=Prkaa2 PE=1 SV=1	1	87.476	0.00684534	69	EIQNLK(1)LFR	2	601.848	12603000
A0A0G2K059		Mcu	>tr|A0A0G2K059|A0A0G2K059_RAT Protein Mcu OS=Rattus norvegicus GN=Mcu PE=4 SV=1	1	144.57	3.66274e-08	291	DAIAQAEMDLK(1)R	2	701.853	142570000
A0A0G2K059		Mcu	>tr|A0A0G2K059|A0A0G2K059_RAT Protein Mcu OS=Rattus norvegicus GN=Mcu PE=4 SV=1	1	108.43	0.00036571	275	FDLEK(1)YNQLK	2	670.348	25513000
A0A0G2K059		Mcu	>tr|A0A0G2K059|A0A0G2K059_RAT Protein Mcu OS=Rattus norvegicus GN=Mcu PE=4 SV=1	1	83.751	0.000268608	280	YNQLK(1)DAIAQAEMDLK	3	631.652	24396000
Q80Z26		Entpd3	>tr|Q80Z26|Q80Z26_RAT Ectonucleoside triphosphate diphosphohydrolase 3, isoform CRA_a OS=Rattus norvegicus GN=Entpd3 PE=1 SV=1	1	76.24	0.00393145	126	EQVPK(1)HLHESTR	2	751.889	7900100
A0A0G2K050		Yif1a	>tr|A0A0G2K050|A0A0G2K050_RAT Protein Yif1a OS=Rattus norvegicus GN=Yif1a PE=4 SV=1	1	72.638	0.02326	80	DIVHK(1)ELHR	3	396.888	31474000
O35760	Isopentenyl-diphosphate Delta-isomerase 1	Idi1	>sp|O35760|IDI1_RAT Isopentenyl-diphosphate Delta-isomerase 1 OS=Rattus norvegicus GN=Idi1 PE=2 SV=2	1	124.81	2.98149e-06	47	NCHLNENIDK(1)GLIHR	3	625.648	11429000
O35760	Isopentenyl-diphosphate Delta-isomerase 1	Idi1	>sp|O35760|IDI1_RAT Isopentenyl-diphosphate Delta-isomerase 1 OS=Rattus norvegicus GN=Idi1 PE=2 SV=2	1	72.29	0.00856342	176	SYCYVSK(1)EELK	2	724.342	12011000
Q9QUL6	Vesicle-fusing ATPase	Nsf;Nsf	>sp|Q9QUL6|NSF_RAT Vesicle-fusing ATPase OS=Rattus norvegicus GN=Nsf PE=1 SV=1	1	151.98	2.82423e-09	304	K(1)LFADAEEEQR	2	689.336	32072000
Q9QUL6	Vesicle-fusing ATPase	Nsf;Nsf	>sp|Q9QUL6|NSF_RAT Vesicle-fusing ATPase OS=Rattus norvegicus GN=Nsf PE=1 SV=1	1	65.043	0.0148387	44	TSPNHK(1)YIFTLR	3	506.94	10728000
Q02974	Ketohexokinase	Khk;Khk	>sp|Q02974|KHK_RAT Ketohexokinase OS=Rattus norvegicus GN=Khk PE=1 SV=1	1	83.883	0.00533698	134	FK(1)WIHIEGR	3	409.893	3936600
B2RZ17	F-box/WD repeat-containing protein 2	Fbxw2	>sp|B2RZ17|FBXW2_RAT F-box/WD repeat-containing protein 2 OS=Rattus norvegicus GN=Fbxw2 PE=2 SV=1	1	85.054	0.000380923	298	SLLHSPGDYILLSADK(1)YEIK	3	768.742	45927000
P62752	60S ribosomal protein L23a	Rpl23a;RGD1564606;LOC689899;RGD1562755;LOC688776;LOC690335	>sp|P62752|RL23A_RAT 60S ribosomal protein L23a OS=Rattus norvegicus GN=Rpl23a PE=2 SV=1	1	99.568	0.00492432	115	K(1)LYDIDVAK	2	553.808	74394000
P62752	60S ribosomal protein L23a	Rpl23a;RGD1564606;LOC689899;RGD1562755;LOC688776;LOC690335	>sp|P62752|RL23A_RAT 60S ribosomal protein L23a OS=Rattus norvegicus GN=Rpl23a PE=2 SV=1	1	73.138	0.00177869	78	LDHYAIIK(1)FPLTTESAMK	3	707.375	134020000
P62994	Growth factor receptor-bound protein 2	Grb2;Grb2	>sp|P62994|GRB2_RAT Growth factor receptor-bound protein 2 OS=Rattus norvegicus GN=Grb2 PE=1 SV=1	1	66.267	0.0344246	6	MEAIAK(1)YDFK	2	650.318	13290000
Q4KM65	Cleavage and polyadenylation specificity factor subunit 5	Nudt21	>sp|Q4KM65|CPSF5_RAT Cleavage and polyadenylation specificity factor subunit 5 OS=Rattus norvegicus GN=Nudt21 PE=2 SV=1	1	140.82	3.99442e-08	23	GVNQFGNK(1)YIQQTK	2	833.931	44030000
D3ZUF9		Pitrm1	>tr|D3ZUF9|D3ZUF9_RAT Pitrilysin metallepetidase 1 (Predicted) OS=Rattus norvegicus GN=Pitrm1 PE=1 SV=1	1	142.83	6.42686e-07	688	K(1)YLLNCDNMR	2	684.824	711139970
D3ZUF9		Pitrm1	>tr|D3ZUF9|D3ZUF9_RAT Pitrilysin metallepetidase 1 (Predicted) OS=Rattus norvegicus GN=Pitrm1 PE=1 SV=1	1	67.634	0.0101371	431	YYEK(1)QTQMETEK	2	810.367	3625200
P62997	Transformer-2 protein homolog beta	Tra2b	>sp|P62997|TRA2B_RAT Transformer-2 protein homolog beta OS=Rattus norvegicus GN=Tra2b PE=1 SV=1	1	88.37	0.0174457	197	VDFSITK(1)R	2	504.28	22138000
P04644	40S ribosomal protein S17	Rps17;RGD1559955;LOC100364909;LOC100361180;RGD1561635	>sp|P04644|RS17_RAT 40S ribosomal protein S17 OS=Rattus norvegicus GN=Rps17 PE=1 SV=3	1	119.75	0.000398803	19	VIIEK(1)YYTR	2	613.843	691270020
P04646	60S ribosomal protein L35a	Rpl35a;LOC100362049;LOC100362338	>sp|P04646|RL35A_RAT 60S ribosomal protein L35a OS=Rattus norvegicus GN=Rpl35a PE=3 SV=1	1	128.57	0.00163873	15	AIFAGYK(1)R	2	484.272	61600000
P04646	60S ribosomal protein L35a	Rpl35a;LOC100362049;LOC100362338	>sp|P04646|RL35A_RAT 60S ribosomal protein L35a OS=Rattus norvegicus GN=Rpl35a PE=3 SV=1	1	176.89	1.80808e-18	29	EHTALLK(1)IEGVYAR	2	821.452	72748000
P04646	60S ribosomal protein L35a	Rpl35a;LOC100362049;LOC100362338	>sp|P04646|RL35A_RAT 60S ribosomal protein L35a OS=Rattus norvegicus GN=Rpl35a PE=3 SV=1	1	73.327	0.00695392	8	LWCK(1)AIFAGYK	2	699.866	16575000
D4A6X4	Acylphosphatase	Acyp1	>tr|D4A6X4|D4A6X4_RAT Acylphosphatase OS=Rattus norvegicus GN=Acyp1 PE=1 SV=1	1	76.228	0.0198277	68	FMQEWLEK(1)R	2	654.824	4415500
P97633	Casein kinase I isoform alpha	Csnk1a1;Csnk1a1;Csnk1a1	>sp|P97633|KC1A_RAT Casein kinase I isoform alpha OS=Rattus norvegicus GN=Csnk1a1 PE=2 SV=1	1	126.1	1.38072e-05	62	HPQLLYESK(1)LYK	2	780.925	7104200
P51635	Alcohol dehydrogenase [NADP(+)]	Akr1a1	>sp|P51635|AK1A1_RAT Alcohol dehydrogenase [NADP(+)] OS=Rattus norvegicus GN=Akr1a1 PE=1 SV=2	1	50.897	0.0600488	145	ETWK(1)ALEALVAK	2	700.893	22558000
P51635	Alcohol dehydrogenase [NADP(+)]	Akr1a1	>sp|P51635|AK1A1_RAT Alcohol dehydrogenase [NADP(+)] OS=Rattus norvegicus GN=Akr1a1 PE=1 SV=2	1	81.632	0.00559057	127	GDNPFPK(1)NADGTVK	2	751.368	44263000
P51635	Alcohol dehydrogenase [NADP(+)]	Akr1a1	>sp|P51635|AK1A1_RAT Alcohol dehydrogenase [NADP(+)] OS=Rattus norvegicus GN=Akr1a1 PE=1 SV=2	1	73.834	0.00864155	134	NADGTVK(1)YDSTHYK	2	820.881	16404000
P51635	Alcohol dehydrogenase [NADP(+)]	Akr1a1	>sp|P51635|AK1A1_RAT Alcohol dehydrogenase [NADP(+)] OS=Rattus norvegicus GN=Akr1a1 PE=1 SV=2	1	74.733	0.0104878	157	GLVK(1)ALGLSNFSSR	2	745.92	6490800
P51635	Alcohol dehydrogenase [NADP(+)]	Akr1a1	>sp|P51635|AK1A1_RAT Alcohol dehydrogenase [NADP(+)] OS=Rattus norvegicus GN=Akr1a1 PE=1 SV=2	1	53.891	0.0589223	257	K(1)VICIPK	2	450.273	2939500
P51635	Alcohol dehydrogenase [NADP(+)]	Akr1a1	>sp|P51635|AK1A1_RAT Alcohol dehydrogenase [NADP(+)] OS=Rattus norvegicus GN=Akr1a1 PE=1 SV=2	1	95.197	2.40921e-05	85	LWNTK(1)HHPEDVEPAVR	3	657.334	116590000
P51635	Alcohol dehydrogenase [NADP(+)]	Akr1a1	>sp|P51635|AK1A1_RAT Alcohol dehydrogenase [NADP(+)] OS=Rattus norvegicus GN=Akr1a1 PE=1 SV=2	1	158.34	7.43071e-09	141	YDSTHYK(1)ETWK	3	500.565	83197000
F1LM82	Heterogeneous nuclear ribonucleoproteins A2/B1	Hnrnpa2b1;Hnrnpa2b1;Hnrnpa2b1;Hnrnpa2b1	>tr|F1LM82|F1LM82_RAT Heterogeneous nuclear ribonucleoproteins A2/B1 OS=Rattus norvegicus GN=Hnrnpa2b1 PE=1 SV=2	1	70.555	0.00296279	156	GFGFVTFDDHDPVDK(1)IVLQK	3	773.727	39100000
F1LM82	Heterogeneous nuclear ribonucleoproteins A2/B1	Hnrnpa2b1;Hnrnpa2b1;Hnrnpa2b1;Hnrnpa2b1	>tr|F1LM82|F1LM82_RAT Heterogeneous nuclear ribonucleoproteins A2/B1 OS=Rattus norvegicus GN=Hnrnpa2b1 PE=1 SV=2	1	193.47	4.81076e-27	161	IVLQK(1)YHTINGHNAEVR	2	1017.55	217080000
F1LM82	Heterogeneous nuclear ribonucleoproteins A2/B1	Hnrnpa2b1;Hnrnpa2b1;Hnrnpa2b1;Hnrnpa2b1	>tr|F1LM82|F1LM82_RAT Heterogeneous nuclear ribonucleoproteins A2/B1 OS=Rattus norvegicus GN=Hnrnpa2b1 PE=1 SV=2	1	114.27	1.6878e-06	34	NYYEQWGK(1)LTDCVVMR	3	701.992	23393000
Q562C6	Leucine zipper transcription factor-like protein 1	Lztfl1	>sp|Q562C6|LZTL1_RAT Leucine zipper transcription factor-like protein 1 OS=Rattus norvegicus GN=Lztfl1 PE=2 SV=1	1	91.087	0.00541577	163	LQQENEK(1)LK	2	586.319	2041000
Q6AY58		Bcap31	>tr|Q6AY58|Q6AY58_RAT B-cell receptor-associated protein 31 OS=Rattus norvegicus GN=Bcap31 PE=1 SV=1	1	81.157	0.00032117	95	VNLQNNPGAMEHFHMK(1)LFR	4	582.04	104210000
Q6AY58		Bcap31	>tr|Q6AY58|Q6AY58_RAT B-cell receptor-associated protein 31 OS=Rattus norvegicus GN=Bcap31 PE=1 SV=1	1	74.533	0.0168994	158	YMEENDQLK(1)K	2	670.314	2074100
A0A0G2K064	Tyrosine-protein phosphatase non-receptor type 6	Ptpn6;Ptpn6	>tr|A0A0G2K064|A0A0G2K064_RAT Protein tyrosine phosphatase, non-receptor type 6, isoform CRA_b OS=Rattus norvegicus GN=Ptpn6 PE=4 SV=1	1	76.357	0.00686475	168	VTHIK(1)VMCEGGR	2	714.858	4503900
D4AD37	Inositol monophosphatase 3	Impad1;Impad1	>sp|D4AD37|IMPA3_RAT Inositol monophosphatase 3 OS=Rattus norvegicus GN=Impad1 PE=3 SV=1	1	139.32	1.14421e-05	91	ESNVLHEK(1)SK	2	606.815	4564900
D4AD37	Inositol monophosphatase 3	Impad1;Impad1	>sp|D4AD37|IMPA3_RAT Inositol monophosphatase 3 OS=Rattus norvegicus GN=Impad1 PE=3 SV=1	1	70.54	0.015963	296	K(1)WDICAGNAILK	2	715.877	28977000
P62762	Visinin-like protein 1	Vsnl1	>sp|P62762|VISL1_RAT Visinin-like protein 1 OS=Rattus norvegicus GN=Vsnl1 PE=1 SV=2	1	71.03	0.0254589	36	GFLK(1)DCPSGR	2	589.785	13593000
Q9EPC6	Profilin-2;Profilin	Pfn2;Pfn2	>sp|Q9EPC6|PROF2_RAT Profilin-2 OS=Rattus norvegicus GN=Pfn2 PE=1 SV=3	1	106.36	0.0183532	127	K(1)AYSMAK	2	420.718	114110000
B2RYQ5	Enhancer of rudimentary homolog;Enhancer of rudimentary homolog	Erh;RGD1307595	>tr|B2RYQ5|B2RYQ5_RAT Enhancer of rudimentary homolog OS=Rattus norvegicus GN=Erh PE=2 SV=1	1	93.429	0.00287858	41	MYEEHLK(1)R	3	383.19	22265000
B4F786		Cd2bp2	>tr|B4F786|B4F786_RAT CD2 antigen (Cytoplasmic tail) binding protein 2 (Predicted), isoform CRA_a OS=Rattus norvegicus GN=Cd2bp2 PE=1 SV=1	1	81.297	0.0237394	229	LK(1)GLGCR	2	423.237	3176200
F7FLB2		Pgm2	>tr|F7FLB2|F7FLB2_RAT Pgm2 protein OS=Rattus norvegicus GN=Pgm2 PE=1 SV=2	1	116.63	3.88201e-05	540	DLTTGYDSNQPDK(1)K	2	812.378	12501000
F7FLB2		Pgm2	>tr|F7FLB2|F7FLB2_RAT Pgm2 protein OS=Rattus norvegicus GN=Pgm2 PE=1 SV=2	1	56.209	0.0584336	573	TSGTEPK(1)IK	2	501.777	15455000
F7FLB2		Pgm2	>tr|F7FLB2|F7FLB2_RAT Pgm2 protein OS=Rattus norvegicus GN=Pgm2 PE=1 SV=2	1	80.69	0.00740674	99	YLEK(1)QFSDLK	2	656.843	60277000
P30919	N(4)-(Beta-N-acetylglucosaminyl)-L-asparaginase;Glycosylasparaginase alpha chain;Glycosylasparaginase beta chain	Aga	>sp|P30919|ASPG_RAT N(4)-(Beta-N-acetylglucosaminyl)-L-asparaginase OS=Rattus norvegicus GN=Aga PE=1 SV=2	1	70.67	0.0324339	294	IQK(1)YYPK	2	491.274	62951000
B2RYQ2		Ppp2r4	>tr|B2RYQ2|B2RYQ2_RAT Serine/threonine-protein phosphatase 2A activator OS=Rattus norvegicus GN=Ppp2r4 PE=1 SV=1	1	44.968	0.0430154	302	AECLEK(1)FPVIQHFK	3	596.643	40132000
B2RYQ2		Ppp2r4	>tr|B2RYQ2|B2RYQ2_RAT Serine/threonine-protein phosphatase 2A activator OS=Rattus norvegicus GN=Ppp2r4 PE=1 SV=1	1	93.667	0.00362701	296	MYK(1)AECLEK	2	607.283	54980000
M0R4L7	Histone H2B	Hist1h2bf	>tr|M0R4L7|M0R4L7_RAT Histone H2B OS=Rattus norvegicus GN=Hist1h2bl PE=3 SV=1	1	202.25	1.45093e-11	16	K(1)GSK(1)K(1)AVTK(1)AQK	3	481.284	3115099900
M0R4L7	Histone H2B	Hist1h2bf	>tr|M0R4L7|M0R4L7_RAT Histone H2B OS=Rattus norvegicus GN=Hist1h2bl PE=3 SV=1	1	202.25	1.45093e-11	17	K(1)GSK(1)K(1)AVTK(1)AQK	3	481.284	3713299970
M0R4L7	Histone H2B	Hist1h2bf	>tr|M0R4L7|M0R4L7_RAT Histone H2B OS=Rattus norvegicus GN=Hist1h2bl PE=3 SV=1	1	198.23	4.47221e-10	13	K(1)GSK(1)K(1)AVTK(1)AQK	3	481.284	2940300030
M0R4L7	Histone H2B	Hist1h2bf	>tr|M0R4L7|M0R4L7_RAT Histone H2B OS=Rattus norvegicus GN=Hist1h2bl PE=3 SV=1	1	156.52	0.000109173	6	PETAK(1)SAPAPK(1)K	2	654.862	8026500
M0R4L7	Histone H2B	Hist1h2bf	>tr|M0R4L7|M0R4L7_RAT Histone H2B OS=Rattus norvegicus GN=Hist1h2bl PE=3 SV=1	1	156.52	0.000109173	12	PETAK(1)SAPAPK(1)K	2	654.862	6117900
D3ZNZ9	Histone H2B	Hist3h2ba	>tr|D3ZNZ9|D3ZNZ9_RAT Histone H2B OS=Rattus norvegicus GN=Hist3h2ba PE=3 SV=1	1	186.56	1.86912e-08	17	K(1)GSK(1)K(1)AITK(1)AQK	2	728.43	163460000
D3ZNZ9	Histone H2B	Hist3h2ba	>tr|D3ZNZ9|D3ZNZ9_RAT Histone H2B OS=Rattus norvegicus GN=Hist3h2ba PE=3 SV=1	1	186.56	1.86912e-08	21	K(1)GSK(1)K(1)AITK(1)AQK	2	728.43	144600000
D3ZNZ9	Histone H2B	Hist3h2ba	>tr|D3ZNZ9|D3ZNZ9_RAT Histone H2B OS=Rattus norvegicus GN=Hist3h2ba PE=3 SV=1	1	118.23	0.0364001	24	K(1)AITK(1)AQK(1)K	2	571.351	8201200
D3ZNZ9	Histone H2B	Hist3h2ba	>tr|D3ZNZ9|D3ZNZ9_RAT Histone H2B OS=Rattus norvegicus GN=Hist3h2ba PE=3 SV=1	1	186.56	1.86912e-08	13	K(1)GSK(1)K(1)AITK(1)AQK	2	728.43	124190000
D3ZNZ9	Histone H2B	Hist3h2ba	>tr|D3ZNZ9|D3ZNZ9_RAT Histone H2B OS=Rattus norvegicus GN=Hist3h2ba PE=3 SV=1	1	186.56	1.86912e-08	16	K(1)GSK(1)K(1)AITK(1)AQK	2	728.43	124190000
G3V9F5		Phf15	>tr|G3V9F5|G3V9F5_RAT PHD finger protein 15 (Predicted) OS=Rattus norvegicus GN=Jade2 PE=1 SV=1	1	92.65	0.000329597	298	MEPITK(1)ISHIPASR	2	811.44	202840000
Z4YNP9	WD repeat-containing protein 7	Wdr7	>tr|Z4YNP9|Z4YNP9_RAT WD repeat-containing protein 7 OS=Rattus norvegicus GN=Wdr7 PE=1 SV=1	1	65.477	0.0112165	342	EYLHK(1)LLIQGDSSGR	3	586.644	11306000
D3ZK34	60S ribosomal protein L31	RGD1565894;RGD1564839;LOC680384;Rpl31;LOC690384;Rpl31l4;LOC681356;LOC100910017;RGD1562808;Rpl31l3;LOC100359986	>tr|D3ZK34|D3ZK34_RAT Protein RGD1565894 OS=Rattus norvegicus GN=RGD1565894 PE=4 SV=3	1	144.12	3.83244e-05	31	EYTINIHK(1)R	2	608.328	92450000
P05942	Protein S100-A4	S100a4	>sp|P05942|S10A4_RAT Protein S100-A4 OS=Rattus norvegicus GN=S100a4 PE=2 SV=1	1	130.41	0.00027208	35	TELK(1)ELLTR	2	572.832	9522600
P05942	Protein S100-A4	S100a4	>sp|P05942|S10A4_RAT Protein S100-A4 OS=Rattus norvegicus GN=S100a4 PE=2 SV=1	1	69.786	0.0275632	26	YSGNEGDK(1)FK	2	593.772	11669000
Q6AY30	Saccharopine dehydrogenase-like oxidoreductase	Sccpdh	>sp|Q6AY30|SCPDL_RAT Saccharopine dehydrogenase-like oxidoreductase OS=Rattus norvegicus GN=Sccpdh PE=2 SV=1	1	74.475	0.00929457	207	SAIYGFGDK(1)GSLR	2	706.862	16064000
P32089	Tricarboxylate transport protein, mitochondrial	Slc25a1	>sp|P32089|TXTP_RAT Tricarboxylate transport protein, mitochondrial OS=Rattus norvegicus GN=Slc25a1 PE=1 SV=1	1	116.51	4.33305e-05	160	FIHDQTSSNPK(1)YR	3	545.602	22213000
P32089	Tricarboxylate transport protein, mitochondrial	Slc25a1	>sp|P32089|TXTP_RAT Tricarboxylate transport protein, mitochondrial OS=Rattus norvegicus GN=Slc25a1 PE=1 SV=1	1	48.442	0.0549525	255	MQGLEAHK(1)YR	2	637.819	3586500
P36201	Cysteine-rich protein 2	Crip2;RGD1563606	>sp|P36201|CRIP2_RAT Cysteine-rich protein 2 OS=Rattus norvegicus GN=Crip2 PE=2 SV=1	1	81.191	0.0179399	31	FCLK(1)CER	2	527.744	22647000
P36201	Cysteine-rich protein 2	Crip2;RGD1563606	>sp|P36201|CRIP2_RAT Cysteine-rich protein 2 OS=Rattus norvegicus GN=Crip2 PE=2 SV=1	0.992401	70.718	0.0605125	50	TLTPGGHAEHDGK(0.992)PFCHK(0.008)PCYATLFGPK	5	633.906	87048000
P36201	Cysteine-rich protein 2	Crip2;RGD1563606	>sp|P36201|CRIP2_RAT Cysteine-rich protein 2 OS=Rattus norvegicus GN=Crip2 PE=2 SV=1	1	72.031	0.00984221	17	TVYFAEK(1)VSSLGK	2	735.896	29765000
P36201	Cysteine-rich protein 2	Crip2;RGD1563606	>sp|P36201|CRIP2_RAT Cysteine-rich protein 2 OS=Rattus norvegicus GN=Crip2 PE=2 SV=1	1	99.985	0.00126109	23	VSSLGK(1)DWHK	2	599.814	92490000
P36201	Cysteine-rich protein 2	Crip2;RGD1563606	>sp|P36201|CRIP2_RAT Cysteine-rich protein 2 OS=Rattus norvegicus GN=Crip2 PE=2 SV=1	1	66.989	0.026557	138	VYFAEK(1)VTSLGK	2	692.38	19784000
P50554	4-aminobutyrate aminotransferase, mitochondrial;4-aminobutyrate aminotransferase, brain isoform;4-aminobutyrate aminotransferase, liver isoform	Abat	>sp|P50554|GABT_RAT 4-aminobutyrate aminotransferase, mitochondrial OS=Rattus norvegicus GN=Abat PE=1 SV=3	1	47.68	0.0377682	235	AIHK(1)IDIPSFDWPIAPFPR	3	754.741	3890700
P50554	4-aminobutyrate aminotransferase, mitochondrial;4-aminobutyrate aminotransferase, brain isoform;4-aminobutyrate aminotransferase, liver isoform	Abat	>sp|P50554|GABT_RAT 4-aminobutyrate aminotransferase, mitochondrial OS=Rattus norvegicus GN=Abat PE=1 SV=3	1	202.86	0	318	K(1)HGCAFLVDEVQTGGGCTGK	2	1082	432569984
P50554	4-aminobutyrate aminotransferase, mitochondrial;4-aminobutyrate aminotransferase, brain isoform;4-aminobutyrate aminotransferase, liver isoform	Abat	>sp|P50554|GABT_RAT 4-aminobutyrate aminotransferase, mitochondrial OS=Rattus norvegicus GN=Abat PE=1 SV=3	1	167.28	1.19813e-14	367	MMTGGFFHK(1)EEFRPSAPYR	3	777.366	120740000
P50554	4-aminobutyrate aminotransferase, mitochondrial;4-aminobutyrate aminotransferase, brain isoform;4-aminobutyrate aminotransferase, liver isoform	Abat	>sp|P50554|GABT_RAT 4-aminobutyrate aminotransferase, mitochondrial OS=Rattus norvegicus GN=Abat PE=1 SV=3	1	177.81	1.66295e-16	400	NLLLAEVINIIK(1)R	3	517.659	29162000
Q6AY25	Transmembrane emp24 domain-containing protein 3	Tmed3	>sp|Q6AY25|TMED3_RAT Transmembrane emp24 domain-containing protein 3 OS=Rattus norvegicus GN=Tmed3 PE=1 SV=1	1	97.69	0.000439229	95	QYDSFTYK(1)TEVK	2	775.872	5521300
D3ZYP2		Ten1	>tr|D3ZYP2|D3ZYP2_RAT Protein Ten1 OS=Rattus norvegicus GN=Ten1 PE=4 SV=2	1	88.596	0.00432002	89	IEGGALVLK(1)AR	2	584.856	7896300
D3ZWL6	Adenosylhomocysteinase	Ahcyl2	>tr|D3ZWL6|D3ZWL6_RAT Adenosylhomocysteinase OS=Rattus norvegicus GN=Ahcyl2 PE=1 SV=3	1	53.597	0.0587239	193	NIK(1)QAEFGR	2	552.793	10799000
D3ZWL6	Adenosylhomocysteinase	Ahcyl2	>tr|D3ZWL6|D3ZWL6_RAT Adenosylhomocysteinase OS=Rattus norvegicus GN=Ahcyl2 PE=1 SV=3	1	135.55	9.24947e-06	368	QK(1)FDNLYCCR	2	723.319	41769000
D3ZWL6	Adenosylhomocysteinase	Ahcyl2	>tr|D3ZWL6|D3ZWL6_RAT Adenosylhomocysteinase OS=Rattus norvegicus GN=Ahcyl2 PE=1 SV=3	1	76.847	0.0530548	328	YPNMFK(1)K	2	485.247	7912700
D4AB01		Hint2	>tr|D4AB01|D4AB01_RAT Histidine triad nucleotide binding protein 2 (Predicted), isoform CRA_a OS=Rattus norvegicus GN=Hint2 PE=1 SV=1	1	93.5	6.70989e-09	119	ISQAEEDDQQLLGHLLLVAK(1)K	3	797.436	90403000
P30904	Macrophage migration inhibitory factor	Mif;LOC686548;RGD1559921;RGD1560513	>sp|P30904|MIF_RAT Macrophage migration inhibitory factor OS=Rattus norvegicus GN=Mif PE=1 SV=4	1	168.89	9.19658e-13	78	NYSK(1)LLCGLLSDR	2	790.909	168570000
P61203	COP9 signalosome complex subunit 2	Cops2	>sp|P61203|CSN2_RAT COP9 signalosome complex subunit 2 OS=Rattus norvegicus GN=Cops2 PE=1 SV=1	1	58.814	0.0084445	415	IDQVNQLLELDHQK(1)R	3	631.006	16500000
D4A6Z4		Zic4;Zfp286a;LOC100909856;Zfp26;Zfp316	>tr|D4A6Z4|D4A6Z4_RAT Protein Zic4 OS=Rattus norvegicus GN=Zic4 PE=4 SV=3	1	56.916	0.0524179	224	THTGEK(1)PFR	2	557.786	2059600
B2RZ37	Receptor expression-enhancing protein 5	Reep5	>sp|B2RZ37|REEP5_RAT Receptor expression-enhancing protein 5 OS=Rattus norvegicus GN=Reep5 PE=1 SV=1	1	133.13	0.000273714	29	LEAK(1)TGVNR	2	515.288	4231500
B2RZ37	Receptor expression-enhancing protein 5	Reep5	>sp|B2RZ37|REEP5_RAT Receptor expression-enhancing protein 5 OS=Rattus norvegicus GN=Reep5 PE=1 SV=1	1	89.26	0.000691807	25	NCMTDLLAK(1)LEAK	2	774.892	15575000
B2RZ37	Receptor expression-enhancing protein 5	Reep5	>sp|B2RZ37|REEP5_RAT Receptor expression-enhancing protein 5 OS=Rattus norvegicus GN=Reep5 PE=1 SV=1	1	127.57	4.54447e-06	147	VIRPIFLK(1)HESQVDSVVK	3	712.744	167590000
P62775	Myotrophin	Mtpn	>sp|P62775|MTPN_RAT Myotrophin OS=Rattus norvegicus GN=Mtpn PE=1 SV=2	1	103.6	7.86327e-05	11	EFMWALK(1)NGDLDEVK	2	918.945	19624000
D3ZK47		Whsc1l1	>tr|D3ZK47|D3ZK47_RAT Histone-lysine N-methyltransferase OS=Rattus norvegicus GN=Whsc1l1 PE=1 SV=1	1	143.22	6.11712e-12	791	FPTAIFESK(1)GFR	2	721.377	0
D4A579		Zbtb7b	>tr|D4A579|D4A579_RAT Protein Zbtb7b OS=Rattus norvegicus GN=Zbtb7b PE=1 SV=3	1	99.344	2.13275e-05	376	THTGEK(1)PFACEVCGVR	3	630.626	11178000
P24473	Glutathione S-transferase kappa 1	Gstk1	>sp|P24473|GSTK1_RAT Glutathione S-transferase kappa 1 OS=Rattus norvegicus GN=Gstk1 PE=1 SV=3	1	78.759	0.0221019	93	DFFGEHVK(1)K	3	383.529	25546000
P24473	Glutathione S-transferase kappa 1	Gstk1	>sp|P24473|GSTK1_RAT Glutathione S-transferase kappa 1 OS=Rattus norvegicus GN=Gstk1 PE=1 SV=3	1	83.862	0.010517	165	ISTELVK(1)SK	2	523.808	58946000
F1LM66		Eftud2	>tr|F1LM66|F1LM66_RAT Protein Eftud2 OS=Rattus norvegicus GN=Eftud2 PE=1 SV=1	1	75.652	0.0266582	646	K(1)MYSEIDIK	2	584.8	20309000
D3ZFK5		Spcs1	>tr|D3ZFK5|D3ZFK5_RAT Protein Spcs1 OS=Rattus norvegicus GN=Spcs1 PE=1 SV=3	1	91.616	0.000561442	136	HPLK(1)WLPVQDSGTEDKK	3	674.021	20998000
P97852	Peroxisomal multifunctional enzyme type 2;(3R)-hydroxyacyl-CoA dehydrogenase;Enoyl-CoA hydratase 2	Hsd17b4;Hsd17b4	>sp|P97852|DHB4_RAT Peroxisomal multifunctional enzyme type 2 OS=Rattus norvegicus GN=Hsd17b4 PE=1 SV=3	1	115.73	1.06462e-06	564	FAK(1)PVYPGQTLQTEMWK	2	1033.52	21526000
P97852	Peroxisomal multifunctional enzyme type 2;(3R)-hydroxyacyl-CoA dehydrogenase;Enoyl-CoA hydratase 2	Hsd17b4;Hsd17b4	>sp|P97852|DHB4_RAT Peroxisomal multifunctional enzyme type 2 OS=Rattus norvegicus GN=Hsd17b4 PE=1 SV=3	1	111.22	4.58017e-06	46	GALVVVNDLGGDFK(1)GVGK	3	596.328	151540000
P97852	Peroxisomal multifunctional enzyme type 2;(3R)-hydroxyacyl-CoA dehydrogenase;Enoyl-CoA hydratase 2	Hsd17b4;Hsd17b4	>sp|P97852|DHB4_RAT Peroxisomal multifunctional enzyme type 2 OS=Rattus norvegicus GN=Hsd17b4 PE=1 SV=3	1	113.22	6.70568e-05	284	ICDFSNASK(1)PK	2	654.816	0
P97852	Peroxisomal multifunctional enzyme type 2;(3R)-hydroxyacyl-CoA dehydrogenase;Enoyl-CoA hydratase 2	Hsd17b4;Hsd17b4	>sp|P97852|DHB4_RAT Peroxisomal multifunctional enzyme type 2 OS=Rattus norvegicus GN=Hsd17b4 PE=1 SV=3	1	98.156	0.000816661	84	LVK(1)TALDTFGR	2	631.859	9880900
Q6AY41	Cell cycle control protein 50A	Tmem30a	>sp|Q6AY41|CC50A_RAT Cell cycle control protein 50A OS=Rattus norvegicus GN=Tmem30a PE=2 SV=1	1	57.225	0.0481938	176	GIAWWTDK(1)NVK	2	680.356	18972000
P15999	ATP synthase subunit alpha, mitochondrial;ATP synthase subunit alpha	Atp5a1;Atp5a1	>sp|P15999|ATPA_RAT ATP synthase subunit alpha, mitochondrial OS=Rattus norvegicus GN=Atp5a1 PE=1 SV=2	1	159.64	1.08638e-12	305	DNGK(1)HALIIYDDLSK	2	872.449	66921000
P15999	ATP synthase subunit alpha, mitochondrial;ATP synthase subunit alpha	Atp5a1;Atp5a1	>sp|P15999|ATPA_RAT ATP synthase subunit alpha, mitochondrial OS=Rattus norvegicus GN=Atp5a1 PE=1 SV=2	1	236.17	0	316	HALIIYDDLSK(1)QAVAYR	2	1009.54	380100000
P15999	ATP synthase subunit alpha, mitochondrial;ATP synthase subunit alpha	Atp5a1;Atp5a1	>sp|P15999|ATPA_RAT ATP synthase subunit alpha, mitochondrial OS=Rattus norvegicus GN=Atp5a1 PE=1 SV=2	1	117.1	0.00270486	167	GPVGSK(1)IR	2	428.256	16260000
P15999	ATP synthase subunit alpha, mitochondrial;ATP synthase subunit alpha	Atp5a1;Atp5a1	>sp|P15999|ATPA_RAT ATP synthase subunit alpha, mitochondrial OS=Rattus norvegicus GN=Atp5a1 PE=1 SV=2	1	88.056	0.00533627	498	GYLDK(1)LEPSK	2	596.316	68043000
P15999	ATP synthase subunit alpha, mitochondrial;ATP synthase subunit alpha	Atp5a1;Atp5a1	>sp|P15999|ATPA_RAT ATP synthase subunit alpha, mitochondrial OS=Rattus norvegicus GN=Atp5a1 PE=1 SV=2	1	146.77	6.08119e-05	539	SDGK(1)ISEQSDAK(1)LK	2	795.404	2607200000
P15999	ATP synthase subunit alpha, mitochondrial;ATP synthase subunit alpha	Atp5a1;Atp5a1	>sp|P15999|ATPA_RAT ATP synthase subunit alpha, mitochondrial OS=Rattus norvegicus GN=Atp5a1 PE=1 SV=2	1	98.942	0.000323332	541	LK(1)EIVTNFLAGFEP	2	810.438	65048000
P15999	ATP synthase subunit alpha, mitochondrial;ATP synthase subunit alpha	Atp5a1;Atp5a1	>sp|P15999|ATPA_RAT ATP synthase subunit alpha, mitochondrial OS=Rattus norvegicus GN=Atp5a1 PE=1 SV=2	1	157.3	1.3413e-22	506	ITK(1)FESAFLSHVVSQHQSLLGNIR	4	689.124	75882000
P15999	ATP synthase subunit alpha, mitochondrial;ATP synthase subunit alpha	Atp5a1;Atp5a1	>sp|P15999|ATPA_RAT ATP synthase subunit alpha, mitochondrial OS=Rattus norvegicus GN=Atp5a1 PE=1 SV=2	1	146.77	0.000208151	531	SDGK(1)ISEQSDAK(1)LK	2	795.404	27464000
P15999	ATP synthase subunit alpha, mitochondrial;ATP synthase subunit alpha	Atp5a1;Atp5a1	>sp|P15999|ATPA_RAT ATP synthase subunit alpha, mitochondrial OS=Rattus norvegicus GN=Atp5a1 PE=1 SV=2	1	157.68	5.4794e-06	261	STVAQLVK(1)R	2	522.314	898510020
P15999	ATP synthase subunit alpha, mitochondrial;ATP synthase subunit alpha	Atp5a1;Atp5a1	>sp|P15999|ATPA_RAT ATP synthase subunit alpha, mitochondrial OS=Rattus norvegicus GN=Atp5a1 PE=1 SV=2	1	53.034	0.0247037	230	TSIAIDTIINQK(1)R	3	505.623	14469000
Q4AEF8	Coatomer subunit gamma-1	Copg1	>sp|Q4AEF8|COPG1_RAT Coatomer subunit gamma-1 OS=Rattus norvegicus GN=Copg1 PE=2 SV=1	1	68.277	0.0098837	538	ATFYLNVLEQK(1)QK	2	812.441	35017000
Q4AEF8	Coatomer subunit gamma-1	Copg1	>sp|Q4AEF8|COPG1_RAT Coatomer subunit gamma-1 OS=Rattus norvegicus GN=Copg1 PE=2 SV=1	1	136.57	0.000137696	414	EEGGFEYK(1)R	2	578.767	84232000
Q4AEF8	Coatomer subunit gamma-1	Copg1	>sp|Q4AEF8|COPG1_RAT Coatomer subunit gamma-1 OS=Rattus norvegicus GN=Copg1 PE=2 SV=1	1	108.28	1.73121e-08	111	EMSCIAEDVIIVTSSLTK(1)DMTGK	3	857.418	9098300
P12007	Isovaleryl-CoA dehydrogenase, mitochondrial	Ivd	>sp|P12007|IVD_RAT Isovaleryl-CoA dehydrogenase, mitochondrial OS=Rattus norvegicus GN=Ivd PE=1 SV=2	1	246.96	0	56	HTISK(1)FVQENLAPK	2	827.452	906360000
D3ZZ21		Ndufb6	>tr|D3ZZ21|D3ZZ21_RAT NADH dehydrogenase (Ubiquinone) 1 beta subcomplex, 6 (Predicted) OS=Rattus norvegicus GN=Ndufb6 PE=1 SV=1	1	82.008	0.0101244	9	SGYTPDEK(1)LR	2	625.307	32705000
Q7TT47	Paraplegin	Spg7	>sp|Q7TT47|SPG7_RAT Paraplegin OS=Rattus norvegicus GN=Spg7 PE=2 SV=1	1	177.38	3.12067e-14	679	HTEK(1)VLLDNLDK	2	733.896	13162000
B5DFA0		Vil1	>tr|B5DFA0|B5DFA0_RAT Protein Vil1 OS=Rattus norvegicus GN=Vil1 PE=1 SV=1	1	68.481	0.013501	683	AAATTAQEYLK(1)THPGNR	3	624.318	22169000
B5DFA0		Vil1	>tr|B5DFA0|B5DFA0_RAT Protein Vil1 OS=Rattus norvegicus GN=Vil1 PE=1 SV=1	1	121.13	3.13007e-05	254	AALK(1)LYHVSDSEGK	2	780.407	5767000
B5DFA0		Vil1	>tr|B5DFA0|B5DFA0_RAT Protein Vil1 OS=Rattus norvegicus GN=Vil1 PE=1 SV=1	1	126.16	7.63818e-06	529	GTSADNTK(1)AFEVTAR	2	805.394	21969000
P54921	Alpha-soluble NSF attachment protein;Beta-soluble NSF attachment protein	Napa;Napb;Napb	>sp|P54921|SNAA_RAT Alpha-soluble NSF attachment protein OS=Rattus norvegicus GN=Napa PE=1 SV=2	1	82.831	0.00906836	203	YSAK(1)DYFFK	2	605.793	39523000
Q6AXS5	Plasminogen activator inhibitor 1 RNA-binding protein;Plasminogen activator inhibitor 1 RNA-binding protein, N-terminally processed	Serbp1	>sp|Q6AXS5|PAIRB_RAT Plasminogen activator inhibitor 1 RNA-binding protein OS=Rattus norvegicus GN=Serbp1 PE=1 SV=2	1	66.546	0.0396102	326	GFVLHK(1)SK	2	479.279	4919100
[truncated: 1,115 more rows]

## Sheet: new found
Protein ID	Positions within proteins	Protein name	Gene name	Score	Modified sequence			绿色新位点	new site		红色新蛋白	new protein
[truncated: 3,067 more rows]
