# Supplementary material for: The pivotal role of protein acetylation in linking glucose and fatty acid metabolism to β-cell function
Source: Cell Death Dis. 2019 Jan 25;10(2):66. doi: 10.1038/s41419-019-1349-z (PMC6347623; doi:10.1038/s41419-019-1349-z)
Supplement: Supplementary file 3 — Supplementary Table S2 [file 41419_2019_1349_MOESM3_ESM.xlsx]

## Sheet: Summary
Header line description of table 1			Table 1. MS/MS spetrum database search analysis summary
Identified protein sites	Number of modification protein sites detected by spetrum search analysis
Identified proteins	Number of modification proteins detected by spetrum search analysis		Identified protein sites	Identified proteins	Quantifiable protein sites	Quantifiable proteins
Quantifiable protein sites	Number of modification protein sites quantifiable		1270	749	1244	739
Quantifiable proteins	Number of modification proteins quantifiable
Header line description of excel sheet1			Table 2. Differentially expressed protein summary (Filtered whith threshold value of expression fold change)
Protein accession	Protein accession number of database used for search
Protein names	Protein functional description		Compare group	Regulated type	fold change >1.2	fold change >1.3	fold change >1.5	fold change >2
Position	Position of post-translational modification in protein		B/A	up-regulated sites	21	20	14	2
Amino acid	Amino acid of post-translational modification modified			up-regulated proteins	19	18	14	2
Score	Scores on mass spectrum performed with algorithm in MaxQuant Software. A simple rule to be used to judge whether a result is significant or not.			down-regulated sites	26	24	17	8
Mass error [ppm]	Parts per million ratio of peptide mass error between the theory and practice			down-regulated proteins	25	23	16	7
Modified sequence	Motide peptide sequences
Charge	Carried charge of peptide
Localization probability	Probability of a certain amino acid containing this modification in this peptide
m/z	Mass-to-charge ratio of peptide
A1-A3 Ratio	Normalized LFQ intensities of low glucose-treated three replicates, calculated by dividing the individual raw LFQ intensity by the average of A1-A3 intensities.
B1-B3 Ratio	Normalized LFQ intensities of high glucose-treated three replicates, calculated by dividing the individual raw LFQ intensity by the average of B1-B3 intensities.
B/A P value	Two sample, two-sided T-tests were used to compare A1-A3 Ratio to B1-B3 Ratio.

## Sheet: quantification
Protein accession	Position	Amino acid	Protein names	Score	Modified sequence	Mass error [ppm]	Localization probability	Charge	m/z	A1 Ratio	A2 Ratio	A3 Ratio	B1 Ratio	B2 Ratio	B3 Ratio	B/A Ratio	B/A P value
A0A096MJX5	6	K	Protein RGD1305178	92.47	_ITGK(ac)TFR_	-1.9543	1	2	432.751	2.89				3.11		1.07612
A0A0G2JVM2	819	K	Protein Mia3	77.185	_LSEENVK(ac)SECHR_	-0.38691	1	3	510.572	4.63		1.37
A0A0G2JWK8	444	K	Protein Ewsr1	80.438	_DFQGSK(ac)LK_	2.8917	1	2	482.759		3.15	2.85
A0A0G2JXE0	6	K	Protein LOC102549061	86.114	_PEPSK(ac)SAPAPK_	0.59277	1	2	575.809	1.42	1.02	1.05		1.29	1.22	1.0788	0.554917
A0A0G2JXE0	17	K	Protein LOC102549061	187.22	_K(ac)AISK(ac)AQK_	-0.36855	1	2	479.29	1.33	1.09	0.83	0.86	0.7	1.19	0.846154	0.459995
A0A0G2JXE0	21	K	Protein LOC102549061	187.22	_K(ac)AISK(ac)AQK_	-0.36855	1	2	479.29	1.33	1.09	0.83	0.86	0.7	1.19	0.846154	0.459995
A0A0G2JXT8	502	K	Protein Flnb	116.73	_GLEELVK(ac)QK_	2.0676	1	2	543.314	1.96			1.78	2.27		1.03316
A0A0G2JXT8	2170	K	Protein Flnb	138.19	_FVPQEM(ox)GVHTVSVK(ac)YR_	1.3144	1	3	645.665	0.92	0.93	0.88	1.39	0.83	1.05	1.1978	0.384275
A0A0G2JXT8	2342	K	Protein Flnb	64.069	_VHSPSGAVEECHVSELEPDK(ac)YAVR_	0.53475	1	3	913.101	2.26	1.98	1.76
A0A0G2JY96	41	K	Uncharacterized protein	91.549	_ENMPSHFK(ac)FK_	2.7985	1	2	653.816	1.68	1.07		1.16	1.13	0.96	0.787879	0.510768
A0A0G2JYP0	5	K	Uncharacterized protein	101.38	_(ac)ASNK(ac)TTLQK_	0.59864	1	2	537.793		3.39	2.61
A0A0G2JZ02	48	K	Uncharacterized protein	191.48	_FTEK(ac)HEWVTAK_	-1.8	1	2	709.359	1.17	0.89	0.7	1.19	0.95	1.09	1.17029	0.382409
A0A0G2JZ52	179	K	Protein Hnrnpu	183.1	_EAAGK(ac)SSGPTSLFAVTVAPPGAR_	0.90512	1	2	1107.08	1.07	0.93	1.11	1.03	0.89	0.98	0.932476	0.367094
A0A0G2JZ52	326	K	Protein Hnrnpu	102.5	_HLYTK(ac)DIDIHEVR_	1.2791	1	3	560.962	0.53	0.84		2.16	1.33	1.14	2.25304	0.0983095
A0A0G2JZ52	609	K	Protein Hnrnpu	126.71	_DLPEHAVLK(ac)M(ox)K_	-0.2879	1	2	669.858	1.02	1.18	1.19	0.7	0.59	1.32	0.769912	0.371386
A0A0G2JZ53	1218	K	Protein Birc6	80.229	_GMAGGK(ac)YR_	-0.6962	1	2	441.219		2.64	3.36
A0A0G2JZB6	19	K	Uncharacterized protein	93.649	_GK(ac)SQFLPAK_	-0.27393	1	2	509.29		3.15	2.85
A0A0G2JZI2	497	K	Protein Eprs	101.21	_IWAFNK(ac)K_	2.1545	1	2	474.769	2.96	3.04
A0A0G2K1Z9	61	K	Histocompatibility 13 (Predicted), isoform CRA_d	94.487	_GK(ac)SSSDMPETITSR_	-0.49473	1	2	769.362			1.52	2.43		2.04	1.47039
A0A0G2K213	89	K	Protein Ten1	108.7	_IEGGALVLK(ac)AR_	-1.1553	1	2	584.856	1.15	1.22	0.93	1.61		1.09	1.22727	0.505253
A0A0G2K261	194	K	Protein Iars2	96.334	_SFAQAAIEK(ac)QK_	-0.20282	1	2	631.841	1.64	1.48		1.54	1.34		0.923077	0.451713
A0A0G2K261	241	K	Protein Iars2	69.352	_SYK(ac)PVYWSPSSR_	-2.0482	1	2	749.87	1.17	1.25		1.22	0.99	1.37	0.986226	0.897959
A0A0G2K264	173	K	Disks large-associated protein 3	90.707	_NCGELLQSTYNK(ac)QR_	2.0383	1	3	584.949
A0A0G2K264	205	K	Disks large-associated protein 3	79.128	_VQEK(ac)YVWNK_	1.9308	1	2	618.325					6
A0A0G2K3H2	1951	K	Protein Dock7	193.73	_AHGELHEQFK(ac)R_	0.83997	1	2	697.352	1.3	0.76	0.73	1.14	0.95	1.12	1.15054	0.535362
A0A0G2K3H5	876	K	Protein Sin3a	113.22	_LLFSNTAAQK(ac)LR_	2.1801	1	2	702.404		3.02			2.98		0.986755
A0A0G2K502	231	K	Protein Me2	141.29	_DPFYM(ox)GLYQK(ac)R_	1.5392	1	2	738.353		0.98		1.97	1.53	1.53	1.71088
A0A0G2K5B0	319	K	Protein Tbc1d24	84.699	_GITVK(ac)QK_	-0.79552	1	2	408.253				6
A0A0G2K5G2	177	K	Uncharacterized protein	50.978	_ACAQIVHK(ac)HK_	-2.5274	1	3	411.889	6
A0A0G2K5M1	526	K	Protein Sp3	76.378	_VQVVDEEGDQQHQEGK(ac)R_	0.26701	1	3	674.987	2.19	2.73			1.07		0.434959
A0A0G2K6D5	493	K	Protein Pitrm1	51.162	_VEQYFK(ac)NNPHR_	-0.51887	1	3	491.913				3.53	2.47
A0A0G2K6D5	1011	K	Protein Pitrm1	144.27	_YLGIGK(ac)STHGLAILGPENSK_	-0.61667	1	3	699.716	0.57	0.49	0.68	1.35	1.07	1.84	2.44828	0.057597
A0A0G2K7R1	6	K	Uncharacterized protein	115.12	_PDPAK(ac)SAPAPK(ac)K_	0.52702	1	2	645.856	1.58	1.45	0.59	0.6	0.97	0.8	0.654696	0.311129
A0A0G2K7R1	12	K	Uncharacterized protein	115.12	_PDPAK(ac)SAPAPK(ac)K_	0.52702	1	2	645.856	1.46	1.26	0.82		1.35	1.11	1.04237	0.837764
A0A0G2K7R1	17	K	Uncharacterized protein	120.99	_K(ac)AVTK(ac)VQK_	-2.7223	1	2	493.306	2.58			3.42			1.32558
A0A0G2K7R1	21	K	Uncharacterized protein	154.75	_K(ac)AVTK(ac)VQK_	-2.7223	1	2	493.306	2.56	0.02		3.39	0.02		1.32171	0.863459
A0A0G2K8W9	1908	K	Protein Sptbn1	78.098	_LVDTGDK(ac)FR_	-0.98262	1	2	546.788		6
A0A0G2K8Z9	1341	K	Protein Kif13b	189.11	_MAANVENAASADSEACIEK(ac)YLR_	-1.2519	1	3	819.046	1.35	1.01	1.07	1.29	0.22	1.06	0.749271	0.476413
A0A0G2K931	318	K	Protein Psat1	121.05	_GDEALEK(ac)R_	-1.7345	1	2	480.243	2.36			1.86	1.78		0.771186
A0A0G2K9L9	2117	K	Protein Mdn1	82.452	_LLLEK(ac)VER_	1.1198	1	2	521.319	2.81	3.19
A0A0G2KA14	35	K	Protein Clec16a	75.376	_YLYHVLTK(ac)NTTVTEQNR_	1.578	1	3	708.036		3.7		2.3			0.621622
A0A0G2KAD1	55	K	Uncharacterized protein	66.708	_DIDGHMVCLDK(ac)YR_	-1.257	1	3	555.257	1.22	0.79	1.21	0.74	0.69	1.36	0.86646	0.612337
A0A0G2KAH4	1937	K	Protein Dock6	163.46	_AHGELAEQHK(ac)R_	-2.0511	1	3	439.893	1.16	1	1.03	0.97	0.93	0.92	0.884013	0.118229
A0A0G2KAP1	191	K	Protein Ero1lb	58.17	_YTGYK(ac)GSSAWR_	2.2386	1	2	659.315
A0A0G2KAP1	209	K	Protein Ero1lb	182.33	_VWNSIYEENCFK(ac)PR_	-0.9987	1	3	628.63	1.16	0.43	1.13	1.31	0.61	1.36	1.20588	0.612041
A0A0G2KAP1	395	K	Protein Ero1lb	105.46	_IMDCVGCDK(ac)CR_	-0.079673	1	2	728.296	1.04	1.33	0.7	1.18	0.75	1.01	0.957655	0.855178
A0A0G2KB11	275	K	Protein Stard10	132.14	_WVVNK(ac)SSQFLAPK_	-1.3625	1	2	773.425	0.93	0.76	1.19	0.98	1.14	1	1.08333	0.599918
A0A0G2KB11	294	K	Protein Stard10	119.75	_ACIK(ac)YPEWK_	-2.7277	1	2	618.808				1.45	1.56	3
A1A5Q1	52	K	Parp9 protein	79.639	_SNESQLYEVLQK(ac)K_	0.23099	1	2	804.417	3.18	2.82
A1L130	127	K	Inhibitor of growth protein	78.326	_QIESSDYDSSSSK(ac)GR_	0.118	1	2	844.374	1.53	2.56	1.92
A1L130	142	K	Inhibitor of growth protein	133.16	_SK(ac)GK(ac)NSDEEAPK_	-0.25999	1	2	687.331	1.48	1.22	0.83	1.32	1.14		1.04533	0.816778
A1L130	144	K	Inhibitor of growth protein	133.16	_SK(ac)GK(ac)NSDEEAPK_	-0.25999	1	2	687.331	1.14	1.4	0.97	1	0.92	0.56	0.706553	0.136292
A1L130	152	K	Inhibitor of growth protein	68.972	_GK(ac)NSDEEAPK(ac)AAQK_	-1.4105	1	2	778.881
A2VCW9	286	K	Alpha-aminoadipic semialdehyde synthase, mitochondrial	133.93	_TDGVYDPVEYEK(ac)YPER_	-0.33927	1	2	1001.46	1.36	1.32	1.19		1.01	1.13	0.829457	0.0898335
A2VCW9	707	K	Alpha-aminoadipic semialdehyde synthase, mitochondrial	98.175	_DSTK(ac)YAEIYGISSAHTLLR_	1.2797	1	3	723.039	0.73	0.86	0.77	1.3	1.12	1.22	1.54237	0.00365564
A2VCW9	778	K	Alpha-aminoadipic semialdehyde synthase, mitochondrial	92.491	_SSSCEK(ac)LK_	1.226	1	2	490.74	2.77			1.73	1.5		0.583032
A4L9P7	1210	K	Sister chromatid cohesion protein PDS5 homolog A	72.898	_IISVTPVK(ac)SIDTVK_	0.81558	1	2	771.461				3.07	2.93
B0BMT9	260	K	Protein Sqrdl	180.74	_NVSVNYK(ac)HNLIEVR_	-0.90517	1	2	863.965	1.48	1.43	1.01	1.56	0.26	0.26	0.530612	0.290746
B0BMT9	320	K	Protein Sqrdl	162.76	_SPVADSAGWVDVDK(ac)ETLQHK_	-0.95921	1	3	742.034	1.25	0.81	0.83	1.06	0.97	1.09	1.07958	0.650718
B0BMT9	326	K	Protein Sqrdl	165.06	_SPVADSAGWVDVDKETLQHK(ac)K_	0.097688	0.999997	3	784.733	0.33	1.28	1.05	1.13	1	1.21	1.25564	0.513653
B0BN68	174	K	Mitochondrial ribosomal protein S9	111.17	_VLQLEK(ac)HR_	-0.22945	1	2	532.814		1.29	1.15	1.26	1.04	1.26	0.972678	0.765767
B0BN85	245	K	Protein SGT1 homolog	44.1	_QFTADVK(ac)NMYPSSSHYTR_	0.21576	1	3	725.337	2.55	3.45
B0BN93	105	K	26S proteasome non-ATPase regulatory subunit 13	80.96	_VK(ac)SSDEAVILCK_	-0.29139	1	2	695.866					3.54	2.46
B0BN93	298	K	26S proteasome non-ATPase regulatory subunit 13	83.204	_QLTFEEIAK(ac)SAK_	1.0865	1	2	703.88		1.71		2.51	1.78		1.25439
B0BN93	329	K	26S proteasome non-ATPase regulatory subunit 13	76.228	_GSIDEVDK(ac)R_	-0.68337	1	2	530.767		2.31		1.99		1.7	0.798701
B0BNB4	69	K	Protein Meaf6	208.15	_YLTNQK(ac)NSNSK(ac)NDR_	0.11462	1	2	883.427	0.79	0.86	0.26	1.43	1.74	0.93	2.1466	0.0763446
B0BNB4	74	K	Protein Meaf6	208.15	_YLTNQK(ac)NSNSK(ac)NDR_	0.11462	1	2	883.427	0.79	0.86	0.26	1.43	1.74	0.93	2.1466	0.0763446
B0BNB4	151	K	Protein Meaf6	83.693	_REPGSGTESDTSPDFHNQENEPAQEDPEDLDGSVQGVK(ac)PQK_	-0.18899	1	4	1124	2.16	1.74	2.1
B0BNC9	201	K	Quinone oxidoreductase-like protein 2	90.697	_VIAAAGSDEK(ac)CK_	1.8747	1	2	645.822		2.93				3.07	1.04778
B0BNE5	27	K	S-formylglutathione hydrolase	88.021	_VFEHSSVELK(ac)CK_	0.069422	1	3	502.254	1.43			1.81	1.99	0.77	1.06527
B0BNF1	193	K	Septin-8	71.085	_ADTISK(ac)SELHK_	-1.3891	1	2	635.836	6
B0BNF1	381	K	Septin-8	122.74	_IHQEEK(ac)R_	-0.13689	1	2	491.259	1.66	1.28	1.25	0.88	0.93		0.647971	0.0605688
B0BNJ4	172	K	Ethylmalonic encephalopathy 1	75.533	_TDFQQGCAK(ac)TLYHSVHEK_	-0.60218	1	4	548.511	2.43		3.57
B0BNK1	184	K	Protein Rab5c	159.52	_LPK(ac)NEPQNAAGAPGR_	-0.87944	1	2	781.408	0.31	4.22	0.21	0.34	0.26	0.66	0.265823	0.472577
B0BNM1	138	K	NAD(P)H-hydrate epimerase	120.57	_LFGYQPTIYYPK(ac)R_	0.26144	1	2	844.446	2.17			2.33		1.5	0.882488
B0K017	115	K	ADP-ribosylhydrolase like 2	89.55	_FAQEYK(ac)K_	0.31494	1	2	478.248			2.91	3.09			1.06186
B0K017	137	K	ADP-ribosylhydrolase like 2	97.071	_LLNPK(ac)CR_	0.32959	1	2	471.763		1.92	1.06	1.77	1.25		1.01342	0.972539
B0K020	68	K	CDGSH iron-sulfur domain-containing protein 1	150.76	_VVHAFDM(ox)EDLGDK(ac)AVYCR_	1.7742	1	3	728.335	1.1	1.29	1.32	1.27	1.03		0.929919	0.605536
B0K020	89	K	CDGSH iron-sulfur domain-containing protein 1	63.376	_FPFCDGAHIK(ac)HNEETGDNVGPLIIK_	-0.15684	1	4	713.352				3.94	2.06
B0K020	104	K	CDGSH iron-sulfur domain-containing protein 1	246.95	_HNEETGDNVGPLIIK(ac)K_	1.0052	1	2	903.473	0.94	1.02	1.08	1.08	0.94	0.94	0.973684	0.688867
B0K026	209	K	Letmd1 protein	75.739	_ASALVSNEK(ac)LR_	1.1127	1	2	615.346	2.27	2.04	1.69
B1H267	385	K	Sorting nexin-5	95.264	_NLIEMSELEIK(ac)HAR_	0.27434	1	3	575.638	1.09	0.79	0.87	1.29	1.09	0.88	1.18545	0.32048
B1WC26	74	K	N-acetylneuraminic acid synthase	97.797	_PYTSK(ac)HSWGK_	-1.5815	1	3	411.54	1.1	0.87	1.21	1.02	0.85	0.95	0.886792	0.36327
B1WC26	79	K	N-acetylneuraminic acid synthase	124.12	_HSWGK(ac)TYGEHK_	1.3348	1	3	457.886	1	1.04	0.82	1.18	1.35	0.61	1.0979	0.722983
B1WC26	85	K	N-acetylneuraminic acid synthase	116.88	_TYGEHK(ac)R_	0.1568	1	2	466.733	1.06	1.15	1.06	1.07	0.79	0.86	0.831804	0.150419
B1WC37	106	K	Mitochondrial tRNA-specific 2-thiouridylase 1	76.294	_HIK(ac)FSCFHHYAVDNLGADAVATGHYAR_	-0.053301	1	5	620.699	6
B1WC61	166	K	Acad9 protein	77.644	_GIILVGNEEQK(ac)AK_	1.1197	1	2	720.906		1.38	1.05	2.18		1.39	1.46914	0.365499
B1WC61	612	K	Acad9 protein	82.029	_VSQQILEK(ac)R_	-2.0317	1	2	571.83	1.03	1	0.75	1.2	0.99	1.03	1.15827	0.258304
B1WC67	228	K	Protein Slc25a24	99.813	_VMMQVHGSK(ac)SMNIFGGFR_	-1.5323	1	3	690.002					3.04	2.96
B1WC67	318	K	Protein Slc25a24	165.34	_LAVAK(ac)TGQYSGIYGCAK_	0.57883	1	2	914.967	1.4	1.38		1.07	1.07	1.07	0.769784	0.0198879
B1WC67	331	K	Protein Slc25a24	66.19	_K(ac)ILK(ac)HEGFR_	-0.18036	1	3	404.568	1.42		1.75	1.52		1.31	0.892744	0.49014
B1WC67	334	K	Protein Slc25a24	103.42	_K(ac)ILK(ac)HEGFR_	-0.18036	1	3	404.568	1.73	0.75	0.91	1.37	0.97	0.28	0.772861	0.59093
B2GV24	570	K	E3 UFM1-protein ligase 1	100.43	_YFADDTQTALTK(ac)HLLK_	-0.0058387	1	3	636.335	0.91	0.62	0.96	1.12	1.09	1.29	1.40562	0.0657097
B2RYE9	131	K	Protein Yeats4	94.122	_LFQSDTNAMLGK(ac)K_	-2.85	1	2	747.885	2.06	2.33	1.61
B2RYI2	490	K	Signal recognition particle subunit SRP68	54.281	_VLK(ac)YASEVSSHGGAFK_	0.93834	1	3	574.633	3.22			2.78			0.863354
B2RYN1	45	K	Fructosamine-3-kinase-related protein	82.287	_VNSK(ac)SEAK_	1.0371	1	2	452.74		2.9	3.1
B2RYP4	234	K	Protein Snx2	84.365	_EDSSSTEFVEK(ac)R_	-1.1303	1	2	728.334	3.66		2.34
B2RYP4	447	K	Protein Snx2	132.01	_IQQAK(ac)NEIR_	2.0236	1	2	571.32	0.91	1.07	0.95	1.22	1.06	0.79	1.04778	0.754773
B2RYS2	83	K	Cytochrome b-c1 complex subunit 7	117.25	_DQWTK(ac)YEEDK_	0.81728	1	2	692.307	1.97	1.57	0.96		0.81	0.69	0.5	0.120046
B2RYS2	88	K	Cytochrome b-c1 complex subunit 7	143.98	_YEEDK(ac)FYLEPYLK_	-0.15068	1	2	889.93	1.18	1.36	1.08	0.94	0.85	0.6	0.660221	0.0370596
B2RZ17	298	K	F-box/WD repeat-containing protein 2	75.215	_SLLHSPGDYILLSADK(ac)YEIK_	-1.1152	1	3	768.742				3.72	2.28
B2RZ27	18	K	Protein Sh3bgrl3	75.739	_EIK(ac)SQQSEVTR_	-1.1042	1	2	673.849	6
B2RZ74	162	K	Protein Snrnp70	89.46	_DMHSAYK(ac)HADGK_	-1.1697	1	2	701.314		3.49	2.06	0.45			0.162162
B2RZD6	74	K	Ndufa4 protein	61.11	_FYSVNVDYSK(ac)LK_	3.6454	1	2	752.888
B3DMA2	175	K	Acyl-CoA dehydrogenase family member 11	73.885	_YGTGVGYCK(ac)R_	-1.0852	1	2	601.785	6
B3GNI6	190	K	Septin-11	140.78	_ADTIAK(ac)NELHK_	-0.05639	1	2	641.344	3.02	0.75	0.67	0.85	0.7		0.523649	0.456982
B3GNI6	195	K	Septin-11	80.165	_NELHK(ac)FK_	-1.2152	1	2	479.261
B5DEN5	60	K	Eukaryotic translation elongation factor 1 beta 2	186.74	_WYNHIK(ac)SYEK_	-0.28639	1	3	470.566	1.15	1.15	1.12	0.95	0.8	0.83	0.754386	0.0216458
B5DF46	145	K	Phosphomannomutase	92.538	_IEFYELDK(ac)K_	0.21699	1	2	613.819		1.51	0.94	1.53	1.23	0.79	0.965986	0.917206
B5DF46	206	K	Phosphomannomutase	45.878	_TIYFFGDK(ac)TMPGGNDHEIFTDPR_	-0.065689	1	3	900.751	6
B5DF48	388	K	Protein Tyw1	138.19	_GGCYK(ac)HTFYGIESHR_	-3.0201	1	3	618.618	1.15	0.96	1.54	1.06	0.92	0.37	0.643836	0.188197
B5DF89	459	K	Cullin-3	137.84	_LK(ac)TECGCQFTSK_	0.60077	1	2	750.845	1.28	1.01	0.83	1.12	0.9	0.86	0.923077	0.635403
B5DFB7	34	K	Nat13 protein	114.27	_LNQVIFPVSYNDK(ac)FYK(ac)DVLEVGELAK_	1.1489	1	3	1038.21	1.5			1.22	0.9	2.38	1
B5DFB7	37	K	Nat13 protein	126.71	_LNQVIFPVSYNDK(ac)FYK(ac)DVLEVGELAK_	1.1489	1	3	1038.21	0.86	1.08	1.13	1.18	0.79	0.97	0.957655	0.773546
B5DFC3	185	K	Protein Sec23a	146.78	_MVQVHELGCEGISK(ac)SYVFR_	-1.3485	1	3	761.042	0.9	0.68	0.77	1.22	1.15	1.27	1.54894	0.00887331
B5DFI9	134	K	Pdk3 protein	80.142	_HNDVVPTMAQGVIEYK(ac)EK_	-1.6488	1	3	700.686	2.49				3.51		1.40964
B5DFK6	336	K	Adaptor-related protein complex 3, delta 1 subunit, isoform CRA_b	107.06	_THPK(ac)SVQSHK_	-0.011354	1	3	397.547		3.06	2.02			0.93	0.366142
B5DFN3	69	K	Ubiquinol-cytochrome-c reductase complex assembly factor 2	78.098	_LHSNYYK(ac)HK_	-0.12942	1	3	411.212		1.18	1.53	0.34	1.39	1.56	0.809348	0.586323
D3Z8B2	785	K	Protein Nup133	127.32	_QHGIILK(ac)TVYPQADSNLR_	-0.64624	1	3	699.048	1.1	1.03	0.89	1.23	0.89	0.86	0.986755	0.926862
D3Z8R4	135	K	Protein Rbm25l1	69.935	_LQAFGFCEYK(ac)EPESTLR_	1.0638	1	3	706.338	1.04		1.03	1.13	1.16	1.64	1.2657	0.237867
D3Z9L5	1110	K	Protein Wdr11	135.02	_LNSEECADVLK(ac)R_	1.581	1	2	738.362	1.29	1.08	0.91	0.93	1.03	0.76	0.829268	0.246452
D3Z9R8	7	K	6.8 kDa mitochondrial proteolipid	77.732	_MLQSFIK(ac)K_	-0.36972	1	2	518.797			6
D3ZAF6	16	K	ATP synthase subunit f, mitochondrial	117.93	_LMEVK(ac)LR_	0.65677	1	2	465.776	1.03	1.18	0.89	1.03	0.95	0.91	0.932258	0.503047
D3ZAF6	48	K	ATP synthase subunit f, mitochondrial	78.113	_YYNK(ac)YINVR_	2.0803	1	2	637.83			6
D3ZAN3	344	K	Alpha glucosidase 2 alpha neutral subunit (Predicted)	53.517	_NHGLYVK(ac)TR_	0.62619	1	3	377.209		2.37		3.63			1.53165
D3ZAS8	46	K	Protein Sart3	71.085	_VLSSAETAK(ac)AK_	0.15997	1	2	573.822				6
D3ZAZ0	176	K	Eukaryotic translation initiation factor 3 subunit M	86.911	_LLYEALVDCK(ac)K_	2.8033	1	2	697.373	2.36	2.19	1.45
D3ZBG6	134	K	Protein Ptrhd1	73.233	_EEVSQYLK(ac)K_	1.791	1	2	583.309			3.12			2.88	0.923077
D3ZBP3	94	K	Exosome component 2 (Predicted)	105.14	_ITEVQQK(ac)R_	1.842	1	2	522.296				6
D3ZCA0	125	K	Proline synthetase co-transcribed (Predicted)	89.301	_LADK(ac)VNSSWQK_	1.8496	1	2	659.344	1.99		1.58		1.37	1.06	0.680672	0.166177
D3ZCT7	185	K	Protein Sec23b	203.89	_M(ox)VQVHELSCEGISK(ac)SYVFR_	1.3148	1	3	776.377	0.77	0.76	0.77	0.87	0.76	2.06	1.60435	0.381476
D3ZD11	169	K	Protein Spcs2	111.86	_RFDDK(ac)YTLK_	0.28484	1	2	614.322	2.08					3.92	1.88462
D3ZD11	191	K	Protein Spcs2	102.52	_EAEFTK(ac)SIAK_	0.36007	1	2	583.309	1.11	1.21	0.9	1	0.96	0.82	0.863354	0.254937
D3ZD73	104	K	Protein Ddx6	125.72	_GNEFEDYCLK(ac)R_	-0.20078	1	2	736.827				1.81	2.21	1.99
D3ZD89	755	K	NMDA receptor-regulated gene 1 (Predicted), isoform CRA_b	103.55	_NFNETFLK(ac)R_	1.9266	1	2	605.814						6
D3ZD89	780	K	NMDA receptor-regulated gene 1 (Predicted), isoform CRA_b	79.492	_MIYYLDSSSQK(ac)R_	0.79555	1	2	766.874			6
D3ZD97	614	K	DEAH (Asp-Glu-Ala-His) box polypeptide 15 (Predicted), isoform CRA_b	80.165	_AADEAK(ac)MR_	-0.40939	1	2	467.227	6
D3ZDE4	60	K	Deoxyguanosine kinase (Predicted), isoform CRA_a	144.44	_LLTK(ac)THPEWQVATEPIATWQNVQAAGTQK_	-0.27206	1	3	1096.91	1.23	1.09		1.45	1.06	1.17	1.05747	0.65724
D3ZDK7	300	K	Protein Pgp	127.87	_SNQESDCMFK(ac)K_	1.5566	1	2	708.3	1.09	0.93	0.96	1.2	1.08	0.75	1.01678	0.915981
D3ZEA0	382	K	Fibronectin type III domain containing 3a (Predicted), isoform CRA_a	91.701	_TK(ac)NSLTLQWK_	-0.53488	1	2	630.851	0.97	1.03	0.89	1.07	0.99	1.06	1.07958	0.197238
D3ZEJ2	256	K	Protein Mcur1	101.66	_LNFNLEK(ac)SR_	-3.0894	1	2	581.814	0.98	0.83	0.7	1.12	1.4	0.96	1.38645	0.113257
D3ZFF4	259	K	Protein Lclat1	195.97	_YPVDTLPTSK(ac)EDLQLWCHK_	-0.37391	1	3	791.391	1.04	0.91	0.89	1.42	0.86	0.86	1.10563	0.650008
D3ZFJ6	277	K	Lactamase, beta (Predicted)	68.536	_AEQDSEAK(ac)CR_	1.1932	1	2	618.27	6
D3ZFJ6	345	K	Lactamase, beta (Predicted)	102.97	_TSGYK(ac)YLDYMQK_	2.4607	1	2	769.863		6
D3ZFX4	350	K	Phosphoglucomutase 3 (Predicted), isoform CRA_a	117.09	_VPVYCTK(ac)TGVK_	-1.7907	1	2	647.347	1.13	1.05	0.86	1.33	0.77	0.86	0.973684	0.898453
D3ZFY8	74	K	Protein LOC100362142	87.138	_IECGPK(ac)YPEAPPSVR_	0.086102	1	2	871.433	1.44	1.4	0.99	0.55	0.46	1.16	0.56658	0.114021
D3ZG43	56	K	NADH dehydrogenase (Ubiquinone) Fe-S protein 3 (Predicted), isoform CRA_c	86.898	_PSSDVTHK(ac)R_	-0.96489	1	3	356.853	3.09			2.91			0.941748
D3ZGS5	833	K	Protein Uaca	96.342	_MQLCELNK(ac)K_	0.32384	1	2	603.304			2.81	3.19			1.13523
D3ZH26	383	K	Protein Vps8	77.744	_GDTVHFLLVK(ac)R_	0.2313	1	2	663.88		4.18		1.82			0.435407
D3ZHW0	586	K	Protein Dhx29	77.662	_ASIVETLK(ac)R_	0.026411	1	2	529.814		6
D3ZI17	38	K	Protein RGD1562937	108.43	_ATVPK(ac)TEIR_	0.51161	1	2	528.806	0.87	0.83	1.1	1.2	1.06	0.93	1.13929	0.320706
D3ZI68	438	K	PRP31 pre-mRNA processing factor 31 homolog (Yeast) (Predicted)	66.708	_QSVVYGGK(ac)STIR_	0.4369	1	2	668.865						6
D3ZIE9	68	K	Protein Aldh18a1	93.374	_SELK(ac)HAK_	-1.7285	1	2	427.74	6
D3ZIE9	347	K	Protein Aldh18a1	76.358	_VSGHVITDIVEGK(ac)K_	-4.2271	1	3	508.619	6
D3ZIE9	424	K	Protein Aldh18a1	111.82	_LAGPLLK(ac)R_	-1.5337	1	2	455.298	0.92	1	0.81	1.01	0.9	1.35	1.19414	0.323837
D3ZIN5	47	K	Protein Vwa8	122.97	_PLVK(ac)SEELQVIK_	0.98774	1	2	712.922		1.83		2.33	1.84		1.13934
D3ZIN5	518	K	Protein Vwa8	117.2	_GPVLVNIEK(ac)YPIEK_	-0.25185	1	2	820.967	0.85	1.02		2.05	1.42	0.66	1.47237	0.386955
D3ZIN5	720	K	Protein Vwa8	114.86	_WLLVENK(ac)TNQK_	0.65666	1	2	707.888		1.18	1.49	1.3	1.07	0.95	0.828964	0.350533
D3ZIN5	1322	K	Protein Vwa8	77.192	_SFIAMDTK(ac)K_	-0.18365	1	2	541.781
D3ZIT4	229	K	Anaphase promoting complex subunit 7 (Predicted)	145.91	_AINTICSLEK(ac)K_	0.26208	1	2	659.855	0.95	1.13	0.75	1.16	1.17	0.84	1.12014	0.50322
D3ZJ92	196	K	Pre-mRNA processing factor 40 homolog A (Yeast) (Predicted)	65.374	_SDSGK(ac)PYYYNSQTK_	1.1104	1	2	840.381	6
D3ZJG4	809	K	Protein Pacs2	129.05	_DKDVESK(ac)SQCIEGISR_	-1.9424	0.998257	3	631.639	1.1	1.46	1.43	0.67	0.56	0.77	0.501253	0.0143276
D3ZK34	31	K	Protein RGD1565894	59.35	_EYTINIHK(ac)R_	-2.1101	1	3	405.888	2.13			1.91	1.96		0.908451
D3ZKF6	659	K	EF-hand domain (C-terminal) containing 2 (Predicted)	70.056	_GVLPTTDIK(ac)R_	0.98344	1	3	381.224	0.91	0.87	0.84	1.25	1.21	0.9	1.28244	0.151482
D3ZKG1	423	K	Protein Mut	95.502	_MFQPK(ac)NSK_	-2.1023	1	2	511.26		1.48		1.62	1.29	1.61	1.01802
D3ZKG1	426	K	Protein Mut	143.28	_NSK(ac)SLLLR_	1.375	1	2	486.795	1.02	1.2	0.85	1.1	1.04	0.8	0.957655	0.766791
D3ZLA3	158	K	Copine 3 protein	65.219	_DLFGK(ac)SDPYLEFHK_	4.3624	1	3	579.954	2.65			3.35			1.26415
D3ZLT1	97	K	NADH dehydrogenase (Ubiquinone) 1 beta subcomplex, 7 (Predicted)	97.095	_HEQHDWDYCEHQDYVK(ac)R_	-2.0927	1	4	597.503	3.04	2.96
D3ZM64	302	K	PHD finger protein 17 (Predicted), isoform CRA_a	58.885	_MEPITK(ac)VSHIPSSR_	1.4899	1	3	541.956				1.89	1.96	2.15
D3ZMD3	89	K	Bromodomain and PHD finger containing, 3 (Predicted)	159.52	_ENSEQPQFPAK(ac)SK_	0.0025084	1	2	766.373	0.91	1.15	0.67	1.42	0.86	1	1.20147	0.449262
D3ZMD3	105	K	Bromodomain and PHD finger containing, 3 (Predicted)	109.72	_ESCSK(ac)HAPGTSFHLPQPSFR_	-0.64565	1	3	771.367	0.85	0.91	0.77	1.39	1.07	1.02	1.37549	0.0991438
D3ZMS1	853	K	Protein Sf3b2	51.073	_EDFSDMVAEHAAK(ac)QK_	-2.4589	1	3	583.27	2.82	3.18
D3ZNF4	288	K	Protein Tbl1xr1	54.626	_GNFILSAGVDK(ac)TTIIWDAHTGEAK_	-0.16843	1	3	862.778						6
D3ZNQ6	72	K	Protein Ube2m	124.42	_LVICPDEGFYK(ac)SGK_	-2.0893	1	2	827.911	1.04	0.86	1.02	0.99	0.8	1.28	1.05137	0.764599
D3ZNZ9	17	K	Histone H2B	168.25	_K(ac)AITK(ac)AQK_	-1.5162	1	2	486.298	1.15	1.5	1.2		0.9	1.25	0.837662	0.429072
D3ZNZ9	21	K	Histone H2B	168.25	_K(ac)AITK(ac)AQK_	-1.5162	1	2	486.298	1.15	1.5	1.2		0.9	1.25	0.837662	0.429072
D3ZPF5	769	K	Protein Smarcc2	125.54	_AESQAADEK(ac)K_	-1.0124	1	2	559.77	1.54	0.87		1.11	1.34	1.14	0.993084	0.98426
D3ZPR0	158	K	Chromosome segregation 1-like (S. cerevisiae) (Predicted)	84.368	_TAHSLFK(ac)R_	-1.1457	1	2	501.28
D3ZQD3	855	K	2-oxoglutarate dehydrogenase, mitochondrial	83.423	_HPDAK(ac)SSFDQMVSGTSFQR_	0.58646	1	3	723.001						6
D3ZQJ3	1010	K	PERQ amino acid rich, with GYF domain 1 (Predicted)	75.509	_LGPGEGSK(ac)AK_	-0.67516	1	2	493.269					2.96	3.04
D3ZRN2	1099	K	Protein Med1	46.953	_SHHSHSSSSSSLSSASTSGK(ac)MK_	1.1384	1	4	562.258		3.35	2.65
D3ZT52	435	K	Protein Pbrm1	64.298	_NNQGQLIAEPFFHLPSK(ac)K_	1.7392	1	3	704.041	3.93	2.07
D3ZTB7	104	K	Uncharacterized protein	134.61	_EDSVKPGAHLTVK(ac)K_	-0.57509	1	3	517.623	3.33	0.92		0.93	0.82		0.411765	0.488097
D3ZTP0	227	K	10-formyltetrahydrofolate dehydrogenase	148.52	_TPQPEEGATYEGIQK(ac)K_	1.9062	1	3	606.635	1.5	1.41	0.46	1.2	0.46	0.98	0.783383	0.579233
D3ZTP0	680	K	10-formyltetrahydrofolate dehydrogenase	135.02	_QIMK(ac)SCAVSNLK_	0.56749	1	2	710.868	1.03	1.14	0.83	0.81	0.74	1.45	1	1
D3ZU13	927	K	Protein Eif4g1	97.223	_LLK(ac)NHDEESLECLCR_	0.33314	1	3	653.308	1.12	0.98	0.76	0.98	1.39	0.77	1.0979	0.685199
D3ZUK4	786	K	Protein Trim33	68.436	_SAHSFK(ac)SDQVK_	-4.0015	1	3	425.882	1.52		1.57		1.04	1.86	0.938511	0.855092
D3ZUK4	968	K	Protein Trim33	118.26	_K(ac)GKTAQGLSPVDQR_	-1.5979	0.866534	3	509.614	1.79		1.1	1.11	1.99		1.07266	0.869233
D3ZUK4	970	K	Protein Trim33	115.12	_GK(ac)TAQGLSPVDQR_	-0.77526	1	2	699.87	2.29		0.61	1.6	0.9	0.6	0.712644	0.708197
D3ZUX7	62	K	Protein Acsf3	70.028	_VALIDK(ac)HGR_	0.10804	1	2	525.806
D3ZUX7	128	K	Protein Acsf3	58.98	_K(ac)HPEAQLEYFIQDSR_	0.69633	1	3	634.983				2.81	3.19
D3ZUY8	177	K	Adaptor protein complex AP-2, alpha 1 subunit (Predicted)	146.86	_LYK(ac)ASPDLVPMGEWTAR_	0.2244	1	2	988.501	1.9	2.52			1.58		0.714932
D3ZVS2	104	K	L-2-hydroxyglutarate dehydrogenase (Predicted)	80.596	_NSGVIHSGIYYK(ac)PESLK_	-0.29401	1	3	645.339	2.46					3.54	1.43902
D3ZW08	295	K	Adenylosuccinate lyase	85.522	_QQIGSSAMPYK(ac)R_	0.62933	1	2	704.356	2.44	1.47			2.09		1.06905
D3ZWS6	233	K	Protein Naa30	240.92	_LITK(ac)DLSEPYSIYTYR_	-0.89754	1	3	668.682	0.82	1.01	1.16	0.98	0.98	1.05	1.00669	0.952882
D3ZXL1	140	K	Protein Arih1	112.5	_ILLSHFNWDK(ac)EK_	-1.6133	1	3	524.612	0.94	1.14	0.73	1.93	1.25		1.69751	0.280968
D3ZXL1	437	K	Protein Arih1	85.212	_LYAQVK(ac)QK_	0.30109	1	2	510.298	3.04	2.96
D3ZXN8	192	K	Protein Anxa10	100.11	_TGEHK(ac)TMLQMILCNK_	1.5326	1	3	615.972	1.32	1.07	0.94	0.98	0.87	0.81	0.798799	0.172548
D3ZXN8	268	K	Protein Anxa10	154.65	_AIHDFGFHNK(ac)TVIR_	0.66293	1	4	424.978	1.01	1.18	1.42	0.9	0.81	0.68	0.66205	0.0555573
D3ZXN8	295	K	Protein Anxa10	120.86	_FGK(ac)SLFHDIK_	0.13721	1	2	617.335	1.26	1.33	1.39	0.98	0.84	0.19	0.505025	0.111035
D3ZXP3	6	K	Histone H2A	157.2	_GK(ac)TGGK(ac)AR_	-1.6855	1	2	429.743	1.7	1.51	1.4		1.39		0.904555
D3ZXP3	10	K	Histone H2A	157.2	_GK(ac)TGGK(ac)AR_	-1.6855	1	2	429.743	1.7	1.51	1.4		1.39		0.904555
D3ZYM7	21	K	Protein Lyrm4	113.38	_ESK(ac)HFSAYNYR_	1.3588	1	3	481.893	0.8	1.38	0.45	1.54	0.98	0.85	1.28137	0.515203
D3ZYQ8	510	K	Uridine kinase	77.192	_IITTAVDK(ac)R_	2.1325	1	2	529.814			6
D3ZYQ9	348	K	Protein Rnf20	98.044	_HCELEK(ac)LR_	1.1528	1	2	563.787	1.05	0.81	0.72	1.66	0.81	0.95	1.32558	0.40393
D3ZZ21	9	K	NADH dehydrogenase (Ubiquinone) 1 beta subcomplex, 6 (Predicted)	70.808	_(ac)SGYTPDEK(ac)LR_	0.81361	1	2	625.307	1.73	1.82	1.9		0.28	0.27	0.151376	0.000912406
D3ZZR9	43	K	Peptidyl-prolyl cis-trans isomerase	66.56	_VDHCPIK(ac)SR_	0.45917	1	3	385.198	3.06	1.41		1.53			0.684564
D3ZZR9	99	K	Peptidyl-prolyl cis-trans isomerase	179.79	_GWDQGLLGMCEGEK(ac)R_	-2.0512	1	2	889.403	0.92	0.93	0.8	1.36	0.75	1.25	1.26792	0.33383
D4A0C3	89	K	Protein Hid1	113.65	_LVQGAEGGCHSEK(ac)EK_	-0.59641	1	3	557.598		2.19	1.76			2.04	1.03291
D4A0Y4	101	K	Oxidoreductase NAD-binding domain containing 1 (Predicted), isoform CRA_b	154.69	_VCEITHESPSVK(ac)SLR_	-0.32772	1	2	892.454	0.9	0.96	0.84	1	1	1.29	1.21852	0.169231
D4A133	163	K	Protein Atp6v1a	80.277	_VGSHITGGDIYGIVNENSLIK(ac)HK_	-0.8067	1	4	624.083	0.95	0.7	1.29	1.06	0.73	1.27	1.04082	0.871669
D4A133	307	K	Protein Atp6v1a	127.84	_VESIMK(ac)R_	-0.51912	1	2	452.75	1.5	1.65	1.46	1.39			0.904555
D4A133	467	K	Protein Atp6v1a	160.81	_ALDEYYDK(ac)HFTEFVPLR_	-0.67072	1	2	1093.03	1.06	0.77	0.85	1.09	1.25	0.97	1.23507	0.151502
D4A1D3	953	K	Protein Sacs	82.349	_INHSSDQGISSYTK(ac)LK_	-0.4272	1	3	607.311	1.13	1.04	0.98	1.06	0.94	0.84	0.901587	0.259719
D4A201	10	K	Protein RGD1560186	81.215	_GTSSFGK(ac)R_	3.5127	1	2	441.227				6
D4A224	524	K	Protein Ric1	60.301	_FGFAHYSLLTK(ac)K_	0.84604	1	3	485.266		3.25	2.75
D4A2H4	593	K	Protein Dennd3	70.942	_VTPK(ac)STYTFK_	0.74764	1	2	607.327					6
D4A3E1	553	K	Protein Hnrnpll	93.345	_TLSGLLEWK(ac)CK_	0.94538	1	2	688.866
D4A3E3	1641	K	Protein Arid1a	77.445	_HVTTVEGTPGTTEQEGPPPDGLPEK(ac)R_	-0.27212	1	3	924.454	2.51		3.49
D4A3V3	438	K	Poly (ADP-ribose) polymerase family, member 12 (Predicted), isoform CRA_b	49.988	_FQAGK(ac)HNYELDFK_	0.9456	1	3	546.935	6
D4A4K4	1288	K	Protein Vps13c	143.91	_VHNQFSLVSGEDAVNPPVIDK(ac)MK_	1.088	1	3	856.104	1.05	1.04	0.89	1.15	0.96	0.91	1.01342	0.889616
D4A4K4	2786	K	Protein Vps13c	47.606	_SEEIHVK(ac)HPADFR_	0.098157	1	4	402.455	2.63	3.37
D4A4P4	281	K	Protein Flad1	101.39	_LAESGSCLGK(ac)K_	1.0041	1	2	596.306		1.33	0.78	1.74	1.31	0.83	1.22591	0.581899
D4A4Q4	53	K	Protein Ociad2	92.239	_ECQEESFWK(ac)R_	0.88447	1	2	720.814	1.29	1.09		1.02	1.12	1.48	1.01401	0.928831
D4A5J2	129	K	Nt5m protein	84.817	_MFK(ac)YCPYEK_	-0.78369	1	2	654.294		3.24	2.76
D4A6C5	80	K	Protein Arhgap1	75.02	_HQIVEVAGDDK(ac)YGR_	1.8344	1	3	543.606	1.96	1.69		1.34	1.01		0.643836	0.0973106
D4A6H8	412	K	Protein Ctnna2	148.19	_ASYVASTK(ac)YQK_	-0.1808	1	2	644.333	1.25	1.39	1.1	1.24	1.01		0.902406	0.480496
D4A6V3	80	K	Uncharacterized protein	193.27	_ALVK(ac)TDIQIAVPSGCYGR_	-1.0666	1	2	995.525	0.85	0.81	0.88	1.3	0.94	1.21	1.35827	0.102414
D4A746	137	K	GDP-mannose pyrophosphorylase B (Predicted), isoform CRA_a	82.01	_HHGQEGSILVTK(ac)VEEPSK_	0.81731	1	3	673.016	1.75	1.46			1.37	1.42	0.869159	0.379417
D4A830	38	K	Protein Ppa2	123.65	_HVAGHYISPFHDIPLK(ac)ADCEEEHGIPR_	-1.4176	1	5	634.109			1.82	2.35	1.83		1.14835
D4A830	193	K	Protein Ppa2	99.973	_FHDIDDVK(ac)K_	1.9669	1	2	579.793	1.24	1.04	0.6	1.46	1.17	0.5	1.08681	0.820854
D4A830	228	K	Protein Ppa2	104.22	_FAFNGEFK(ac)NK_	-0.3367	1	2	622.309	1.07	1.32	0.98		1.35	1.29	1.17507	0.186626
D4A830	230	K	Protein Ppa2	61.821	_NK(ac)AFALEVINSAHEHWK_	1.6578	1	4	509.764				3.44	2.56
D4A8A0	1325	K	DNA fragmentation factor subunit beta	77.062	_NK(ac)SELLPTVR_	0.47124	1	2	599.843	2.92	3.08
D4A8H3	1003	K	Protein Uba6	65.179	_MLYVPVMPGHAK(ac)R_	0.94823	1	3	514.276	1.59	1.55		1.55		1.31	0.910828	0.447544
D4A8H5	229	K	Protein Ppp4r2	74.657	_GHSDSSASDSEVSSPSSGK(ac)NK_	0.96881	1	3	697.974		2.98			3.02		1.01342
D4A8H8	182	K	Cytoplasmic FMR1 interacting protein 1 (Predicted)	250.69	_CSVK(ac)NDHSAYK_	0.14784	1	2	675.809	1.8	0.99	0.82	0.64	0.85	0.9	0.66205	0.309418
D4A8T3	29	K	Coatomer protein complex, subunit zeta 1 (Predicted)	64.52	_LFAK(ac)YYDDTYPSVK_	1.1536	1	2	876.43					6
D4A930	179	K	Mastermind like 1 (Drosophila) (Predicted)	121.02	_ALTSVVLPSQGPGGASELSSAHQLQQIAAK(ac)QK_	0.139	1	4	811.689	1.7	1.46		2.84			1.79747
D4A9D6	1027	K	DEAH (Asp-Glu-Ala-His) box polypeptide 9 (Predicted)	86.748	_NALIHK(ac)SSVNCPFSSQDMK_	-0.070043	1	3	735.686	1.08	1.39	0.82	1.16	0.66	0.89	0.823708	0.428268
D4A9D8	105	K	Oxysterol-binding protein	118.37	_VEDLSTCNDLIAK(ac)HGTALQR_	1.7799	1	3	761.718	0.95	0.85	1.44	0.7	0.93	1.12	0.848765	0.503012
D4A9L2	179	K	Protein Srsf1	103.91	_LDNTK(ac)FR_	-0.72995	1	2	468.251	1.31	1.14	0.93	1.82	0.8		1.16272	0.780881
D4AAG8	1987	K	Protein Smchd1	94.122	_IEVTECPIPTK(ac)R_	-0.22272	1	2	742.893				1.77	2.09	2.15
D4AAH6	66	K	Down syndrome critical region homolog 2 (Human) (Predicted), isoform CRA_b	154.74	_QTETCLEAVLLEK(ac)HPCSK_	-0.57641	1	3	729.026	1.12	0.91	1.16	1.05	0.73	1.04	0.884013	0.402607
D4AB01	119	K	Histidine triad nucleotide binding protein 2 (Predicted), isoform CRA_a	45.707	_ISQAEEDDQQLLGHLLLVAK(ac)K_	2.0935	1	4	598.329			6
D4AB33	662	K	Protein phosphatase 1 regulatory subunit 15A	101.53	_FSAMESSSQGK(ac)SYER_	-0.11708	1	2	868.383			1.45		1.95	2.6	1.56897
D4AC23	320	K	Protein Cct7	93.143	_VPEEDLK(ac)R_	-0.14973	1	2	514.275	2.88	3.12
D4AC23	366	K	Protein Cct7	83.045	_YNFFTGCPK(ac)AK_	-0.39944	1	2	687.829	1.27	1.27	0.97	1.27	1.22		1.0641	0.535341
D4ACV3	6	K	Histone H2A	155.88	_GK(ac)QGGK(ac)AR_	-2.568	1	2	443.249	1.07	0.93	1.37	0.76	0.76	1.11	0.780415	0.231173
D4ACV3	10	K	Histone H2A	155.88	_GK(ac)QGGK(ac)AR_	-2.568	1	2	443.249	1.07	0.93	1.37	0.76	0.76	1.11	0.780415	0.231173
D4AD37	91	K	Inositol monophosphatase 3	47.302	_ESNVLHEK(ac)SK_	2.6166	1	3	404.879				6
D4AE02	247	K	Protein Fam98b	122.19	_AK(ac)TDNIAR_	-0.026915	1	2	465.754	1.11	1.07	0.95	1.14	1	0.71	0.910543	0.547863
D4AE49	61	K	Protein Skiv2l2	123.95	_LQSEPASSGK(ac)NK_	-2.5088	1	2	644.331	1.75	1.7	0.9	0.96	0.69		0.568966	0.142276
D4AEH3	103	K	Proteasome (Prosome, macropain) 26S subunit, non-ATPase, 7 (Predicted)	46.132	_LHK(ac)NDIAINELMK_	1.6903	1	3	527.62	6
E9PT79	237	K	Protein Tsn	121.9	_LLNLK(ac)NDSLR_	0.32075	1	2	614.356	0.98	1.03	0.88	1.28	0.89	0.94	1.07612	0.619637
E9PTV0	168	K	Guanylate kinase 1, isoform CRA_a	92.247	_NTETEESLAK(ac)R_	2.3061	1	2	660.326	1.2	1.01	0.84	1.22	1.27	0.48	0.97377	0.929814
F1LM47	80	K	Succinyl-CoA ligase subunit beta	125.22	_GFVAK(ac)SSDEAYAIAK_	0.77119	1	2	799.907	0.98	0.94	0.92	1.01	1.23	0.92	1.11268	0.366227
F1LM47	90	K	Succinyl-CoA ligase subunit beta	128.01	_SSDEAYAIAK(ac)K_	-2.1363	1	2	612.809	1.07	1.07		1.38	1.05	1.44	1.20561	0.211262
F1LM47	226	K	Succinyl-CoA ligase subunit beta	88.495	_EQAVTLAK(ac)K_	-0.6728	1	2	515.301		2.24			1.78	1.98	0.839286
F1LM47	370	K	Succinyl-CoA ligase subunit beta	113.7	_LITSDK(ac)R_	0.31511	1	2	437.753	2.01	1.78		2.21			1.16623
F1LN92	542	K	Protein Afg3l2	157.98	_HLSDAINEK(ac)HFEQAIER_	0.65144	1	3	693.68	1.04	1.34	0.92	1.6		1.1	1.22727	0.490204
F1LNI5	380	K	Protein phosphatase 1G	140.24	_NAGGK(ac)VTM(ox)DGR_	1.9495	1	2	582.277	0.94	1.15	0.79	1	1.22	0.9	1.08333	0.600648
F1LNI5	516	K	Protein phosphatase 1G	109.15	_NTVELQPESGK(ac)R_	0.89968	1	2	700.362	1.09	1.38	1.57	0.91	1.05		0.727723	0.107309
F1LNP1	136	K	Protein Arid1b	92.792	_AQPPLAPGK(ac)SNHEDLNLIQQER_	1.4003	1	3	833.098	0.9	1.03	0.91	1.32	0.92	0.93	1.1162	0.497128
F1LNP1	1262	K	Protein Arid1b	85.397	_TESEGK(ac)SSSALAAPDTTADPK_	-0.93349	1	3	702.334	3.87	2.13
F1LNP1	1413	K	Protein Arid1b	58.04	_FPFGIQQAK(ac)SHR_	0.80217	1	3	486.593			1.84	2.42		1.73	1.12772
F1LPG5	55	K	Protein LOC688963	119.27	_EYLLQYNDPK(ac)R_	-1.2986	1	2	740.875	1.31	1.8	1.2	1.69			1.17633
F1LPQ2	573	K	Activating signal cointegrator 1 complex subunit 3	228.03	_ELTGDMQLSK(ac)SEILR_	0.2213	1	3	587.973	0.99	1.1	1.02	1.13	0.94	0.82	0.92926	0.51015
F1LPV8	138	K	Succinyl-CoA ligase subunit beta	157.09	_VNK(ac)VMVAEALDISR_	1.5226	1	3	529.624	0.96	0.81	0.7	1.52	1.04	0.97	1.42915	0.166551
F1LPV8	217	K	Succinyl-CoA ligase subunit beta	68.002	_MAENLGFLGSLK(ac)NQAADQIK_	-0.76374	1	3	730.712						6
F1LQ48	266	K	Protein Fblim1	109.11	_IEYAK(ac)PTR_	-0.012724	1	2	510.28	1.11	1.05	1.06	1.01	0.98	0.79	0.863354	0.159766
F1LQ48	572	K	Protein Fblim1	80.787	_VFSGK(ac)SER_	1.1306	1	2	476.248			6
F1LQJ7	492	K	Protein Pck2	115.57	_GK(ac)TIMHDPFAMR_	-0.50484	1	2	723.355	1.15	1.07	1.08	1.02	0.8	0.87	0.815152	0.073514
F1LRL4	286	K	Protein Tbc1d9b	140.98	_AK(ac)NECYR_	1.5083	1	2	491.724				2.32	1.83	1.85
F1LRQ6	147	K	CDC23 (Cell division cycle 23, yeast, homolog), isoform CRA_b	113.62	_GQVK(ac)NEALR_	0.029315	1	2	528.793	1.04		1.49	1.27	1.08	1.11	0.911726	0.707017
F1LSC9	56	K	Protein Bcas3	84.365	_IAAFDSCTFTK(ac)K_	-1.6656	1	2	715.853	1.01	1.04	0.73	1.27	1.05	0.9	1.15827	0.37205
F1LT09	46	K	Protein Wdr33	108.71	_RPDFAQQQAMQQLTFDGK(ac)R_	0.76017	1	3	769.715	6
F1LTG3	80	K	Protein LOC691325	73.327	_PMVLSDK(ac)YGGK_	1.4948	1	2	618.818		6
F1LU69	6	K	Protein Rps27l3	111.63	_MQIFVK(ac)TLTGK_	-0.42856	1	2	654.373	0.93	0.7	1	0.94	0.78	1.66	1.28517	0.458612
F1LU69	104	K	Protein Rps27l3	134.05	_YYK(ac)VDENGK_	-3.8045	1	2	579.277	0.95	1.04	0.89	1.15	1.25	0.71	1.07986	0.693854
F1LVA9	497	K	Protein Dock5	96.234	_AIHPGAGYEGVSEYK(ac)SVVYYQVK_	0.12361	1	3	862.767	1.07	1.08	1.08	1.34	1.06	0.37	0.857585	0.647928
F1LWL0	70	K	Uncharacterized protein	65.295	_TGK(ac)PMINLYTDK_	0.43532	1	2	711.869		2.42		1.64	1.94		0.739669
F1LX07	348	K	Protein Slc25a12	129.11	_GTGSVVGELMYK(ac)NSFDCFK_	-2.0485	1	3	727.671	3.11			2.89			0.92926
F1LX07	355	K	Protein Slc25a12	103.82	_NSFDCFK(ac)K_	1.116	1	2	544.247	1.34	0.97	0.86	1.04	0.88	0.9	0.88959	0.513433
F1M024	231	K	Uncharacterized protein	88.155	_IK(ac)HACQLSQR_	-1.1073	1	3	428.228		1.91			4.09		2.14136
F1M0X7	1709	K	Protein Ckap5	65.719	_TLLHTLCK(ac)LK_	0.92403	1	3	423.585	1.24	1.68			3.07		2.10274
F1M0Z4	942	K	Protein Arhgef10	147.87	_APHVPTICLGTEEGSISIYK(ac)SSQGCK_	0.96231	1	3	954.465	1.24	1.11		1.08	1.11	1.46	1.03546	0.783777
F1M120	75	K	Uncharacterized protein	98.523	_ILQAGFK(ac)R_	0.72681	1	2	487.793	2.97		3.03
F1M1G5	185	K	Protein Kctd16	79.16	_EGQADAK(ac)FR_	-0.70476	1	2	532.262						6
F1M1H5	47	K	Protein RGD1562977	89.08	_FEGK(ac)PLLQR_	1.8465	1	2	565.322				3.06	2.94
F1M315	82	K	Uncharacterized protein	66.989	_FEDENFHYK(ac)HDR_	-1.14	1	3	560.246	3.24		1.69			1.06	0.43002
F1M6J5	563	K	Protein Jade3	77.068	_YPLESK(ac)SNCVLASR_	0.42138	1	2	833.417		3.07				2.93	0.954397
F1M6J5	697	K	Protein Jade3	92.932	_EATNTWVKPNEDLQYCVK(ac)PTK_	0.662	1	3	855.088	0.88	1.12	0.84	1.39	0.92	0.85	1.11268	0.615152
F1M842	872	K	Protein Tp53bp1	74.776	_VADDK(ac)HLGSEGSCQQLEK_	-0.80636	1	3	681.653	6
F1M853	1088	K	Protein Rrbp1	113.7	_ACEEK(ac)LR_	-1.9676	1	2	474.234	1.54		1.22	1.71	1.52		1.17029	0.357784
F1M8A5	35	K	Protein Hypk	130.56	_K(ac)HDSGAADLER_	2.3853	1	2	620.799	1.4	0.85	1	1.43	1.13	0.2	0.849231	0.715965
F1M9C9	445	K	Protein Hars2	59.067	_AEM(ox)LYK(ac)NNPK_	1.7622	1	2	633.313					6
F1MA98	477	K	Nucleoprotein TPR	108.98	_ANK(ac)HSSVLER_	0.16503	1	3	394.879			3.33	2.67			0.801802
F1MA98	713	K	Nucleoprotein TPR	103.13	_SQNTK(ac)ISTQLDFASK_	0.40118	1	2	855.439		2.04	1.56	2.4			1.33333
F1MAA5	523	K	Protein Rangap1	128.54	_LLIHMGLLK(ac)SEDK_	1.5555	1	3	513.625	1.08	0.9	0.78	1.33	1.18	0.73	1.17391	0.484779
F1MAB2	311	K	Protein 5330417C22Rik	64.454	_GETSCHPCDADK(ac)YSEK_	-1.4561	1	3	642.593			2.4	3.6			1.5
F1MAB2	329	K	Protein 5330417C22Rik	103.12	_VRPACTDK(ac)DYFYTHTACDAQGETQLMYK_	0.49424	1	4	853.632	1.4	1.55		1.58	1.47		1.0339	0.648884
F7FF45	1550	K	Protein Numa1	111.04	_VQQQK(ac)LK_	1.2529	1	2	457.277	1.75	1.69		1.49	1.07		0.744186	0.278256
F7FLB2	300	K	Pgm2 protein	67.252	_DPDPEFPTVK(ac)YPNPEEGK_	-0.19592	1	2	1050.99	2.94	3.06
F7FLB2	540	K	Pgm2 protein	73.722	_DLTTGYDSNQPDK(ac)K_	1.1972	1	2	812.378			6
F7FLB2	573	K	Pgm2 protein	76.943	_TSGTEPK(ac)IK_	0.47619	1	2	501.777				6
G3V624	19	K	Coronin	115.8	_HVFGQAVK(ac)NDQCYDDIR_	1.5169	1	3	702.994	2.87	2.01		1.12			0.459016
G3V6G7	569	K	Polyribonucleotide nucleotidyltransferase 1	104.84	_LPGVPVK(ac)IIMEAIQQATVAK_	-2.0363	1	3	716.754				1.69	2.15	2.17
G3V6T1	8	K	Coatomer subunit alpha	113.89	_FETK(ac)SAR_	0.82451	1	2	440.73			1.84			4.16	2.26087
G3V6T1	46	K	Coatomer subunit alpha	92.773	_MCTLIDK(ac)FDEHDGPVR_	0.45291	1	3	658.973	1.27	1.12	0.9	0.7	1.11	0.9	0.823708	0.29368
G3V6T1	280	K	Coatomer subunit alpha	143.85	_VWDMSK(ac)R_	0.57325	1	2	482.239	1.21	1.25	0.88	0.96	0.85	0.84	0.793413	0.180566
G3V6T1	411	K	Coatomer subunit alpha	92.939	_DADSQNPDAPEGK(ac)R_	1.1265	1	2	771.345	3.52		2.48
G3V6T1	441	K	Coatomer subunit alpha	129.42	_NLK(ac)NEITK_	-0.86177	1	2	501.285	1.11	1.31	0.85	1.1	0.79	0.85	0.83792	0.34675
G3V6T1	480	K	Coatomer subunit alpha	106.58	_DADSITLFDVQQK(ac)R_	-1.3794	1	2	839.426	2.91	3.09
G3V6T1	1028	K	Coatomer subunit alpha	119.68	_FEDAVEK(ac)FR_	-0.46825	1	2	591.793	1.46	1.24	1.02	1.34		0.93	0.915323	0.710228
G3V6T1	1082	K	Coatomer subunit alpha	114.5	_ETLDQQK(ac)R_	-3.0573	1	2	530.275	1.15	1.51		1.23	1.21	0.9	0.837093	0.423983
G3V6W6	220	K	Protein Psmc6	120.77	_VVSSSIVDK(ac)YIGESAR_	0.22157	1	3	584.644		2.68		1.47	1.85		0.619403
G3V798	286	K	Protein Srsf4	97.163	_LQNNDSAGK(ac)AK_	0.13657	1	2	594.304	0.95		1.16	0.97	1.43	1.5	1.23223	0.302009
G3V7E4	42	K	Protein Gcat	125.71	_GAGTWK(ac)SER_	-1.3812	1	2	517.257	0.9	0.82	0.69	1.23	1.42	0.94	1.48963	0.0895051
G3V7E4	184	K	Protein Gcat	202.32	_HLDMADLEAK(ac)LK_	-0.14311	1	2	713.374	0.98	0.79	1.08	1.06	1.04	1.05	1.10526	0.360619
G3V7E4	366	K	Protein Gcat	139.46	_LSSQMAEDMLK(ac)K_	0.703	1	2	711.852	1.14	1.14	0.99	1.09	0.83	0.81	0.834862	0.175592
G3V7J7	47	K	Eukaryotic translation initiation factor 5A	71.176	_IVEM(ox)STSK(ac)TGK_	0.95082	1	2	619.818						6
G3V7J7	68	K	Eukaryotic translation initiation factor 5A	91.317	_K(ac)YEDICPSTHNMDVPNIK_	-0.94829	1	3	735.01	0.89	1.46	0.95	0.94	0.94	0.81	0.815152	0.378168
G3V817	265	K	X-ray repair cross-complementing protein 5	123.67	_IVAYK(ac)SIVQEK_	0.85059	1	2	660.382	0.97	1.01	1.26	1.09	0.98	0.69	0.851852	0.349866
G3V8A5	419	K	Protein Vps35	72.315	_LK(ac)HFHPLFEYFDYESR_	1.5568	1	4	543.265				3.22		2.78
G3V8B3	6	K	Histone H2B	113.95	_PEPAK(ac)SAPAPK(ac)K_	-2.4324	1	2	652.864	0.79	0.8	2.09	0.84	0.91	0.58	0.633152	0.407763
G3V8B3	12	K	Histone H2B	108.97	_PEPAK(ac)SAPAPK(ac)K_	-2.4324	1	2	652.864			6
G3V8B3	17	K	Histone H2B	181.55	_K(ac)AVTK(ac)AQK_	-1.2189	1	2	479.29			1.4	1.64	1.42	1.54	1.09524
G3V8B3	21	K	Histone H2B	181.55	_K(ac)AVTK(ac)AQK_	-1.2189	1	2	479.29	0.77	0.75	0.95	1.34	0.98	1.21	1.42915	0.0572429
G3V8B3	24	K	Histone H2B	156.35	_AVTK(ac)AQK(ac)K_	-0.042273	1	2	479.29	1.73	1.65		1.08	0.85	0.69	0.516765	0.011947
G3V8B3	86	K	Protein LOC102549061	114.59	_LAHYNK(ac)R_	-1.696	1	2	472.259	0.84	1.48	0.9	0.86	0.95	0.97	0.863354	0.548458
G3V8B3	109	K	Protein LOC102549061	149.12	_LLLPGELAK(ac)HAVSEGTK_	-0.16001	1	2	903.012	0.88	0.89	0.7	0.96	0.89	1.67	1.4251	0.293342
G3V8B3	121	K	Protein LOC102549061	111.61	_AVTK(ac)YTSSK_	0.074713	1	2	513.777	1.48	1.08	0.79	1.5	1.15		1.18657	0.492661
G3V8T5	427	K	Protein Ruvbl2	81.92	_GTEVQVDDIK(ac)R_	-2.2718	1	2	651.338	2.45	1.28	2.27
G3V9F5	32	K	PHD finger protein 15 (Predicted)	97.45	_CSK(ac)LPSSTK(ac)SGWPR_	0.35521	1	2	837.917			2.44			3.56	1.45902
G3V9F5	38	K	PHD finger protein 15 (Predicted)	159.09	_LPSSTK(ac)SGWPR_	1.0602	1	3	419.891	1.01	1.08	0.9	1.01	0.98	1.02	1.00669	0.911663
G3V9F5	298	K	PHD finger protein 15 (Predicted)	114.27	_M(ox)EPITK(ac)ISHIPASR_	1.1485	1	3	546.628	0.73	0.89	0.7	1.28	1.14	1.26	1.58621	0.0045442
G3V9K0	148	K	Cysteinyl-tRNA synthetase (Predicted), isoform CRA_b	76.332	_LSETTDPDK(ac)R_	0.7949	1	2	602.296		6
G3V9R8	8	K	Heterogeneous nuclear ribonucleoprotein C	62.528	_(ac)ASNVTNK(ac)TDPR_	-0.021353	1	2	643.82	3.16			2.84			0.898734
G3V9R8	157	K	Heterogeneous nuclear ribonucleoprotein C	98.009	_GK(ac)SGFNSK_	1.8981	1	2	433.722	6
G3V9U0	418	K	Acyl-CoA synthetase short-chain family member 2 (Predicted)	109	_MLMK(ac)FGDDPVTK_	-0.62282	1	2	712.352	1.23	0.94	1.04	1.09	0.9	0.81	0.872274	0.313097
M0R3M0	1053	K	Protein Kmt2c	102.08	_DQGDK(ac)TMVLEDK_	-0.86009	1	2	710.835	1.53	2.02	1.45	0.48	0.53		0.303	0.0210276
M0R3M0	1065	K	Protein Kmt2c	64.104	_TMVLEDKDLPQK(ac)K_	1.5774	0.999789	3	529.62	1.03	1.41	1.35	1.16		1.05	0.87467	0.319063
M0R4B8	89	K	Pyruvate kinase	166.57	_LNFSHGTHEYHAETIK(ac)NVR_	-1.7228	1	4	574.537	0.95	1.1	1	0.91	0.8	1.23	0.963934	0.808843
M0R4B8	135	K	Pyruvate kinase	122.7	_GSGTAEVELK(ac)K_	-1.1024	1	2	580.812	1.17	1.39	0.95	0.96	0.78	0.75	0.709402	0.0978801
M0R4B8	186	K	Pyruvate kinase	97.235	_IYVDDGLISLQVK(ac)EK_	2.3814	1	2	881.485	6
M0R4B8	389	K	Pyruvate kinase	173.44	_CCSGAIIVLTK(ac)SGR_	0.10503	1	2	782.403	1.02	1.12	0.91	1.06	1.18	0.71	0.967213	0.843341
M0R4B8	454	K	Pyruvate kinase	94.66	_VNLAMNVGK(ac)AR_	0.43758	1	2	607.837			2.97	3.03			1.0202
M0R4P9	60	K	Protein Ube2h	70.942	_VDLPDK(ac)YPFK_	-0.0077644	1	2	632.335						6
M0R4T9	380	K	Histone acetyltransferase	80.412	_TK(ac)VCTTPSSGHAASGK(ac)DSSSR_	0.92335	1	3	735.678	1.9			2.12		1.98	1.07895
M0R4T9	394	K	Histone acetyltransferase	80.412	_TK(ac)VCTTPSSGHAASGK(ac)DSSSR_	0.92335	1	3	735.678	1.9			2.12		1.98	1.07895
M0R4T9	856	K	Histone acetyltransferase	198.57	_QSSAK(ac)VQSK(ac)NK_	1.5961	1	2	644.846	1.55	1.1	0.58	0.99	0.89	0.88	0.854489	0.633372
M0R4T9	860	K	Histone acetyltransferase	198.57	_QSSAK(ac)VQSK(ac)NK_	1.5961	1	2	644.846	1.55	1.1	0.58	0.99	0.89	0.88	0.854489	0.633372
M0R4U4	185	K	Triosephosphate isomerase	100.4	_TATPQQAQEVHEK(ac)LR_	-1.4095	1	3	593.311	1.09	1.34		1.35	1.22	1	0.979424	0.889598
M0R5B0	180	K	Uncharacterized protein	152.7	_FFQEENTEK(ac)LK_	-0.098788	1	2	727.862			6
M0R6E6	544	K	Protein Safb2	90.37	_GPEDIK(ac)K_	-1.202	1	2	414.727				6
M0R6Q0	117	K	Protein Casd1	166.79	_EEGNK(ac)HENIPFEDK_	-1.4476	1	2	864.397	2.81		2.16		1.04		0.418511
M0R6T1	227	K	Protein Tatdn1	60.561	_LMIETDAPWCGVK(ac)STHAGSK_	-0.16828	1	3	744.026	1.75	1.29	1.07	1.89			1.37956
M0R7R2	220	K	Protein LOC683897	113.7	_TENDK(ac)YR_	0.22644	1	2	484.228			1.86	2.28		1.86	1.1129
M0R8K2	6	K	Protein Snrpd2l	73.168	_SLLNK(ac)PK(ac)SEMTPEELQK_	-0.49224	1	2	1028.54					6
M0R8K2	8	K	Protein Snrpd2l	73.168	_SLLNK(ac)PK(ac)SEMTPEELQK_	-0.49224	1	2	1028.54					6
M0R8V7	581	K	Protein Spty2d1	66.962	_LPFPTGYK(ac)R_	0.38382	1	2	560.811					6
M0R965	10	K	Uncharacterized protein	118.51	_SASK(ac)SESEGTEESMETLQKPSEK_	-0.19408	1	3	847.722	3.62	2.38
M0R9I8	129	K	40S ribosomal protein S12	82.417	_DVIEEYFK(ac)CK_	0.20704	1	2	686.826		1.55	2.19		2.25		1.20321
M0R9L0	2056	K	Protein Naca	61.409	_NILFVITK(ac)PDVYK_	1.3665	1	2	796.458		6
M0R9L0	2090	K	Protein Naca	108.96	_IEDLSQQAQLAAAEK(ac)FK_	0.45043	1	3	644.674	1.12	1.02	1.04	1.08	0.79	0.93	0.880503	0.266321
M0R9L3	286	K	Protein Snx9	55.04	_YK(ac)HFDWLYER_	0.20459	1	3	500.242		1.36	2.32	2.32			1.26087
M0RA24	32	K	Protein LOC100362391	159.44	_IEGTPLEAM(ox)QK(ac)K_	-3.1797	1	2	701.866	0.89	1.13	0.86	1.19	1.02	0.91	1.08333	0.535195
M0RAD5	207	K	ATP-dependent Clp protease proteolytic subunit	144.7	_QLYNIYAK(ac)HTK_	-1.1144	1	3	474.258	1.01	0.77	0.89	1.06	0.97	1.3	1.24719	0.14985
M0RAG2	126	K	Uncharacterized protein	68.657	_MCMYK(ac)YPGMK_	-0.99897	1	2	675.789						6
M0RAR9	248	K	Uncharacterized protein	80.738	_GFCFLEYEDHK(ac)SAAQAR_	1.125	1	3	690.983			6
M0RC99	183	K	Ras-related protein Rab-5A	87.429	_KLPK(ac)NEPQNPGANSAR_	-0.11029	0.85172	3	588.311				3.12		2.88
M0RCA3	234	K	Protein Zfpl1	101.3	_TAGVHGDCDDDK(ac)YR_	-0.1937	1	3	550.899	2.36	1.46	2.18
M0RCX0	122	K	Protein Pcbd2	73.927	_LAQFIEK(ac)AAASR_	-1.1839	1	2	673.875		2.78		3.22			1.15827
M0RDI5	331	K	Protein Mcu	141.13	_DAIAQAEM(ox)DLK(ac)R_	-0.17801	1	2	709.851	1.53	1.04	1.08	1.41	0.46	0.47	0.641096	0.30467
M3ZCQ3	77	K	Protein LOC100910765	102.65	_VINAFDDGLK(ac)HLDNLK_	-0.46265	1	3	618.663	0.99	1.3	1.17	0.88	0.6	1.06	0.734104	0.140038
O08629	215	K	Transcription intermediary factor 1-beta	81.553	_TVYCNVHK(ac)HEPLVLFCESCDTLTCR_	-0.1992	1	4	795.865		0.88	1.12	2.38	1.61		1.995	0.211479
O08662	549	K	Phosphatidylinositol 4-kinase alpha	56.081	_LYISQESDK(ac)DAHLIPDHTIR_	0.68775	1	4	599.058	2.23	2.18	1.59
O08700	432	K	Vacuolar protein sorting-associated protein 45	71.176	_LVSAVVEYGGK(ac)R_	-0.50448	1	2	660.37	2.07	2.22	1.72
O09175	600	K	Aminopeptidase B	118.76	_VKDFLQSQGK(ac)QK_	0.15242	1	2	724.399	2.32	2.33	0.3	0.41	0.4	0.24	0.212121	0.193236
O35142	318	K	Coatomer subunit beta'	98.943	_IIWAK(ac)HSEVQQANLK_	-0.45256	1	3	603	1.93		1.01	1.88		1.18	1.04082	0.927388
O35142	386	K	Coatomer subunit beta'	149.53	_NK(ac)SFGSAQEFAWAHDSSEYAIR_	-0.40828	1	3	848.391	0.89	1.05	0.96	1.21	0.93	0.97	1.07241	0.529641
O35796	92	K	Complement component 1 Q subcomponent-binding protein, mitochondrial	115.91	_AFVEFLTDEIKEEK(ac)K_	0.32837	0.9994	3	623.328	1.06	1.23		1.27	1.06	1.37	1.07715	0.533609
O35814	325	K	Stress-induced-phosphoprotein 1	153.7	_DAIHFYNK(ac)SLAEHR_	0.85812	1	2	871.934	1.1	1.23	1.08	0.98	0.98	0.63	0.759531	0.130563
O35814	364	K	Stress-induced-phosphoprotein 1	132.24	_LAYINPDLALEEK(ac)NK_	-1.0719	1	2	886.975	0.32	0.3	0.8	1.23	1.19	2.16	3.22535	0.0599725
O35854	247	K	Branched-chain-amino-acid aminotransferase, mitochondrial	83.252	_LGGNYGPTVAVQQEAQK(ac)K_	-0.031986	1	3	644.006	1.29	1.02	0.86	0.82	1.33	0.68	0.892744	0.657758
O55096	264	K	Dipeptidyl peptidase 3	77.662	_VVEHLEK(ac)AK_	-0.60754	1	2	547.814	6
O55156	859	K	CAP-Gly domain-containing linker protein 2	101.39	_AQVSALENK(ac)CK_	0.042367	1	2	645.33		1.06	1.09	1.51	0.77	1.57	1.1938	0.503203
O88377	150	K	Phosphatidylinositol 5-phosphate 4-kinase type-2 beta	101.92	_FVIK(ac)TVSSEDVAEMHNILK_	0.41285	1	3	734.721	2.81	3.19
O88600	53	K	Heat shock 70 kDa protein 4	132.84	_SVGAAAK(ac)SQVISNAK_	-0.2495	1	2	736.907	1.15	1.19	0.81	1.01	1.03	0.82	0.907937	0.531868
O88600	272	K	Heat shock 70 kDa protein 4	147.73	_LSQECEK(ac)LK_	-1.0568	1	2	588.8	1.21	1.02	0.68	1.24	1.05	0.81	1.06529	0.766666
O88761	720	K	26S proteasome non-ATPase regulatory subunit 1	159	_VINDK(ac)HDDVMAK_	-0.17297	1	2	713.853	0.9	1.12	0.6	1.23	0.92	1.24	1.29389	0.242863
O88989	107	K	Malate dehydrogenase, cytoplasmic	89.55	_ANVK(ac)IFK_	-0.10354	1	2	431.263			6
O88989	110	K	Malate dehydrogenase, cytoplasmic	179.19	_IFK(ac)SQGAALEK_	0.88568	1	2	617.346	1	1.08	0.74	1.13	0.98	1.07	1.12766	0.36853
O88989	118	K	Malate dehydrogenase, cytoplasmic	85.522	_SQGAALEK(ac)YAK_	-1.8483	1	2	604.319	1.03	1.06	1.01	1.05	0.85	0.99	0.932258	0.35898
O88989	164	K	Malate dehydrogenase, cytoplasmic	113.71	_AK(ac)SQIALK_	-0.9259	1	2	450.779	1.02	0.92	0.75	1.11	1.16	1.05	1.2342	0.101759
O88989	236	K	Malate dehydrogenase, cytoplasmic	95.352	_GAAVIK(ac)AR_	-2.3506	1	2	414.259	1.52	1.78	1.36			1.33	0.856223
O88994	185	K	Mitochondrial amidoxime reducing component 2	77.662	_LVQFDTK(ac)MK_	-1.9939	1	2	576.31	1.78	1.55	0.98			1.68	1.16937
O89038	497	K	Myocyte-specific enhancer factor 2D	109.83	_PAPEPEAEGSAVK(ac)R_	0.28365	1	2	740.376	1.5	0.79	1.03	0.99	0.97	0.71	0.804217	0.417006
P00173	19	K	Cytochrome b5	154.24	_YYTLEEIQK(ac)HK_	-1.6989	1	2	747.385	0.89	0.97	0.71	1.1	1.18	1.15	1.33463	0.054691
P00388	358	K	NADPH--cytochrome P450 reductase	66.267	_K(ac)HPFPCPTTYR_	1.7577	1	3	482.571	1.65	1.31			1.37	1.67	1.02703	0.876426
P00388	610	K	NADPH--cytochrome P450 reductase	78.149	_VYVQHLLK(ac)R_	-0.8202	1	3	399.908			6
P00507	73	K	Aspartate aminotransferase, mitochondrial	109.44	_DDNGK(ac)PYVLPSVR_	0.79413	1	2	751.386	1.29			1.73	1.68	1.3	1.21705
P00507	90	K	Aspartate aminotransferase, mitochondrial	206.43	_KAEAQIAGK(ac)NLDK_	-0.73691	1	2	714.396	0.44	1.37	1.17	1.23	0.52	1.26	1.01007	0.979869
P00507	159	K	Aspartate aminotransferase, mitochondrial	157.83	_DVFLPK(ac)PSWGNHTPIFR_	0.38689	1	4	514.022	0.97	0.66	0.86	1.17	1.58	0.76	1.40964	0.28587
P00507	234	K	Aspartate aminotransferase, mitochondrial	78.377	_EMAAVVK(ac)K_	-1.8635	1	2	459.26				3.05	2.95
P00507	296	K	Aspartate aminotransferase, mitochondrial	149.35	_VGAFTVVCK(ac)DAEEAK_	-1.152	1	2	833.411	1.44	1.4	1.06	0.74	0.69	0.68	0.541026	0.0358351
P00507	302	K	Aspartate aminotransferase, mitochondrial	104.45	_DAEEAK(ac)R_	-0.60776	1	2	430.709		3.21		1.56		1.24	0.436137
P00507	363	K	Aspartate aminotransferase, mitochondrial	83.358	_TQLVSNLK(ac)K_	-1.4574	1	2	536.822			6
P00507	404	K	Aspartate aminotransferase, mitochondrial	92.247	_EFSVYMTK(ac)DGR_	-0.35349	1	2	687.822	0.27	1.27		1.74	1.23	1.49	1.93074	0.374234
P00787	223	K	Cathepsin B	85.563	_EDK(ac)HYGYTSYSVSDSEK_	2.4067	1	3	679.629	2.91	3.09
P01322	53	K	Insulin-1	100.25	_GFFYTPK(ac)SR_	-0.85745	1	2	572.793	1.08	0.98	0.65	1.64	1.65		1.82103	0.0291842
P01946	8	K	Hemoglobin subunit alpha-1/2	83.045	_VLSADDK(ac)TNIK_	-0.13894	1	2	623.338			6
P01946	17	K	Hemoglobin subunit alpha-1/2	100.28	_NCWGK(ac)IGGHGGEYGEEALQR_	-1.7112	1	3	754.012	1.09	1.09	0.7	1.1	1.04	0.98	1.08333	0.605743
P01946	41	K	Hemoglobin subunit alpha-1/2	102.97	_MFAAFPTTK(ac)TYFSHIDVSPGSAQVK_	0.63793	1	3	924.795				3		3
P01946	91	K	Hemoglobin subunit alpha-1/2	192.94	_AADHVEDLPGALSTLSDLHAHK(ac)LR_	0.53966	1	3	870.121	1.14	0.8	1.21	1.02	0.86	0.97	0.904762	0.521605
P01946	140	K	Hemoglobin subunit alpha-1/2	157.5	_FLASVSTVLTSK(ac)YR_	1.0654	1	2	807.449	1.06	0.92	0.81	1.17	1.05	0.99	1.15054	0.199733
P02091	77	K	Hemoglobin subunit beta-1	143.69	_VINAFNDGLK(ac)HLDNLK_	0.16963	1	2	926.999	0.86	0.64	0.85	1.1	0.96	1.58	1.54894	0.136803
P02091	145	K	Hemoglobin subunit beta-1	150.14	_VVAGVASALAHK(ac)YH_	0.16763	1	2	732.902	0.97	1.02	1.15	1	0.79	1.06	0.907643	0.38738
P02770	103	K	Serum albumin	77.282	_LCAIPK(ac)LR_	-0.60973	1	2	506.802			6
P04041	62	K	Glutathione peroxidase 1	126.19	_DYTEMNDLQK(ac)R_	-0.88694	1	2	727.833	6
P04256	3	K	Heterogeneous nuclear ribonucleoprotein A1	87.323	_SK(ac)SESPK(ac)EPEQLR_	-0.34508	1	2	799.905		0.96	5.04
P04256	8	K	Heterogeneous nuclear ribonucleoprotein A1	73.877	_SK(ac)SESPK(ac)EPEQLR_	-0.34508	1	2	799.905		6
P04256	298	K	Heterogeneous nuclear ribonucleoprotein A1	130.1	_SSGPYGGGGQYFAK(ac)PR_	0.45994	1	2	835.9	1.23	1.21	0.57	1.12	0.8	1.06	0.990033	0.969305
P04636	157	K	Malate dehydrogenase, mitochondrial	175.51	_K(ac)HGVYNPNK_	-0.30043	1	3	366.861	0.9	1.47	0.96	0.85	0.9	0.92	0.801802	0.347594
P04636	185	K	Malate dehydrogenase, mitochondrial	81.656	_ANTFVAELK(ac)GLDPAR_	2.8737	1	3	548.63			6
P04636	239	K	Malate dehydrogenase, mitochondrial	110.15	_IQEAGTEVVK(ac)AK_	-0.015464	1	2	657.867	0.52	0.42	0.64	1.77	1.45	1.2	2.79747	0.0185055
P04636	296	K	Malate dehydrogenase, mitochondrial	102.65	_ETECTYFSTPLLLGK(ac)K_	0.96085	1	2	964.987	0.78	0.91		1.33	0.94	2.04	1.7002	0.204082
P04636	335	K	Malate dehydrogenase, mitochondrial	108.56	_KGEDFVK(ac)NMK_	1.2771	1	2	619.316		6
P04644	19	K	40S ribosomal protein S17	79.148	_VIIEK(ac)YYTR_	1.0852	1	2	613.843	1.59			1.67	1.37	1.38	0.926625
P04764	5	K	Alpha-enolase	141.39	_(ac)SILK(ac)IHAR_	-0.066173	1	2	511.311	1.07	1.27	1.35	1.15		1.16	0.939024	0.462903
P04764	71	K	Alpha-enolase	180.32	_AVEHINK(ac)TIAPALVSK_	0.2868	1	3	578.337	1.46	1.48	1.73	0.12	0.17	1.04	0.284797	0.0553891
P04764	193	K	Alpha-enolase	190.27	_IGAEVYHNLK(ac)NVIK_	-1.2492	1	2	820.462	1.3	0.73	0.97	1.05	1.12	0.82	0.996667	0.986963
P04764	256	K	Alpha-enolase	75.387	_AGK(ac)YDLDFK_	-2.5391	1	2	549.777				6
P04764	420	K	Alpha-enolase	132.32	_IEEELGSK(ac)AK_	-1.1768	1	2	573.306	1.45		1.14	1.38	1.01	1.02	0.877735	0.499443
P04785	265	K	Protein disulfide-isomerase	60.093	_THILLFLPK(ac)SVSDYDGK_	-0.60995	1	3	659.023						6
P04785	387	K	Protein disulfide-isomerase	138.45	_NFEEVAFDEK(ac)K_	2.4517	1	2	699.333	2.21		2.22		1.57		0.708804
P04797	192	K	Glyceraldehyde-3-phosphate dehydrogenase	105.2	_TVDGPSGK(ac)LWR_	0.080077	1	2	629.333	1.73	1.55		1.38	1.34		0.829268	0.184177
P05065	13	K	Fructose-bisphosphate aldolase A	62.089	_PHPYPALTPEQK(ac)K_	-0.43955	1	3	516.612	1.67	2.29				2.05	1.03535
P05065	42	K	Fructose-bisphosphate aldolase A	159.52	_GILAADESTGSIAK(ac)R_	0.99069	1	2	765.91	1.23	1.03	1.42	0.76	0.7	0.86	0.630435	0.0412015
P05065	99	K	Fructose-bisphosphate aldolase A	117.83	_ADDGRPFPQVIK(ac)SK_	0.14739	1	3	533.954	1.28	0.95	0.77	1.09	1.05	0.85	0.996667	0.985335
P05065	147	K	Fructose-bisphosphate aldolase A	93.598	_DGADFAK(ac)WR_	0.86901	1	2	554.265	1.37	1.27	1.02	0.79	0.77	0.78	0.639344	0.0512548
P05065	330	K	Fructose-bisphosphate aldolase A	138.98	_AAQEEYIK(ac)R_	1.8783	1	2	575.299	1.28	1.36	1.12		1.43	0.81	0.893617	0.741851
P05197	275	K	Elongation factor 2	161.99	_FSK(ac)SANSPDGK_	-1.775	1	2	590.286	1.01	0.85	0.95	1.28	1.16	0.75	1.13523	0.517492
P05197	571	K	Elongation factor 2	156.08	_DLEEDHACIPIK(ac)K_	-1.4157	1	2	805.398	1.79			1.34	1.09	1.78	0.783985
P05370	497	K	Glucose-6-phosphate 1-dehydrogenase	195.27	_GPTEADELM(ox)K(ac)R_	-0.45791	1	2	652.811	1.22	1.09	0.9	0.89	0.93	0.97	0.869159	0.268074
P06761	96	K	78 kDa glucose-regulated protein	149	_NQLTSNPENTVFDAK(ac)R_	-0.076625	1	3	625.978	0.35	1.3	0.94	1.26	1.01	1.13	1.31274	0.434643
P06761	152	K	78 kDa glucose-regulated protein	117.48	_TFAPEEISAMVLTK(ac)MK_	-0.13248	1	3	613.319	1.79		1.27	1.55	1.39		0.960784	0.857225
P06761	352	K	78 kDa glucose-regulated protein	68.657	_VLEDSDLK(ac)K_	1.6953	1	2	544.795	6
P06761	617	K	78 kDa glucose-regulated protein	131.45	_IEWLESHQDADIEDFK(ac)AK_	-0.23555	1	3	739.355	1.57	1.49	1.45	0.68	0.81		0.495565	0.0187281
P06883	125	K	Glucagon	104.42	_EFIAWLVK(ac)GR_	-1.387	1	2	630.859	1.31			1.96	1.33	1.4	1.19338
P07153	536	K	Dolichyl-diphosphooligosaccharide--protein glycosyltransferase subunit 1	151.98	_LK(ac)TEGSDLCDR_	1.02	1	2	668.314	1.27	1.12	0.8	1.24	0.84	0.73	0.880878	0.575638
P07632	71	K	Superoxide dismutase [Cu-Zn]	151.79	_K(ac)HGGPADEER_	0.31002	1	2	569.268	1.34	1.19	1.11	1.21	0.25	0.9	0.648352	0.267818
P07632	123	K	Superoxide dismutase [Cu-Zn]	185.66	_TM(ox)VVHEK(ac)QDDLGK_	-0.28906	1	2	779.383	1	1.12	1.16	1.09	0.9	0.72	0.82622	0.210421
P07632	137	K	Superoxide dismutase [Cu-Zn]	167.61	_GGNEESTK(ac)TGNAGSR_	1.244	1	2	753.843	1.77	1.69		0.74	0.83	0.96	0.487476	0.00139495
P07633	62	K	Propionyl-CoA carboxylase beta chain, mitochondrial	134.66	_RIDAQHK(ac)R_	-3.3775	1	3	355.869	1.01	1.68	0.67	0.48	0.7	1.47	0.78869	0.604876
P07895	68	K	Superoxide dismutase [Mn], mitochondrial	212.26	_HHATYVNNLNVTEEK(ac)YHEALAK_	0.29459	1	5	525.464	1.06	1	0.8	1.13	1.11	0.89	1.09441	0.459021
P07895	130	K	Superoxide dismutase [Mn], mitochondrial	93.623	_RDFGSFEK(ac)FK_	0.84508	1	3	434.887	0.96	0.73	0.97	1.13	1.06	1.15	1.25564	0.0887559
P07943	243	K	Aldose reductase	94.767	_YNK(ac)TTAQVLIR_	0.050481	1	2	674.883	1	1.05	0.68	1.04	1.22	1.02	1.20147	0.256736
P07943	263	K	Aldose reductase	129.37	_NLVVIPK(ac)SVTPAR_	2.9921	1	3	479.293	1.05	0.78	0.88	1.24	1.06	0.98	1.21033	0.159529
P07943	306	K	Aldose reductase	54.343	_VCALMSCAK(ac)HK_	-0.31001	1	3	449.551			6
P08009	83	K	Glutathione S-transferase Yb-3	78.744	_K(ac)HNLCGETEEER_	-1.3138	1	3	515.232						6
P08009	144	K	Glutathione S-transferase Mu 1	83.783	_LYSEFLGK(ac)R_	2.3649	1	2	577.814			6
P08413	268	K	Calcium/calmodulin-dependent protein kinase type II subunit beta	175.15	_ITAHEALK(ac)HPWVCQR_	-0.041659	1	4	472.747	1.11	1.25	0.77	1.21	0.95	0.71	0.916933	0.691225
P08503	79	K	Medium-chain specific acyl-CoA dehydrogenase, mitochondrial	70.942	_SGEYPFPLIK(ac)R_	-0.25791	1	2	674.867			1.76	1.78		2.46	1.20455
P09456	24	K	cAMP-dependent protein kinase type I-alpha regulatory subunit	67.136	_ECELYVQK(ac)HNIQALLK_	0.62892	1	3	676.691						6
P09456	134	K	cAMP-dependent protein kinase type I-alpha regulatory subunit	47.64	_AIEK(ac)NVLFSHLDDNER_	0.79837	1	3	647.994	3.85	2.15
P09456	367	K	cAMP-dependent protein kinase type I-alpha regulatory subunit	89.266	_VLGPCSDILK(ac)R_	0.72782	1	2	650.358	1.1	0.97	0.98	1.26	0.84	0.85	0.967213	0.836079
P09895	48	K	60S ribosomal protein L5	89.046	_YNTPK(ac)YR_	0.88719	1	2	492.251
P09895	220	K	60S ribosomal protein L5	89.301	_YLMEEDEDAYK(ac)K_	1.2489	1	2	788.348	1.48	2.11	1.56		0.85		0.495146
P09895	241	K	60S ribosomal protein L5	84.753	_NNVTPDMMEEMYK(ac)K_	0.65851	1	2	886.389
P0C089	88	K	Phosphatidylglycerophosphatase and protein-tyrosine phosphatase 1	86.463	_EWK(ac)NVGVEQLR_	-1.2516	1	2	700.37	1.04	1.22		1.42	1.01	1.32	1.10619	0.489488
P0C0S7	8	K	Histone H2A.Z	128.81	_AGK(ac)DSGK(ac)AK_	-1.3075	1	2	473.254		2.19			3.81		1.73973
P0C0S7	12	K	Histone H2A.Z	128.81	_AGK(ac)DSGK(ac)AK_	-1.3075	1	2	473.254		2.19			3.81		1.73973
P0C5Y8	527	K	Alsin	73.499	_TEVWTWGK(ac)GK_	3.6051	1	2	617.317		3.13	2.87
P0C6B1	336	K	Solute carrier family 35 member E1	160.77	_TK(ac)YDANQQAR_	0.82436	1	2	618.802	1.43	1.64	1.42			1.51	1.00891
P0CB49	222	K	YLP motif-containing protein 1	88.561	_TTIQQEPLETGAK(ac)NK_	0.25244	1	2	850.447	2.78			3.22			1.15827
P10111	31	K	Peptidyl-prolyl cis-trans isomerase A	98.044	_VPK(ac)TAENFR_	-1.7375	1	2	552.296		2.9	3.1
P10111	49	K	Peptidyl-prolyl cis-trans isomerase A	97.734	_GFGYK(ac)GSSFHR_	-0.66194	1	2	642.81		0.47	2.57		1.3	1.65	0.970395	0.972826
P10111	76	K	Peptidyl-prolyl cis-trans isomerase A	162.7	_HNGTGGK(ac)SIYGEK_	-1.4896	1	2	695.341	1.14	1.14	0.97	1.02	1.02	0.71	0.846154	0.249354
P10111	82	K	Peptidyl-prolyl cis-trans isomerase A	73.296	_SIYGEK(ac)FEDENFILK_	0.13434	1	3	625.312		3.25			1.84	0.91	0.423077
P10111	125	K	Peptidyl-prolyl cis-trans isomerase A	126.56	_TEWLDGK(ac)HVVFGK_	0.68255	1	3	519.94	0.89	0.74	1.13	1.08	0.84	1.32	1.17391	0.424121
P10354	276	K	Chromogranin-A	103.04	_EVPTAASSSHFYSGYK(ac)K_	-1.1957	1	3	634.307	1.39	1.3	1.07	0.96	0.79	0.48	0.593085	0.0468924
P10362	474	K	Secretogranin-2	95.311	_LPYGPGK(ac)SR_	-0.013623	1	2	508.78				3.75	2.25
P10719	264	K	ATP synthase subunit beta, mitochondrial	67.227	_DATSK(ac)VALVYGQMNEPPGAR_	-0.18309	1	3	716.025	2.07	2.17		1.76			0.830189
P10860	191	K	Glutamate dehydrogenase 1, mitochondrial	106.29	_INPK(ac)NYTDNELEK_	1.4047	1	2	810.399	0.95	1.02	1	0.88	1.07	1.07	1.01684	0.822202
P10860	363	K	Glutamate dehydrogenase 1, mitochondrial	162.67	_LQHGSILGFPK(ac)AK_	-0.2126	1	2	719.414	0.83	1.03	1.05	1.2	1.06	0.84	1.06529	0.645556
P10860	390	K	Glutamate dehydrogenase 1, mitochondrial	150.35	_QLTK(ac)SNAPR_	0.64791	1	2	528.793	1.2	1.16	0.05	1.25	1.06	1.29	1.49378	0.403427
P10860	457	K	Glutamate dehydrogenase 1, mitochondrial	109.01	_LTFK(ac)YER_	0.20408	1	2	499.769	1.53	1.46		1.66		1.36	1.01003	0.936989
P10860	480	K	Glutamate dehydrogenase 1, mitochondrial	120.4	_FGK(ac)HGGTIPVVPTAEFQDR_	0.10912	1	3	700.029	1.77	0.08	1.22	0.12	1.58	1.23	0.954397	0.947419
P10860	527	K	Glutamate dehydrogenase 1, mitochondrial	154.23	_TAMK(ac)YNLGLDLR_	0.03877	1	3	479.59	1.01	0.94	0.8	1.23	0.96	1.06	1.18182	0.175356
P10888	29	K	Cytochrome c oxidase subunit 4 isoform 1, mitochondrial	157.22	_AHGSVVK(ac)SEDYALPSYVDR_	-0.97095	1	3	712.352	0.58	0.72	1.22	1.18	1.12	1.18	1.38095	0.240382
P11030	51	K	Acyl-CoA-binding protein	129.46	_QATVGDVNTDRPGLLDLK(ac)GK_	-1.8003	1	3	713.718	1.39	0.87	0.78	1	1.12	0.83	0.970395	0.895165
P11232	39	K	Thioredoxin	136.7	_M(ox)IK(ac)PFFHSLCDK_	1.3924	1	3	527.592	0.93	1.02	0.84	1.33	1.06	0.82	1.15054	0.448198
P11348	99	K	Dihydropteridine reductase	98.182	_SLFK(ac)NCDLM(ox)WK_	0.28428	1	2	750.355	0.74	0.75	0.7	1.14	1.13	1.53	1.73516	0.0535166
P11348	121	K	Dihydropteridine reductase	100.97	_QSIWTSTISSHLATK(ac)HLK_	0.35418	1	3	694.044	1.43	1.01	0.31	0.75	1.28	1.23	1.18545	0.675382
P11442	245	K	Clathrin heavy chain 1	131.56	_LHIIEVGTPPTGNQPFPK(ac)K_	-0.78422	1	3	705.725	0.96	1.06	0.97	1.1	0.99	0.93	1.01003	0.875145
P11442	637	K	Clathrin heavy chain 1	110.92	_ALEHFTDLYDIK(ac)R_	0.18437	1	3	554.954	0.81	0.64	0.6	0.86	0.88	2.2	1.92195	0.290217
P11442	1501	K	Clathrin heavy chain 1	113.38	_LEK(ac)HELIEFR_	1.1915	1	3	452.582	1.44	1.48	1.12	0.37	0.27	1.31	0.482673	0.160377
P11507	541	K	Sarcoplasmic/endoplasmic reticulum calcium ATPase 2	114.4	_VPMTPGVK(ac)QK_	-0.6717	1	2	563.818	1.22	1.48	1.02	0.89	0.66	0.74	0.615591	0.0504621
P11598	129	K	Protein disulfide-isomerase A3	81.002	_TADGIVSHLK(ac)K_	-0.26537	1	3	404.231	1.92		2.48		1.6		0.727273
P11598	214	K	Protein disulfide-isomerase A3	59.84	_PLHLANK(ac)FEDK_	0.39417	1	3	451.91		1.48	1.17	0.98	0.94	1.43	0.842767	0.421989
P11598	225	K	Protein disulfide-isomerase A3	87.476	_IVAYTEK(ac)K_	-1.3362	1	2	497.284	1.98			1.41	1.36	1.25	0.676768
P11598	288	K	Protein disulfide-isomerase A3	85.837	_VMMVAK(ac)TFLDAGHK_	-1.1092	1	3	530.611	1.3	1.06		1.69	1.95		1.54237	0.0692942
P11598	362	K	Protein disulfide-isomerase A3	178.71	_FLQEYFDGNLK(ac)R_	0.36247	1	2	786.396		1.2		2	1.03	1.77	1.33333
P11598	366	K	Protein disulfide-isomerase A3	145.69	_YLK(ac)SEPIPETNEGPVK_	0.4939	1	2	921.978		2.76	1.84	1.4			0.608696
P11598	415	K	Protein disulfide-isomerase A3	89.55	_NLEPK(ac)YK_	-1.0244	1	2	467.256	1.17	1.06	0.8	1.11	0.94	0.92	0.980198	0.882875
P11608	54	K	ATP synthase protein 8	105.65	_TNNPWESK(ac)WTK_	0.62924	1	2	716.846	0.91	1.05	1.52	0.82	0.85	0.85	0.724138	0.224673
P11661	563	K	NADH-ubiquinone oxidoreductase chain 5	159.22	_TIPK(ac)STSITQTQLSK_	0.53902	1	2	837.967	1.03	0.99	0.74	1.24	1.12	0.87	1.17029	0.333136
P11915	132	K	Non-specific lipid-transfer protein	84.507	_GSLGTK(ac)YSDR_	-0.35215	1	2	563.28						6
P11915	544	K	Non-specific lipid-transfer protein	114.72	_LQSLQLQPDK(ac)AK_	0.42297	1	2	705.901			2.69		3.31		1.23048
P11980	270	K	Pyruvate kinase PKM	132.03	_IISK(ac)IENHEGVR_	0.36474	1	2	718.896	1.2	0.87	1.42	0.99	0.67	0.84	0.716332	0.165984
P12007	56	K	Isovaleryl-CoA dehydrogenase, mitochondrial	70.598	_HTISK(ac)FVQENLAPK_	0.38629	1	3	551.97	1.69	1.61	1.4			1.29	0.823404
P12075	86	K	Cytochrome c oxidase subunit 5B, mitochondrial	60.55	_EDPNLVPSVSNK(ac)R_	0.56528	1	2	748.889				2.77		3.23
P12785	1234	K	Fatty acid synthase	127.03	_ACIDTALENLSTLK(ac)MK_	-0.4395	1	3	617.318	1.48	0.9	1.62	1.14	0.85		0.74625	0.290163
P12785	1698	K	Fatty acid synthase	100.09	_VFTTVGSAEK(ac)R_	-0.18248	1	2	618.833	6
P13084	32	K	Nucleophosmin	120.33	_ADKDYHFK(ac)VDNDENEHQLSLR_	1.7189	0.999916	4	654.558	2.66	2.11	1.23
P13084	141	K	Nucleophosmin	91.853	_LLGMSGK(ac)R_	0.11139	1	2	452.258			2.79			3.21	1.15054
P13084	265	K	Nucleophosmin	134.57	_VEAK(ac)FINYVK_	1.0924	1	2	626.85	1.05	1.13	0.98	1.01	1	0.83	0.898734	0.222096
P13086	57	K	Succinyl-CoA ligase [ADP/GDP-forming] subunit alpha, mitochondrial	125.89	_NTK(ac)VICQGFTGK_	1.5801	1	2	697.858	0.89	0.88	1.05	0.99	1.08	1.09	1.12057	0.166985
P13086	94	K	Succinyl-CoA ligase [ADP/GDP-forming] subunit alpha, mitochondrial	108.32	_K(ac)HLGLPVFNTVK_	0.87693	1	2	697.911	0.97	1.25	0.24	1.18	1.35	1.01	1.43902	0.355541
P13086	278	K	Succinyl-CoA ligase [ADP/GDP-forming] subunit alpha, mitochondrial	151.22	_EHNSGPK(ac)AK_	-0.29138	1	2	505.257	1.18	1.55	0.92	1.43	0.52	0.41	0.646575	0.326831
P13264	169	K	Glutaminase kidney isoform, mitochondrial	132.17	_FITALK(ac)STGLR_	1.8573	1	2	624.869	1.18	1.25	1.12	1.35		1.11	1.03944	0.76538
P13383	524	K	Nucleolin	110.84	_VPQNPHGK(ac)SK_	-1.9617	1	2	567.307	2.44	1.54	0.33			1.69	1.17633
P13437	13	K	3-ketoacyl-CoA thiolase, mitochondrial	102.51	_GVFIVAAK(ac)R_	1.5078	1	2	501.808	0.93	1.02	1	1.03	0.98	1.03	1.03051	0.411365
P13437	137	K	3-ketoacyl-CoA thiolase, mitochondrial	84.507	_FGTK(ac)FGLDLK_	-0.38974	1	2	584.324					3.29	2.71
P13437	171	K	3-ketoacyl-CoA thiolase, mitochondrial	176.69	_LPMGMTAENLAAK(ac)YNISR_	0.19571	1	2	1011.51	1.15	0.88	1.09	1.22	0.81	0.84	0.919872	0.625199
P13437	270	K	3-ketoacyl-CoA thiolase, mitochondrial	84.054	_K(ac)HNFTPLAR_	1.0935	1	2	563.312			4.3			1.7	0.395349
P13471	96	K	40S ribosomal protein S14	56.205	_ELGITALHIK(ac)LR_	1.3955	1	3	469.289			1.69	1.49	1.17	1.65	0.850099
P13803	206	K	Electron transfer flavoprotein subunit alpha, mitochondrial	150.78	_LTK(ac)SDRPELTGAK_	1.8607	1	2	729.402	0.69	0.64	0.68	1.52	1.32	1.16	1.99005	0.0218568
P14408	63	K	Fumarate hydratase, mitochondrial	153.7	_VPTDK(ac)YYGAQTVR_	0.55134	1	3	513.932	1.3	0.93	0.81	0.95	0.96	1.05	0.973684	0.874727
P14604	101	K	Enoyl-CoA hydratase, mitochondrial	91.812	_AFAAGADIK(ac)EMQNR_	-0.016498	1	2	782.383	3.99				2.01		0.503759
P14668	95	K	Annexin A5	53.448	_LYDAYELK(ac)HALK_	-0.12507	1	3	502.605		2.34		3.66			1.5641
P14942	126	K	Glutathione S-transferase alpha-4	65.719	_EESLALAVK(ac)R_	-2.4529	1	2	579.33
P15205	2187	K	Microtubule-associated protein 1B	57.525	_TVTYK(ac)HMDPPPAPMQDR_	1.0165	1	3	675.989	1.81	1.56	1.3		1.33		0.85439
P15205	2369	K	Microtubule-associated protein 1B	100.02	_NVDVEFFK(ac)R_	0.19391	1	2	598.309				3.08	2.92
P15791	268	K	Calcium/calmodulin-dependent protein kinase type II subunit delta	93.478	_ITASEALK(ac)HPWICQR_	-1.4141	1	3	617.989	1.33	1.15	1.17	1.12	1.24		0.969863	0.69221
P15999	132	K	ATP synthase subunit alpha, mitochondrial	101.64	_EGDIVK(ac)R_	0.90668	1	2	429.738						6
P15999	167	K	ATP synthase subunit alpha, mitochondrial	116.25	_GPVGSK(ac)IR_	2.4461	1	2	428.256	1.2	1.07		1.43	1.15	1.16	1.09838	0.393748
P15999	230	K	ATP synthase subunit alpha, mitochondrial	175.48	_TSIAIDTIINQK(ac)R_	0.40422	1	2	757.93	1.68	1.06		1.71	1.55		1.18978	0.552479
P15999	239	K	ATP synthase subunit alpha, mitochondrial	150.35	_RFNDGTDEK(ac)K_	0.19387	1	2	626.302	1.77	1.1	0.99	0.55	0.45	1.15	0.556995	0.157497
P15999	240	K	ATP synthase subunit alpha, mitochondrial	143.4	_FNDGTDEKK(ac)K_	-1.4206	0.906689	3	408.535	1.37	1.5	0.73	0.33	0.88	1.19	0.666667	0.312446
P15999	261	K	ATP synthase subunit alpha, mitochondrial	151.44	_STVAQLVK(ac)R_	-1.4925	1	2	522.314	1.02	0.91	1.12	0.93	0.88	1.14	0.967213	0.757002
P15999	531	K	ATP synthase subunit alpha, mitochondrial	94.532	_SDGK(ac)ISEQSDAK(ac)LK_	-0.40658	1	2	795.404					6
P15999	539	K	ATP synthase subunit alpha, mitochondrial	138.22	_SDGK(ac)ISEQSDAK(ac)LK_	-0.40658	1	2	795.404	0.88	1.13	0.83	1.18	1.26	0.72	1.11268	0.616213
P16036	93	K	Phosphate carrier protein, mitochondrial	77.049	_MQVDPQK(ac)YK_	-0.10882	1	2	589.797
P16036	203	K	Phosphate carrier protein, mitochondrial	148.18	_M(ox)YK(ac)EEGLNAFYK_	-0.79549	1	2	775.863	1.13	0.85	1.06	1.09	0.87	1.01	0.976974	0.837079
P16086	2063	K	Spectrin alpha chain, non-erythrocytic 1	104.37	_HASLMK(ac)R_	1.0694	1	2	442.742		6
P16446	111	K	Phosphatidylinositol transfer protein alpha isoform	159.67	_EDFLIK(ac)IETWHKPDLGTQENVHK_	-0.19359	1	5	564.693	1.01	0.9	1.69	1.2	1.2		1	1
P16617	30	K	Phosphoglycerate kinase 1	121.99	_VDFNVPM(ox)K(ac)NNQITNNQR_	1.9529	1	3	697.341	1.36	1.42	0.51	1.63	1.08		1.23556	0.56997
P16617	75	K	Phosphoglycerate kinase 1	227.41	_SVVLM(ox)SHLGRPDGVPM(ox)PDK(ac)YSLEPVAAELK_	0.38389	1	4	828.177	0.93	0.84	0.98	1.19	0.99	1.07	1.18182	0.0864238
P16617	131	K	Phosphoglycerate kinase 1	130.09	_FHVEEEGK(ac)GK_	-2.7985	1	3	401.2	1.4	0.45	1.31	1.29	0.76	0.8	0.901899	0.784685
P16617	353	K	Phosphoglycerate kinase 1	101.71	_GTK(ac)SLM(ox)DEVVK_	0.60169	1	2	632.826	1.05	1.08	0.89	1.06	1.02	0.91	0.990066	0.899591
P16638	64	K	ATP-citrate synthase	75.436	_VTPDTDWAHLLQDHPWLLSQSLVVKPDQLIK(ac)R_	0.89498	0.995359	5	759.011	1.47					4.53	3.08163
P16638	97	K	ATP-citrate synthase	140.09	_LGHEATVGK(ac)AK_	0.41363	1	2	576.822	0.45	2.09	0.22	0.19	1.57	1.48	1.17391	0.83981
P16638	166	K	ATP-citrate synthase	125.53	_LNAEDIK(ac)R_	-1.069	1	2	500.775	1.09	1.01	0.82	1.07	0.87	1.14	1.05479	0.663777
P16638	259	K	ATP-citrate synthase	187.43	_EAYPEEAYIADLDAK(ac)SGASLK_	-0.022259	1	2	1142.06	3.31	2.69
P16638	467	K	ATP-citrate synthase	80.231	_ADEVAPAK(ac)K_	2.5303	1	2	485.764		1.26		1.97	1.52	1.25	1.25397
P16638	487	K	ATP-citrate synthase	101.35	_SLQGK(ac)SATLFSR_	0.45181	1	2	668.865	1.12	1.19		1.39	1.24	1.06	1.06494	0.523912
P16638	537	K	ATP-citrate synthase	217.91	_DEPSVAAMVYPFTGDHK(ac)QK_	1.4308	1	3	721.346	1.08	1.04	0.99	1.07	0.91	0.9	0.926045	0.301397
P16638	545	K	ATP-citrate synthase	89.911	_FYWGHK(ac)EILIPVFK_	-0.31941	1	3	607.003			6
P16638	553	K	ATP-citrate synthase	125.73	_EILIPVFK(ac)NMADAMK_	-0.26824	1	2	881.468	1.22	1.09	1.09	0.97	0.71	0.92	0.764706	0.0583343
P16638	561	K	ATP-citrate synthase	102.12	_K(ac)HPEVDVLINFASLR_	0.68652	1	3	593.997	1.55		1.38	1.66		1.41	1.04778	0.694133
P16638	629	K	ATP-citrate synthase	92.264	_GVTIIGPATVGGIK(ac)PGCFK_	-0.19933	1	2	957.529	1.27	1.05	0.47	1.37	0.54	1.3	1.15054	0.715282
P16638	961	K	ATP-citrate synthase	127.32	_AFDSGIIPM(ox)EFVNK(ac)M(ox)K_	1.0539	1	2	950.963	1.44	1.4	1.13	0.9	0.99	0.14	0.511335	0.126386
P16638	967	K	ATP-citrate synthase	145.99	_EGK(ac)LIMGIGHR_	-1.0486	1	2	626.845	0.98	1.25	1.09	1	0.76	0.92	0.807229	0.113903
P16638	977	K	ATP-citrate synthase	147.74	_VK(ac)SINNPDMR_	0.39441	1	3	405.877	1.11	1.06	1.34	0.9	0.87	0.71	0.706553	0.0363532
P16638	1076	K	ATP-citrate synthase	182.72	_SM(ox)GFIGHYLDQK(ac)R_	-0.73503	1	2	805.393	1.31	0.84	0.32	1.22	1.06	1.25	1.42915	0.341454
P16970	260	K	ATP-binding cassette sub-family D member 3	98.592	_MTIMEQK(ac)YEGEYR_	1.8465	1	2	860.389
P17220	53	K	Proteasome subunit alpha type-2	112.83	_QK(ac)SILYDER_	1.727	1	2	597.312	1.17	1.15	0.94	0.97	0.95	0.83	0.843558	0.133898
P17764	199	K	Acetyl-CoA acetyltransferase, mitochondrial	65.295	_IHM(ox)GNCAENTAK(ac)K_	-0.80205	1	3	511.238				6
P17764	210	K	Acetyl-CoA acetyltransferase, mitochondrial	190.37	_EEQDK(ac)YAIGSYTR_	0.33927	1	2	801.376	0.97	1.05	1.46	0.88	0.8	0.84	0.724138	0.166809
P17764	242	K	Acetyl-CoA acetyltransferase, mitochondrial	65.038	_GK(ac)PDVVVKEDEEYK_	2.1128	0.999946	3	559.617			6
P17764	335	K	Acetyl-CoA acetyltransferase, mitochondrial	89.752	_VLK(ac)YAGLK_	1.1573	1	2	467.292		2.26		2		1.74	0.827434
P18418	142	K	Calreticulin	41.908	_DMHGDSEYNIMFGPDICGPGTK(ac)K_	0.76572	1	3	871.047	6
P18596	460	K	Sarcoplasmic/endoplasmic reticulum calcium ATPase 3	66.246	_MNVFDTDLK(ac)GLSR_	-0.033731	1	2	769.388						6
P18886	62	K	Carnitine O-palmitoyltransferase 2, mitochondrial	104.21	_LEDTM(ox)K(ac)R_	0.67875	1	2	475.734				6
P18886	239	K	Carnitine O-palmitoyltransferase 2, mitochondrial	142.83	_DELFTDTK(ac)AR_	-0.98071	1	2	619.307	1.31	1.25	0.84	0.98	0.78	0.84	0.764706	0.205104
P18886	316	K	Carnitine O-palmitoyltransferase 2, mitochondrial	127.17	_LIFDGNEETLK(ac)K_	0.72787	1	2	724.885	0.99	1.16	0.85	1.07	0.94	1	1.00333	0.975028
P19132	54	K	Ferritin heavy chain	67.648	_NFAK(ac)YFLHQSHEER_	0.82742	1	3	616.632	3.23	2.77
P19511	162	K	ATP synthase F(0) complex subunit B1, mitochondrial	143.28	_AQQALVQK(ac)R_	1.2472	1	3	361.88	1.02	0.92	0.67	1.19	1.25	0.95	1.29885	0.135233
P19511	221	K	ATP synthase F(0) complex subunit B1, mitochondrial	123.17	_EGEHMINWVEK(ac)HVIQSISAQQEK_	-0.025079	1	4	691.345	4.17	0.23		0.77	0.42	0.41	0.242424	0.552724
P19643	52	K	Amine oxidase [flavin-containing] B	116.13	_NVK(ac)YVDLGGSYVGPTQNR_	1.2535	1	2	1005.01		2.74		3.26			1.18978
P19643	95	K	Amine oxidase [flavin-containing] B	138.37	_GK(ac)SYAFR_	-1.6418	1	2	435.727	1.04	0.74	0.98	1.04	1.03	1.17	1.17391	0.217843
P19643	248	K	Amine oxidase [flavin-containing] B	133.47	_PVIHIDQTGENVVVK(ac)TLNHEIYEAK_	-0.8682	1	4	722.884	1.45	0.7	0.92	1.11	0.79	1.02	0.95114	0.850923
P19804	39	K	Nucleoside diphosphate kinase B	89.296	_LVAMK(ac)FLR_	0.14525	1	2	510.307				2.61		3.39
P19804	56	K	Nucleoside diphosphate kinase B	66.826	_QHYIDLK(ac)DRPFFPGLVK_	1.2443	1	4	529.54				6
P20069	242	K	Mitochondrial-processing peptidase subunit alpha	129.77	_EVLHSYLK(ac)NYYTPDR_	0.22367	1	3	647.323	1.35	1.53	1.48			1.64	1.12844
P20069	477	K	Mitochondrial-processing peptidase subunit alpha	91.867	_NVKPEDIK(ac)R_	-0.31757	1	3	380.884	1.91	0.45	1.46	0.45		1.73	0.856021	0.835219
P20070	42	K	NADH-cytochrome b5 reductase 3	236.43	_SSPAITLENPDIK(ac)YPLR_	-1.6922	1	3	652.686	1.22	0.39	0.78	1.46	1.01	1.14	1.51046	0.231315
P20717	378	K	Protein-arginine deiminase type-2	72.243	_DGNLK(ac)DFPIK_	-3.7411	1	2	594.817	6
P21670	127	K	Proteasome subunit alpha type-4	102.06	_QAYTQFGGK(ac)R_	0.617	1	2	599.304	1.18	1.18	1.02	1.07	0.75	0.8	0.775148	0.108499
P21670	238	K	Proteasome subunit alpha type-4	84.368	_EVEQLIK(ac)K_	0.66857	1	2	514.803				2.22	2.17	1.6
P21775	259	K	3-ketoacyl-CoA thiolase A, peroxisomal	67.76	_TITVSQDEGVRPSTTMEGLAK(ac)LK_	0.28186	1	3	835.107		3.07			2.93		0.954397
P21913	64	K	Succinate dehydrogenase [ubiquinone] iron-sulfur subunit, mitochondrial	110.88	_MQTYK(ac)VDLNK_	-2.0109	1	2	641.329	1.62	1.21		0.93	1.12	1.1	0.742049	0.308339
P22062	4	K	Protein-L-isoaspartate(D-aspartate) O-methyltransferase	77.191	_(ac)AWK(ac)SGGASHSELIHNLR_	-2.0252	1	3	649.666			0.8	2.04	1.27	1.88	2.1625
P22062	124	K	Protein-L-isoaspartate(D-aspartate) O-methyltransferase	108.56	_ELVDDSITNVK(ac)K_	-1.342	1	2	701.875	2.86	3.14
P22734	172	K	Catechol O-methyltransferase	111.3	_K(ac)YDVDTLDMVFLDHWK_	1.0433	1	3	689.668	1.9			1.44	1.11	1.55	0.719298
P23514	378	K	Coatomer subunit beta	78.505	_TNNVSEHEDTDK(ac)YR_	1.8308	1	3	583.927	2.21			1.95	1.84		0.857466
P23514	575	K	Coatomer subunit beta	68.847	_YVALVQEK(ac)K_	1.8775	1	2	560.324	3.18			2.82			0.886792
P23965	48	K	Enoyl-CoA delta isomerase 1, mitochondrial	83.182	_EGEAGIAVMK(ac)FK_	-2.8749	1	2	661.345		1.67	1.33	1.89		1.12	1.00333	0.992008
P23965	222	K	Enoyl-CoA delta isomerase 1, mitochondrial	94.125	_VGLVDEVVPEDQVHSK(ac)AR_	1.3321	1	3	673.688	1.06	1.06	1.17	0.89	0.95	0.86	0.820669	0.0149511
P23965	255	K	Enoyl-CoA delta isomerase 1, mitochondrial	170.47	_ATADNLIK(ac)QR_	1.4168	1	2	586.325	1.08	1.14		1.5	1.46	0.83	1.13814	0.554065
P23965	283	K	Enoyl-CoA delta isomerase 1, mitochondrial	84.479	_SLHVYLEK(ac)LK_	0.089478	1	2	636.372	1.37	1.67	1.69	1.27			0.805497
P24155	229	K	Thimet oligopeptidase	52.49	_YPHYFPLLK(ac)K_	-2.1888	1	3	449.92	1.02	0.85	1.27	1		1.86	1.36624	0.531757
P24473	36	K	Glutathione S-transferase kappa 1	101.38	_YQHLWNIK(ac)LK_	0.80383	1	2	692.89	3				1.84	1.16	0.5
P24473	93	K	Glutathione S-transferase kappa 1	102.52	_DFFGEHVK(ac)K_	1.2368	1	3	383.529	0.55	1.64	1.31	0.72	0.7	1.08	0.714286	0.416365
P24473	165	K	Glutathione S-transferase kappa 1	103.26	_ISTELVK(ac)SK_	-1.6316	1	2	523.808	1.11	1.18	0.9	1.18	0.82	0.82	0.884013	0.452511
P25108	33	K	Acetylcholine receptor subunit alpha	82.008	_LFK(ac)DYSSVVR_	-2.0975	1	2	628.338	2.31		1.49			2.2	1.15789
P25113	39	K	Phosphoglycerate mutase 1	138.75	_FSGWYDADLSPAGHEEAK(ac)R_	0.049989	1	3	726.668		2.13	1.12	1.75		1	0.846154	0.732245
P25113	100	K	Phosphoglycerate mutase 1	271.68	_HYGGLTGLNK(ac)AETAAK_	-0.61709	1	3	558.293	0.85	0.98	0.94	1.02	0.67	1.54	1.16606	0.60718
P25113	106	K	Phosphoglycerate mutase 1	142.95	_AETAAK(ac)HGEAQVK_	-1.1894	1	2	691.357	3.96				2.04		0.515152
P25113	113	K	Phosphoglycerate mutase 1	118.23	_HGEAQVK(ac)IWR_	-1.2531	1	3	422.563	1.65	1.91		0.75	0.63	1.06	0.456929	0.0180054
P25235	311	K	Dolichyl-diphosphooligosaccharide--protein glycosyltransferase subunit 2	78.903	_LEHAK(ac)SVASR_	-0.58558	1	3	380.544	1.66	0.89	0.65	0.88	1.08	0.83	0.871875	0.701688
P25235	627	K	Dolichyl-diphosphooligosaccharide--protein glycosyltransferase subunit 2	108.74	_MLAQQAVK(ac)R_	-3.7864	1	2	543.808					6
P26284	63	K	Pyruvate dehydrogenase E1 component subunit alpha, somatic form, mitochondrial	105.14	_EDGLK(ac)YYR_	-0.23547	1	2	543.267	1.09	1.1	0.9	1.08	0.92	0.91	0.941748	0.521331
P26284	77	K	Pyruvate dehydrogenase E1 component subunit alpha, somatic form, mitochondrial	104.24	_MELK(ac)ADQLYK(ac)QK_	0.12188	1	2	789.913		2.22		2.31	1.47		0.851351
P26284	83	K	Pyruvate dehydrogenase E1 component subunit alpha, somatic form, mitochondrial	104.24	_MELK(ac)ADQLYK(ac)QK_	0.12188	1	2	789.913	1.26	1.2	1.18	0.01	1.36	0.98	0.645604	0.396696
P26284	244	K	Pyruvate dehydrogenase E1 component subunit alpha, somatic form, mitochondrial	137.98	_AAASTDYYK(ac)R_	2.5593	1	2	594.288	0.85	1.55	0.76	1.01	1.19	0.64	0.898734	0.740965
P26284	313	K	Pyruvate dehydrogenase E1 component subunit alpha, somatic form, mitochondrial	136.83	_SK(ac)SDPIMLLK(ac)DR_	-1.1456	1	2	743.9	1.02	0.97	0.86	1.11	1.07	0.97	1.10526	0.188654
P26284	321	K	Pyruvate dehydrogenase E1 component subunit alpha, somatic form, mitochondrial	136.83	_SK(ac)SDPIMLLK(ac)DR_	-1.1456	1	2	743.9	0.83	0.7	0.85	1.21	1.15	1.25	1.51681	0.0035032
P26284	385	K	Pyruvate dehydrogenase E1 component subunit alpha, somatic form, mitochondrial	133.23	_GANQWIK(ac)FK_	-0.48392	1	2	567.309	0.74	0.99	0.9	1.17	1.09	1.11	1.28137	0.0657695
P26772	86	K	10 kDa heat shock protein, mitochondrial	84.169	_VVLDDK(ac)DYFLFR_	2.7172	1	2	786.409		2.31		3.69			1.5974
P27605	103	K	Hypoxanthine-guanine phosphoribosyltransferase	137.8	_LK(ac)SYCNDQSTGDIK_	-1.7525	1	2	835.888	0.95	1.09	0.98	1.16	0.92	0.89	0.983444	0.872736
P27605	213	K	Hypoxanthine-guanine phosphoribosyltransferase	121.03	_DLNHVCVISESGK(ac)AK_	-1.1638	1	2	849.928	0.3	1.4	1.59	1.28	1.22	0.21	0.823708	0.734678
P28042	103	K	Single-stranded DNA-binding protein, mitochondrial	83.948	_DVAYQYVK(ac)K_	0.38582	1	2	578.306	1.22	1.32	1.06	1.35	1.05		1	1
P28077	109	K	Proteasome subunit beta type-9	133.81	_NISYK(ac)YR_	-1.1013	1	2	493.259	1.13	0.93	1.15	1.16	0.87	0.75	0.866044	0.378536
P28480	400	K	T-complex protein 1 subunit alpha	192.5	_SLHDALCVVK(ac)R_	0.19061	1	3	447.243	1.01	1.03	1.17	0.97	1.01	0.81	0.869159	0.154324
P28480	494	K	T-complex protein 1 subunit alpha	55.261	_WIGLDLVHGK(ac)PR_	-1.7971	1	3	478.274				6
P28480	541	K	T-complex protein 1 subunit alpha	69.747	_DDK(ac)HGGYENAVHSGALDD_	0.82362	1	3	647.945	6
P28648	117	K	CD63 antigen	129.63	_SEFSK(ac)SFQK_	1.6362	1	2	565.28		3.34				2.66	0.796407
P29117	72	K	Peptidyl-prolyl cis-trans isomerase F, mitochondrial	86.772	_ADVVPK(ac)TAENFR_	0.64544	1	2	694.862	1.11	0.9	0.79	1.25	1.01	0.94	1.14286	0.372014
P29411	34	K	GTP:AMP phosphotransferase AK3, mitochondrial	187.97	_HFELK(ac)HLSSGDLLR_	0.61371	1	2	847.455	1.2	0.9	0.9	1.07	0.91	1.03	1.00333	0.977995
P29411	189	K	GTP:AMP phosphotransferase AK3, mitochondrial	153.09	_AYEAQTEPVLQYYQK(ac)K_	-1.0125	1	2	1001	1.27	0.81	0.86	1.09	0.88	1.09	1.04082	0.821174
P30349	336	K	Leukotriene A-4 hydrolase	117.93	_LFGEK(ac)FR_	0.84779	1	2	469.758	1.41	1.26	2.1		1.23		0.773585
P30713	52	K	Glutathione S-transferase theta-2	46.701	_GQHLSEQFSQVNCLK(ac)K_	-0.22118	1	3	648.991			6
P30713	149	K	Glutathione S-transferase theta-2	81.191	_LEDK(ac)FLR_	-1.8985	1	2	481.769	3.21					2.79	0.869159
P30835	726	K	ATP-dependent 6-phosphofructokinase, liver type	69.03	_VVAFSSVTELK(ac)K_	0.65505	1	2	675.387	2.14	1.46		2.39			1.32778
P30839	292	K	Fatty aldehyde dehydrogenase	151.22	_IK(ac)SLLEGQK_	-2.5685	1	2	529.316	1.24	1.32	0.84	0.91	0.71	0.98	0.764706	0.210206
P31399	32	K	ATP synthase subunit d, mitochondrial	139.66	_AIGNALK(ac)SWNETFHTR_	1.1192	1	3	629.655	0.88	0.79	1.01	1.17	0.73	1.42	1.23881	0.404004
P31399	63	K	ATP synthase subunit d, mitochondrial	101.53	_ANVDK(ac)PGLVDDFK(ac)NK_	-1.3151	1	2	872.449					3.73	2.27
P31399	71	K	ATP synthase subunit d, mitochondrial	240.63	_PGLVDDFK(ac)NK_	1.9196	1	2	587.809	0.06	0.06	2.69	0.38	2.47	0.34	1.13523	0.915944
P31399	73	K	ATP synthase subunit d, mitochondrial	124.59	_NK(ac)YNALK_	-2.5961	1	2	446.748		1.17		2.12	1.01	1.71	1.37892
P31399	85	K	ATP synthase subunit d, mitochondrial	173.43	_IPVPEDK(ac)YTALVDAEEKEDVK_	0.11703	1	3	810.748	1.77	1.79	0.33	1.1	0.93	0.08	0.542416	0.370722
P31399	99	K	ATP synthase subunit d, mitochondrial	94.838	_YTALVDAEEKEDVK(ac)NCAQFVTGSQAR_	0.90721	0.972998	3	991.142	2.92	3.08
P31399	123	K	ATP synthase subunit d, mitochondrial	58.964	_IK(ac)NMIPFDQMTIDDLNEVFPETK_	0.2024	1	3	927.456	1.27	1.31	1.28	1.23	0.91		0.831606	0.403953
P31399	149	K	ATP synthase subunit d, mitochondrial	156.02	_K(ac)YPYWPHQPIENL_	1.2621	1	2	863.933	0.75	0.77	1.6	0.96	0.87	1.06	0.926282	0.811776
P32089	160	K	Tricarboxylate transport protein, mitochondrial	89.46	_FIHDQTSSNPK(ac)YR_	-0.40485	1	3	545.602			0.68	2.74		2.58	3.91176
P32551	182	K	Cytochrome b-c1 complex subunit 2, mitochondrial	63.701	_IIENLHDVAYK(ac)NALANPLYCPDYR_	-0.38706	1	3	968.816					6
P32551	249	K	Cytochrome b-c1 complex subunit 2, mitochondrial	74.841	_GGLGLAGAK(ac)AK_	-0.99552	1	2	492.795				3.53		2.47
P33124	626	K	Long-chain-fatty-acid--CoA ligase 6	142.38	_GIEGNYQELCK(ac)SK_	-1.8385	1	2	784.375	1.5	1.08	1.14	1.47	0.81		0.919355	0.815875
P34058	275	K	Heat shock protein HSP 90-beta	71.176	_EK(ac)YIDQEELNK_	2.035	1	2	725.857	3.31		2.69
P35433	60	K	Amidophosphoribosyltransferase	210.47	_GQESAGIVTSDGSSVPK(ac)FR_	0.73899	1	2	982.49	0.92	1.12	0.93	1.16	0.93	0.94	1.0202	0.85044
P35435	30	K	ATP synthase subunit gamma, mitochondrial	118.06	_MVAAAK(ac)YAR_	1.1093	1	2	511.776	1.06	1.21	0.81	1.24	0.86	0.83	0.951299	0.790792
P35435	65	K	ATP synthase subunit gamma, mitochondrial	48.568	_K(ac)HLIIGVSSDR_	0.61593	1	3	422.91		3.18		2.82			0.886792
P35435	90	K	ATP synthase subunit gamma, mitochondrial	123.29	_QM(ox)K(ac)NDM(ox)AALTAAGK_	-1.3036	1	2	762.363	0.96	1.15	0.89	1	1.06	0.93	0.996667	0.971698
P35435	113	K	ATP synthase subunit gamma, mitochondrial	158.36	_IK(ac)SILYR_	-0.1124	1	2	467.79		2.06		1.94	2		0.956311
P35439	860	K	Glutamate receptor ionotropic, NMDA 1	89.123	_K(ac)NLQDRK_	1.1886	1	2	472.27		6
P35565	171	K	Calnexin	153.22	_LLSK(ac)TSELNLDQFHDK_	1.2568	1	2	965.499	0.96	0.76	0.87	1.22	1.16	1.03	1.3166	0.0274897
P35571	606	K	Glycerol-3-phosphate dehydrogenase, mitochondrial	83.045	_FLYYEMGYK(ac)SR_	0.95788	1	2	749.855	4.06	1.94
P35704	119	K	Peroxiredoxin-2	172.93	_SLSQNYGVLK(ac)NDEGIAYR_	-0.31398	1	2	1035.02	0.97	0.74	0.84	1.18	1.08	1.19	1.35294	0.0277148
P38650	369	K	Cytoplasmic dynein 1 heavy chain 1	136.75	_NTK(ac)YPIQR_	-0.83708	1	2	531.291	0.87	1.09	0.82	1.08	0.92	1.22	1.15827	0.288679
P38650	3478	K	Cytoplasmic dynein 1 heavy chain 1	100.22	_STALLK(ac)SLSAER_	1.1665	1	2	659.372	2.05	2.39				1.56	0.702703
P38650	4087	K	Cytoplasmic dynein 1 heavy chain 1	99.283	_AINTAVK(ac)SGR_	1.2882	1	2	529.801	1.38			1.62	1.84	1.16	1.11594
P38656	404	K	Lupus La protein homolog	112.7	_DREEPASK(ac)HK_	0.42422	1	3	413.542	0.92	0.09	1.05	1.52	1.23	1.18	1.90777	0.164093
P38659	270	K	Protein disulfide-isomerase A4	113.54	_EK(ac)YGIVDYMVEQSGPPSK_	0.46124	1	3	690.335	0.89	1.02	1.01	1.33	0.92	0.82	1.05137	0.782886
P38659	333	K	Protein disulfide-isomerase A4	50.102	_EDYK(ac)FHHTFSTEIAK_	-0.92419	1	3	632.304		2.72	3.28
P39052	315	K	Dynamin-2	64.244	_EVEEYK(ac)NFRPDDPTR_	0.096824	1	3	646.306		6
P39069	166	K	Adenylate kinase isoenzyme 1	82.069	_ATEPVISFYDK(ac)R_	1.3743	1	2	734.378		2.39	1.2	2.41			1.34262
P40329	143	K	Arginine--tRNA ligase, cytoplasmic	96.447	_EIAENITK(ac)HLPNNEYIDR_	1.473	1	3	737.706			3.16			2.84	0.898734
P40329	287	K	Arginine--tRNA ligase, cytoplasmic	128.86	_FDTEEEFK(ac)K_	-0.2107	1	2	607.782	1.21	1.04	0.78	1.08	0.93	0.96	0.980198	0.891776
P40615	81	K	H/ACA ribonucleoprotein complex subunit 4	61.265	_TTHYTPIPCGSNPLK(ac)R_	0.72955	1	3	628.653	1.19	0.84	0.6	1.48	0.74	1.15	1.28137	0.421387
P41499	198	K	Tyrosine-protein phosphatase non-receptor type 11	82.069	_FDSLTDLVEHYK(ac)K_	0.13075	1	3	546.279
P41499	280	K	Tyrosine-protein phosphatase non-receptor type 11	67.252	_YK(ac)NILPFDHTR_	0.91028	1	3	482.589	2.09	2.38	1.54
P41542	586	K	General vesicular transport factor p115	42.785	_LGFISK(ac)HELYSR_	-1.0008	1	3	497.937
P41562	81	K	Isocitrate dehydrogenase [NADP] cytoplasmic	70.675	_CATITPDEK(ac)R_	-1.5873	1	2	616.801		2.02	1.69	2.3			1.23989
P42676	253	K	Neurolysin, mitochondrial	61.161	_YPHYFPVMK(ac)K_	-0.33511	1	2	676.347	0.81	1.08	1.91	0.97		1.23	0.868421	0.676465
P42676	664	K	Neurolysin, mitochondrial	101.53	_EGIMNPEVGMK(ac)YR_	-3.0022	1	2	783.376	2.81	3.19
P43138	57	K	DNA-(apurinic or apyrimidinic site) lyase	121.02	_TSASGK(ac)SATLK_	-0.29677	1	2	546.798	1.42	1.3	1.03	1.3		0.96	0.904	0.620153
P43244	3	K	Matrin-3	103.43	_(ac)SK(ac)SFQQSSLGR_	-0.050499	1	2	654.831	1.26	1.5	1.15	1.15	0.94		0.80179	0.190221
P43244	473	K	Matrin-3	111.95	_VHLSQK(ac)YK_	-1.9916	1	2	522.795					6
P43244	827	K	Matrin-3	51.073	_NTHCSSLPHYQK(ac)LK_	0.63822	1	4	439.472			1.92		4.08		2.125
P45592	44	K	Cofilin-1	145.46	_AVLFCLSEDK(ac)K_	-0.6379	1	2	676.35	1.72	0.93	0.93	0.95	0.84	0.65	0.681564	0.283419
P45953	276	K	Very long-chain specific acyl-CoA dehydrogenase, mitochondrial	77.062	_DAATGAVK(ac)EK_	0.27086	1	2	516.272		3.15				2.85	0.904762
P47727	148	K	Carbonyl reductase [NADPH] 1	124.12	_ALK(ac)SCSPELQQK_	-0.49648	1	2	715.869	0.94	1.04	1.36	0.94	0.79	0.93	0.796407	0.208109
P47858	372	K	ATP-dependent 6-phosphofructokinase, muscle type	72.2	_RFDEAIK(ac)LR_	-1.2336	1	2	595.338				6
P47942	258	K	Dihydropyrimidinase-related protein 2	86.944	_VMSK(ac)SAAEVIAQAR_	-0.11573	1	2	751.903	2.35		1.24		2.41		1.34262
P47942	423	K	Dihydropyrimidinase-related protein 2	82.99	_TISAK(ac)THNSALEYNIFEGMECR_	-1.2662	1	3	871.741		6
P48037	63	K	Annexin A6	164.68	_QEICQSYK(ac)SLYGK_	-0.36045	1	3	549.268	0.86	1.16	1.07	0.95	0.86	1.09	0.938511	0.601811
P48037	306	K	Annexin A6	214.18	_SLYSM(ox)IK(ac)NDTSGEYK_	-1.6742	1	2	897.417	1.1	0.79	1.11	1.49	0.82	0.69	1	1
P48037	314	K	Annexin A6	123.6	_NDTSGEYK(ac)K_	-2.9942	1	2	542.251	1.8	1.3	0.86	0.93	1.11		0.772727	0.388099
P48037	406	K	Annexin A6	52.579	_QTFK(ac)SHFGR_	0.60283	1	3	383.865	1.04	1.13		1.58	1.15	1.1	1.17665	0.335833
P48037	483	K	Annexin A6	156.73	_EDYHK(ac)SLEDALSSDTSGHFK_	1.1317	1	3	770.017	1.32	1.66	0.86	1.34	0.42	0.41	0.565104	0.227735
P48037	498	K	Annexin A6	187.37	_SLEDALSSDTSGHFK(ac)R_	-3.0991	1	3	597.955	1.14	1.02	1.07	1.61	1.16		1.28638	0.397256
P48679	155	K	Prelamin-A/C	113.24	_EAALSTALSEK(ac)R_	-0.29885	1	2	659.354	1.48	1.04	0.86	1.01	0.89	0.72	0.775148	0.305177
P48679	233	K	Prelamin-A/C	79.659	_LVEIDNGK(ac)QR_	2.4466	1	2	607.33	6
P48679	270	K	Prelamin-A/C	94.363	_TYSAK(ac)LDNAR_	0.06011	1	2	590.801	1.61			1.68	1.83	0.87	0.906832
P48721	187	K	Stress-70 protein, mitochondrial	157.68	_ETAENYLGHTAK(ac)NAVITVPAYFNDSQR_	0.63588	1	3	1017.83	1.13	1.07	0.99	1.08	1	0.73	0.880878	0.357254
P48721	360	K	Stress-70 protein, mitochondrial	140.16	_AQFEGIVTDLIK(ac)R_	-0.54996	1	2	766.428	0.99	0.82	0.94	1.17	0.86	1.23	1.18545	0.275469
P48721	567	K	Stress-70 protein, mitochondrial	125.72	_NAEK(ac)YAEEDRR_	0.55828	1	3	474.892	1.23	1.29	1.06	0.65	0.65	1.12	0.675978	0.117186
P48721	610	K	Stress-70 protein, mitochondrial	90.453	_MEEFKDQLPADECNK(ac)LK_	-0.31691	1	3	713.003	1.04	1.28	0.73	1.22	0.91	0.82	0.967213	0.876296
P48721	617	K	Stress-70 protein, mitochondrial	77.14	_LKEEISK(ac)MR_	-0.58758	1	3	392.553			6
P49187	346	K	Mitogen-activated protein kinase 10	82.287	_MLVIDPAK(ac)R_	2.0737	1	2	542.813	1.57	1.86	1.5		1.08		0.657201
P49242	144	K	40S ribosomal protein S3a	99.815	_LFCVGFTK(ac)K_	-1.0048	1	2	571.307	1.14	1.05		1.32	1.1	1.38	1.15677	0.178018
P49793	1039	K	Nuclear pore complex protein Nup98-Nup96	54.199	_LPISASHSSK(ac)SR_	0.59873	1	3	437.905					6
P49793	1721	K	Nuclear pore complex protein Nup98-Nup96	67.827	_IQQVDCSGYELEHLHTK(ac)VTSLCNR_	2.3798	1	4	733.104	6
P50137	6	K	Transketolase	83.137	_(ac)MEGYHK(ac)PDQQK_	0.52876	1	2	722.83			6
P50137	144	K	Transketolase	90.709	_YFDK(ac)ASYR_	-1.6118	1	2	546.261	1.23	1.14	0.99	0.87	0.57	1.2	0.785714	0.318624
P50137	204	K	Transketolase	104.84	_LGQSDPAPLQHQVDVYQK(ac)R_	-0.45909	1	3	741.05	1.16	1.44	1.39		1.07	0.94	0.755639	0.0574901
P50137	232	K	Transketolase	172.09	_AFGQAK(ac)HQPTAIIAK_	-1.2141	1	3	541.639	1.15	1.23	0.92	0.89	0.86	0.95	0.818182	0.156308
P50137	352	K	Transketolase	79.659	_NSTFSELFK(ac)K_	-1.648	1	2	621.822		1.74		2.38	1.89		1.22701
P50398	269	K	Rab GDP dissociation inhibitor alpha	118.61	_VVGVK(ac)SEGEVAR_	-0.44892	1	2	636.351	1.18	1.08	1.1	1.02	0.94	0.68	0.785714	0.135071
P50399	269	K	Rab GDP dissociation inhibitor beta	144.1	_VVGVK(ac)SEGEIAR_	0.98119	1	2	643.359	1.05	1.08	0.64	1.14	1.04	1.05	1.16606	0.39364
P50503	152	K	Hsc70-interacting protein	116.88	_LAILYAK(ac)R_	-0.5281	1	2	495.311	1.19	1.21	1.08	1.31	1.21		1.08621	0.246318
P50554	252	K	4-aminobutyrate aminotransferase, mitochondrial	85.29	_LK(ac)YPLEEFVTDNQQEEAR_	-2.5719	1	3	751.034			3.42		2.58		0.754386
P50554	318	K	4-aminobutyrate aminotransferase, mitochondrial	177.08	_K(ac)HGCAFLVDEVQTGGGCTGK_	-0.11277	1	2	1082	1.1	1.12	1.16	0.91	1.08	0.63	0.775148	0.191303
P50554	400	K	4-aminobutyrate aminotransferase, mitochondrial	166.6	_NLLLAEVINIIK(ac)R_	2.8276	1	3	517.659	0.42	0.8	1.18	0.72	0.99	1.89	1.5	0.400808
P50878	106	K	60S ribosomal protein L4	109.29	_MFAPTK(ac)TWR_	-0.5841	1	2	590.303	1.51	1.6	1.65			1.24	0.781513
P51635	23	K	Alcohol dehydrogenase [NADP(+)]	87.388	_MPLIGLGTWK(ac)SEPGQVK_	0.46524	1	2	942.008					3.18	2.82
P51635	85	K	Alcohol dehydrogenase [NADP(+)]	52.599	_LWNTK(ac)HHPEDVEPAVR_	0.10635	1	3	657.334		6
P51635	127	K	Alcohol dehydrogenase [NADP(+)]	99.927	_GDNPFPK(ac)NADGTVK_	1.2316	1	2	751.368	1.32	0.85	0.95	1.08	0.95	0.85	0.923077	0.648819
P51635	263	K	Alcohol dehydrogenase [NADP(+)]	105.2	_VICIPK(ac)SITPSR_	1.2624	1	3	471.603	0.92	0.97	0.89	1.1	1.21	0.91	1.15827	0.231737
P52303	318	K	AP-1 complex subunit beta-1	120.57	_RPEILK(ac)HEMK_	-2.545	1	3	441.58		1.2	1.1	1.27	1	1.43	1.07246	0.587791
P52303	322	K	AP-1 complex subunit beta-1	89.679	_HEMK(ac)VFFVK_	0.8115	1	2	603.821	6
P52555	107	K	Endoplasmic reticulum resident protein 29	85.813	_LNMELSEK(ac)YK_	1.7711	1	2	648.829	2.96	3.04
P52759	117	K	Ribonuclease UK114	97.463	_AAYQVAALPK(ac)GSR_	-1.6583	1	2	687.38	1.18	1	1.37	1.13	1.32		1.03521	0.790613
P52873	35	K	Pyruvate carboxylase, mitochondrial	121.64	_RLEYK(ac)PIK_	-0.58953	1	2	544.827					6
P52873	316	K	Pyruvate carboxylase, mitochondrial	114.96	_QVGYENAGTVEFLVDK(ac)HGK_	0.81318	1	3	711.692	1.08	1.02	0.79	1.14	1.07	0.9	1.07612	0.554993
P52873	319	K	Pyruvate carboxylase, mitochondrial	88.101	_HGK(ac)HYFIEVNSR_	0.24561	1	3	510.26	1.18	0.95	0.69	1.33	0.84	1	1.12411	0.594701
P52944	292	K	PDZ and LIM domain protein 1	103.17	_HPECYVCTDCGINLK(ac)QK_	1.0447	1	3	721.992	0.84	1.21	1.29	0.87	0.8	0.99	0.796407	0.238712
P52944	307	K	PDZ and LIM domain protein 1	68.283	_GHFFVGDQIYCEK(ac)HAR_	0.5743	1	4	502.239	3.34	2.66
P53042	135	K	Serine/threonine-protein phosphatase 5	93.701	_MK(ac)YQECSK_	-1.1482	1	2	558.247	6
P54319	259	K	Phospholipase A-2-activating protein	107.39	_IWK(ac)HGECAQTIR_	-0.021577	1	3	514.261	1.04	1.03	1.23	1.61	1.08		1.22273	0.520679
P54921	93	K	Alpha-soluble NSF attachment protein	51.466	_HDAATCFVDAGNAFK(ac)K_	1.1173	1	3	598.614				3.33		2.67
P55260	213	K	Annexin A4	122.39	_NHLLHVFDEYK(ac)R_	0.51243	1	2	806.915				6
P55770	20	K	NHP2-like protein 1	50.897	_AYPLADAHLTK(ac)K_	1.2868	1	3	457.254				2.18	1.83	1.98
P56571	201	K	ES1 protein homolog, mitochondrial	100.04	_GVEVTVGHEQEEGGK(ac)WPYAGTAEAVK_	-0.047216	1	3	924.115	1.67	0.99	1.33	0.69	0.72	0.6	0.503759	0.0737095
P56571	231	K	ES1 protein homolog, mitochondrial	161.25	_GVTEAHVDQK(ac)NK_	0.73385	1	2	684.349	1.39	0.79	1.03	1.6	0.3	0.89	0.869159	0.758972
P56571	258	K	ES1 protein homolog, mitochondrial	108.57	_VVTTPAFMCETELHHIHDGIGAMVK(ac)K_	-0.61101	1	5	593.497	1.06	0.96	1.71	1.06	0.62	0.59	0.608579	0.169073
P56574	67	K	Isocitrate dehydrogenase [NADP], mitochondrial	105.98	_IIWQFIK(ac)EK_	0.90548	1	2	623.863		1.08	0.86	1.46	1.34	1.27	1.39863	0.123301
P56574	80	K	Isocitrate dehydrogenase [NADP], mitochondrial	113.77	_LILPHVDVQLK(ac)YFDLGLPNR_	-0.082146	1	4	598.84	0.91	0.86	0.79	1.03	1.09	1.31	1.33984	0.0604615
P56574	106	K	Isocitrate dehydrogenase [NADP], mitochondrial	178.22	_DQTNDQVTIDSALATQK(ac)YSVAVK_	1.254	1	3	846.429	6
P56574	155	K	Isocitrate dehydrogenase [NADP], mitochondrial	133.13	_EPIICK(ac)NIPR_	0.137	1	2	641.353	1	1.09	1.24	0.96	1.09	0.61	0.798799	0.258834
P56574	166	K	Isocitrate dehydrogenase [NADP], mitochondrial	110.38	_LVPGWTK(ac)PITIGR_	-0.47807	1	2	740.438	0.86	0.91	0.99	1.12	0.99	1.12	1.17029	0.0538757
P56574	180	K	Isocitrate dehydrogenase [NADP], mitochondrial	79.837	_HAHGDQYK(ac)ATDFVVDR_	-0.74939	1	3	634.303	1.37	1.26	0.71	0.84	0.91	0.91	0.796407	0.38246
P56574	272	K	Isocitrate dehydrogenase [NADP], mitochondrial	112.96	_FKDIFQEIFDK(ac)HYK_	1.2005	1	3	633.993	1.05	0.82	1.08	0.99	0.85	1.22	1.03729	0.801075
P56574	275	K	Isocitrate dehydrogenase [NADP], mitochondrial	173.37	_HYK(ac)TDFDK_	-0.78431	1	2	548.259	1.15	0.65	0.53	1.33	1.57	0.77	1.57511	0.218567
P56574	280	K	Isocitrate dehydrogenase [NADP], mitochondrial	117.16	_TDFDK(ac)NK_	1.7804	1	2	455.219	6
P56574	282	K	Isocitrate dehydrogenase [NADP], mitochondrial	131.41	_NK(ac)IWYEHR_	-3.2282	1	2	594.301	1.44	1.71	0.37	1.69	0.29	0.51	0.707386	0.5961
P56574	299	K	Isocitrate dehydrogenase [NADP], mitochondrial	120.4	_LIDDMVAQVLK(ac)SSGGFVWACK_	-0.79756	1	3	789.401	0.76	0.7	0.59	1.39	1.23	1.33	1.92683	0.000764196
P56574	442	K	Isocitrate dehydrogenase [NADP], mitochondrial	92.01	_LNEHFLNTTDFLDTIK(ac)SNLDR_	1.4816	1	3	850.094	0.79	0.85	0.81	1.23	0.95	1.37	1.44898	0.0942886
P57093	120	K	Phytanoyl-CoA dioxygenase, peroxisomal	174.62	_VVTK(ac)IQDFQQNEELFR_	-0.31239	1	3	679.353	1.74	0.99	0.62		0.6	2.05	1.18657	0.826381
P57113	95	K	Maleylacetoacetate isomerase	96.948	_LLPQDPQK(ac)R_	0.13767	1	2	568.825	6
P57113	177	K	Maleylacetoacetate isomerase	117.2	_FK(ac)VDLSPYPTISHINK_	-0.69201	1	3	634.344	0.65	0.54	0.73	1.15	0.99	1.93	2.11979	0.127759
P60892	176	K	Ribose-phosphate pyrophosphokinase 1	59.709	_NCTIVSPDAGGAK(ac)R_	0.24241	1	2	744.367						6
P60892	194	K	Ribose-phosphate pyrophosphokinase 1	111.95	_LNVDFALIHK(ac)ER_	-0.47462	1	2	748.915	1.45	1.28	0.77	0.81	0.85	0.83	0.711429	0.24089
P60901	104	K	Proteasome subunit alpha type-6	134.88	_YK(ac)YGYEIPVDMLCK_	-0.80488	1	2	910.934	1.14	0.75	1.09	1.21	0.93	0.88	1.01342	0.937652
P60901	181	K	Proteasome subunit alpha type-6	128.85	_QTESTSFLEK(ac)K_	-0.094448	1	2	670.341	0.89	0.93	0.89	0.96	1.05	1.28	1.21402	0.177381
P61203	415	K	COP9 signalosome complex subunit 2	74.141	_IDQVNQLLELDHQK(ac)R_	0.17031	1	3	631.006	1.76	1.22		1.5	1.52		1.01342	0.952936
P61354	27	K	60S ribosomal protein L27	125.39	_AVIVK(ac)NIDDGTSDRPYSHALVAGIDR_	-0.31882	1	4	706.87	1.28	0.95	1.2	0.76	0.9	0.91	0.749271	0.0837445
P61765	98	K	Syntaxin-binding protein 1	67.897	_DPPTAK(ac)YR_	0.018881	1	2	495.256			3.04			2.96	0.973684
P61959	11	K	Small ubiquitin-related modifier 2	45.825	_EGVK(ac)TENNDHINLK_	2.4039	1	3	551.613						6
P61980	34	K	Heterogeneous nuclear ribonucleoprotein K	97.297	_RPAEDMEEEQAFK(ac)R_	-0.99629	1	3	593.277	1.28	1.18	1.49	0.89		1.16	0.778481	0.220414
P61980	461	K	Heterogeneous nuclear ribonucleoprotein K	95.541	_QYSGK(ac)FF_	0.34985	1	2	459.721		1.59		2.22		2.19	1.38679
P61983	10	K	14-3-3 protein gamma	105.14	_EQLVQK(ac)AR_	0.80145	1	2	507.291	1.15	1.03	0.76	0.97	1.29	0.8	1.04082	0.839193
P61983	50	K	14-3-3 protein beta/alpha	146.79	_NLLSVAYK(ac)NVVGAR_	-0.34734	1	3	515.963	1.02	0.89	1.01	1.24	0.88	0.96	1.05479	0.683812
P61983	77	K	14-3-3 protein gamma	118.71	_TSADGNEK(ac)K_	1.8177	1	2	496.238	1.12	1.14	1.58	1.11	1.04		0.839844	0.304128
P61983	120	K	14-3-3 protein gamma	168.5	_NCSETQYESK(ac)VFYLK_	-0.023691	1	2	969.451	0.87	0.65	1.28	2.28		0.92	1.71429	0.500521
P61983	125	K	14-3-3 protein gamma	69.383	_VFYLK(ac)M(ox)K_	-0.9129	1	2	493.773					6
P61983	142	K	14-3-3 protein gamma	138.99	_YLAEVATGEK(ac)R_	-0.9619	1	2	639.838	1.19	0.97	0.91	0.96	0.9	1.08	0.957655	0.69185
P62083	90	K	40S ribosomal protein S7	73.36	_FSGK(ac)HVVFIAQR_	1.765	1	2	715.899					6
P62083	178	K	40S ribosomal protein S7	72.2	_VETFSGVYK(ac)K_	2.1621	1	2	600.319			2.28	2.09		1.63	0.815789
P62260	28	K	14-3-3 protein epsilon	99.283	_YDEMVESMK(ac)K_	-2.2289	1	2	651.291	2.1		1.62		2.29		1.23118
P62260	50	K	14-3-3 protein epsilon	119.88	_NLLSVAYK(ac)NVIGAR_	-1.4273	1	3	520.635	0.83	0.86	0.69	1.62	0.75	1.26	1.52521	0.237566
P62260	78	K	14-3-3 protein epsilon	151.55	_EENKGGEDK(ac)LK_	0.42024	1	2	644.823			3.71	2.29			0.617251
P62260	106	K	14-3-3 protein epsilon	108.57	_LICCDILDVLDK(ac)HLIPAANTGESK_	0.32706	1	4	685.103	2.92	2.17		0.91			0.357564
P62260	118	K	14-3-3 protein epsilon	101.01	_HLIPAANTGESK(ac)VFYYK_	-0.50587	1	3	660.679	1.34	1.06		1.26	1.32	1.02	1	1
P62630	165	K	Elongation factor 1-alpha 1	115.57	_MDSTEPPYSQK(ac)R_	-0.87868	1	2	740.84	1.95	1.53		1.35		1.17	0.724138	0.227615
P62630	395	K	Elongation factor 1-alpha 1	109.24	_FLK(ac)SGDAAIVDMVPGK_	-0.10273	1	2	845.448	0.95	0.99	1.14	1.41	0.63	0.87	0.944805	0.831617
P62703	120	K	40S ribosomal protein S4, X isoform	90.15	_ITPEEAK(ac)YK_	1.8071	1	2	560.798			3.41			2.59	0.759531
P62718	136	K	60S ribosomal protein L18a	140.17	_VEEIAAGK(ac)CR_	-0.068274	1	2	587.798	1.12	1.02	1.05	1.3	1.52		1.32602	0.175697
P62804	13	K	Histone H4	107.69	_GLGK(ac)GGAK(ac)R_	-2.1881	1	2	464.272					6
P62804	17	K	Histone H4	107.69	_GLGK(ac)GGAK(ac)R_	-2.1881	1	2	464.272					6
P62804	92	K	Histone H4	74.78	_TVTAMDVVYALK(ac)R_	0.98254	1	3	503.61			6
P62815	108	K	V-type proton ATPase subunit B, brain isoform	93.424	_AVVQVFEGTSGIDAK(ac)K_	0.044644	1	2	845.954	2.98			1.39	1.63		0.506711
P62815	403	K	V-type proton ATPase subunit B, brain isoform	66.004	_LMK(ac)SAIGEGMTR_	0.49043	1	2	668.342			6
P62824	74	K	Ras-related protein Rab-3C	86.833	_TVFK(ac)NEK_	1.4226	1	2	454.248	6
P62828	37	K	GTP-binding nuclear protein Ran	114.89	_HLTGEFEK(ac)K_	-0.041318	1	2	565.796	1.49	1.44	0.56	1.02	0.76	0.73	0.719198	0.394753
P62828	99	K	GTP-binding nuclear protein Ran	173.28	_VTYK(ac)NVPNWHR_	-0.77227	1	2	728.378	1.86	1.16	0.12	0.94	0.89	1.03	0.910828	0.870758
P62890	87	K	60S ribosomal protein L30	71.001	_TGVHHYSGNNIELGTACGK(ac)YYR_	1.2855	1	4	635.55	2.06	1.25		2.69			1.62538
P62898	73	K	Cytochrome c, somatic	121.82	_GITWGEDTLMEYLENPK(ac)K_	0.16442	1	3	722.686			2.23			3.77	1.69058
P62907	91	K	60S ribosomal protein L10a	118.08	_AVDIPHMDIEALK(ac)K_	1.0359	1	2	811.435			0.38			5.62	14.7895
P62907	106	K	60S ribosomal protein L10a	107.74	_K(ac)YDAFLASESLIK_	-1.3279	1	2	763.909	0.97		0.82	1.97	1.02	1.23	1.57169	0.213255
P62909	62	K	40S ribosomal protein S3	73.632	_TQNVLGEK(ac)GR_	0.73075	1	2	572.309		6
P62909	75	K	40S ribosomal protein S3	88.136	_ELTAVVQK(ac)R_	2.5779	1	2	543.319	2.45		1.78		1.77		0.836879
P62914	52	K	60S ribosomal protein L11	55.322	_VLEQLTGQTPVFSK(ac)AR_	2.3891	1	3	606.004		6
P62944	282	K	AP-2 complex subunit beta	63.415	_DSDYYNMLLK(ac)K_	0.27303	1	2	716.345					6
P62944	322	K	AP-2 complex subunit beta	98.233	_QEIK(ac)VFFVK_	1.279	1	2	590.342			3.02	2.98			0.986755
P62997	28	K	Transformer-2 protein homolog beta	68.463	_SGSAHGSGK(ac)SAR_	-0.81729	1	3	381.855						6
P63004	53	K	Platelet-activating factor acetylhydrolase IB subunit alpha	76.679	_YAGLLEK(ac)K_	-0.22566	1	2	482.279	1.37	1.46			1.4	1.77	1.12014	0.522938
P63016	145	K	Paired box protein Pax-6	68.277	_QQMGADGMYDK(ac)LR_	0.05411	1	2	777.856		2.88				3.12	1.08333
P63018	56	K	Heat shock cognate 71 kDa protein	68.406	_LIGDAAK(ac)NQVAMNPTNTVFDAK_	-1.2191	1	3	787.402	6
P63018	187	K	Heat shock cognate 71 kDa protein	90.385	_IINEPTAAAIAYGLDK(ac)K_	1.5129	1	2	915.504	1.62			2.45		1.93	1.35185
P63018	246	K	Heat shock cognate 71 kDa protein	215.08	_MVNHFIAEFK(ac)R_	-0.65757	1	2	717.372	0.9	0.96	0.79	1.57	1.08	0.7	1.26415	0.453261
P63018	328	K	Heat shock cognate 71 kDa protein	89.011	_LDK(ac)SQIHDIVLVGGSTR_	-0.51271	1	3	627.346	1.05	0.57	0.87	1.05	1.24	1.21	1.40562	0.123757
P63018	524	K	Heat shock cognate 71 kDa protein	111.61	_MVQEAEK(ac)YK_	0.57778	1	2	584.289	1.43		1.34	1.87	1.36		1.16606	0.530523
P63039	91	K	60 kDa heat shock protein, mitochondrial	94.662	_YK(ac)NIGAK_	-0.37514	1	2	418.237		1.23	1.13	1.35	1.32	0.97	1.02825	0.819132
P63039	156	K	60 kDa heat shock protein, mitochondrial	86.497	_GVMLAVDAVIAELK(ac)K_	-1.5866	1	3	533.644	0.78	0.65	0.8	1	1.77	0.99	1.6861	0.183645
P63039	469	K	60 kDa heat shock protein, mitochondrial	100.02	_IGIEIIK(ac)R_	-3.0218	1	2	492.316	0.91	0.81	1.38	0.82	0.67	1.41	0.935484	0.827877
P63088	141	K	Serine/threonine-protein phosphatase PP1-gamma catalytic subunit	177.06	_IYGFYDECK(ac)R_	0.28933	1	2	696.816	1.02	1.06	0.84	1.11	1.03	0.94	1.05479	0.561314
P63088	238	K	Serine/threonine-protein phosphatase PP1-gamma catalytic subunit	71.888	_FLHK(ac)HDLDLICR_	1.2741	1	2	804.919					6
P63088	260	K	Serine/threonine-protein phosphatase PP1-gamma catalytic subunit	59.345	_AHQVVEDGYEFFAK(ac)R_	-2.2487	1	3	613.3		2.65			3.35		1.26415
P63102	3	K	14-3-3 protein zeta/delta	117.95	_MDK(ac)NELVQK(ac)AK_	1.1941	1	2	694.366	1.23	1.63		1.18	1.11	0.85	0.731935	0.266466
P63102	9	K	14-3-3 protein zeta/delta	117.95	_NELVQK(ac)AK_	0.17115	1	2	486.28	1.65	1.41		1.38	1.23	0.33	0.640523	0.231558
P63102	138	K	14-3-3 protein zeta/delta	76.073	_YLAEVAAGDDK(ac)K_	-0.27607	1	2	661.335	2.86	3.14
P63102	157	K	14-3-3 protein zeta/delta	62.648	_GIVDQSQQAYQEAFEISK(ac)K_	1.0578	1	3	737.702	3.1			2.9			0.935484
P63170	9	K	Dynein light chain 1, cytoplasmic	149.07	_AVIK(ac)NADMSEEMQQDSVECATQALEK_	3.4037	1	3	989.784	2.17	2.19	1.63
P63245	183	K	Guanine nucleotide-binding protein subunit beta-2-like 1	97.965	_VWNLANCK(ac)LK_	-3.2357	1	2	644.348	1	1.11	1.36	1.14		1.4	1.09798	0.562021
P63245	185	K	Guanine nucleotide-binding protein subunit beta-2-like 1	73.389	_LK(ac)TNHIGHTGYLNTVTVSPDGSLCASGGK_	1.2402	1	4	757.38		1.88	1.29		1.73	1.1	0.892744	0.73182
P63255	49	K	Cysteine-rich protein 1	70.145	_TLTSGGHAEHEGK(ac)PYCNHPCYSAMFGPK_	-1.0219	1	4	794.601	0.39	0.8	1.2	1.4	0.69	1.52	1.51046	0.309217
P63331	29	K	Serine/threonine-protein phosphatase 2A catalytic subunit alpha isoform	145.52	_QLSESQVK(ac)SLCEK_	-0.84549	1	2	789.396	1.45	1.57		1.6	1.38		0.986755	0.891507
P68101	141	K	Eukaryotic translation initiation factor 2 subunit 1	79.659	_TAWVFDDK(ac)YK_	-2.3881	1	2	657.822	1.94	1.37				2.69	1.62538
P68182	280	K	cAMP-dependent protein kinase catalytic subunit beta	79.659	_NLLQVDLTK(ac)R_	-0.79853	1	2	621.364		1.91	1.52	2.57			1.49854
P68255	49	K	14-3-3 protein theta	68.972	_NLLSVAYK(ac)NVVGGR_	-1.9208	1	2	766.433				6
P69060	198	K	N-acylneuraminate cytidylyltransferase	132.5	_EVTEPLNLNPAK(ac)R_	-0.66519	1	2	761.915		1.9	1.29		1.32	1.48	0.877743	0.637022
P69060	380	K	N-acylneuraminate cytidylyltransferase	132.64	_EVAYLGNEVSDEECLK(ac)R_	0.076285	1	2	1026.98	6
P69897	58	K	Tubulin beta-5 chain	125.67	_ISVYYNEATGGK(ac)YVPR_	0.56628	1	2	929.97	0.52	0.92	1.69	0.85	1.44	0.59	0.920128	0.855122
P70473	58	K	Alpha-methylacyl-CoA racemase	113.26	_SLALDLK(ac)R_	-0.42629	1	2	479.29	0.99	1.01	0.76	1.23	1.22	0.8	1.17754	0.386256
P70541	289	K	Translation initiation factor eIF-2B subunit gamma	76.221	_DK(ac)WEDLSR_	0.59384	1	2	545.762		6
P70582	451	K	Nuclear pore complex protein Nup54	43.518	_MQNHFGAVK(ac)SEEK_	-0.40109	1	3	516.249				6
P70615	109	K	Lamin-B1	113.62	_LQIELGK(ac)FK_	0.0043119	1	2	559.334	0.93	0.88	1.08	1.17	0.91	1.03	1.07612	0.490295
P70615	134	K	Lamin-B1	108.56	_ESDLSGAQIK(ac)LR_	-0.077783	1	2	679.867	1.45	1.27	0.9	1.18	1.2		0.986188	0.927473
P70615	532	K	Lamin-B1	178.15	_VVLK(ac)NSQGEEVAQR_	0.87419	1	2	799.928	0.54	1.2	0.9	1.28	1.24	0.84	1.27273	0.373028
P70619	33	K	Glutathione reductase (Fragment)	179.79	_VM(ox)WNTAVHSEFIHDHVDYGFQNCK(ac)SK_	-0.60076	1	4	802.616	1.42	1.41	0.9	0.76	0.98	0.53	0.608579	0.0915825
P81155	73	K	Voltage-dependent anion-selective channel protein 2	126.71	_VSGTLETK(ac)YK_	-0.81411	1	2	584.316	0.97	1.12	1.12	1.18	0.86	0.75	0.869159	0.396576
P81155	75	K	Voltage-dependent anion-selective channel protein 2	185.95	_YK(ac)WCEYGLTFTEK_	-0.46531	1	3	589.608	1.15	0.82	0.78	1.28	1.01	0.95	1.17818	0.352738
P81155	121	K	Voltage-dependent anion-selective channel protein 2	173.06	_LTFDTTFSPNTGK(ac)K_	1.562	1	2	799.907				6
P81155	278	K	Voltage-dependent anion-selective channel protein 2	139.34	_LTLSALVDGK(ac)SFNAGGHK_	1.0848	1	3	619.667	0.95	1.26	0.83	0.96	0.74	1.26	0.973684	0.899426
P81377	24	K	cAMP-dependent protein kinase type I-beta regulatory subunit	66.246	_GCEMYVQK(ac)HGIQQVLK_	1.0294	1	3	653.997	6
P81377	367	K	cAMP-dependent protein kinase type I-beta regulatory subunit	56.205	_VLGPCSEILK(ac)R_	-0.98357	1	2	657.366
P81795	449	K	Eukaryotic translation initiation factor 2 subunit 3	106.36	_RVEK(ac)HWR_	1.1472	1	3	351.53	6
P82995	490	K	Heat shock protein HSP 90-alpha	48.899	_ENQK(ac)HIYFITGETK_	1.1515	1	3	583.965		3.14	2.86
P83868	33	K	Prostaglandin E synthase 3	111.86	_DVNVNFEK(ac)SK_	-1.2687	1	2	611.309			3.19		2.81		0.880878
P83868	65	K	Prostaglandin E synthase 3	97.384	_HLNEIDLFHCIDPNDSK(ac)HK_	2.4067	1	4	594.287	0.72	1.12	0.83	1.6	1.02	0.72	1.25094	0.49314
P83871	3	K	PHD finger-like domain-containing protein 5A	115.29	_(ac)AK(ac)HHPDLIFCR_	0.90795	1	2	739.372	0.93	0.95	0.94	1.06	0.99	1.13	1.12766	0.0943162
P83941	32	K	Transcription elongation factor B polypeptide 1	63.966	_LISSDGHEFIVK(ac)R_	0.78758	1	3	514.947			6
P84079	36	K	ADP-ribosylation factor 1	73.665	_TTILYK(ac)LK_	1.9541	1	2	511.318			6
P84100	80	K	60S ribosomal protein L19	99.919	_HMGIGK(ac)R_	-0.095349	1	2	420.729	1.25		1.62	1.5	1.62		1.08711	0.620653
P84245	10	K	Histone H3.3	140.45	_K(ac)STGGK(ac)APR_	-0.70462	1	2	493.275	1.35	1.66	0.59	1.12	0.76	0.53	0.669444	0.35065
P84245	15	K	Histone H3.3	140.45	_STGGK(ac)APR_	-2.3465	1	2	408.222	1.36	1.66	0.65	1.08	0.74	0.51	0.634877	0.279742
P84245	19	K	Histone H3.3	170.47	_K(ac)QLATK(ac)AAR_	-2.9654	1	2	535.819	1.25	0.84	0.87	1.16	0.88	1	1.02703	0.873265
P84245	24	K	Histone H3.3	170.47	_QLATK(ac)AAR_	-0.88224	1	2	450.767	1.13	0.86	0.98	1.14	0.92	0.96	1.01684	0.879834
P84245	28	K	Histone H3.3	113.61	_K(ac)SAPSTGGVK(ac)K_	0.92494	1	2	572.322	1.3	1.14	0.72		1.4	1.44	1.3481	0.1665
P84245	37	K	Histone H3.3	113.61	_K(ac)SAPSTGGVK(ac)K_	0.92494	1	2	572.322	1.3	1.14	0.72		1.4	1.44	1.3481	0.1665
P84245	57	K	Histone H3.3	135.86	_YQK(ac)STELLIR_	0.28517	1	2	646.864	0.96	1.13	0.96	1.1	0.77	1.08	0.967213	0.800472
P84245	80	K	Histone H3.3	118.9	_EIAQDFK(ac)TDLR_	1.5213	1	2	689.354			1.19	2.1	1.63	1.08	1.34734
P84586	147	K	RNA-binding motif protein, X chromosome retrogene-like	117.7	_GPLPVK(ac)R_	0.049885	1	2	404.756	1.15	1.3	0.78	1.06	0.85	0.86	0.857585	0.43646
P85834	91	K	Elongation factor Tu, mitochondrial	109	_K(ac)YEEIDNAPEER_	0.99902	1	2	767.855		2.75	3.25
P85834	234	K	Elongation factor Tu, mitochondrial	148.28	_DPELGVK(ac)SVQK_	0.60269	1	2	621.34	1.04	1.07	0.87	1.17	0.96	0.89	1.01342	0.905279
P85834	311	K	Elongation factor Tu, mitochondrial	54.281	_TVVTGIEMFHK(ac)SLER_	0.7808	1	3	596.982
P85970	77	K	Actin-related protein 2/3 complex subunit 2	82.202	_ELQAHGADELLK(ac)R_	0.96678	1	3	507.939	0.79	1.34	0.67	1.27	1.16	0.77	1.14286	0.632332
P97536	574	K	Cullin-associated NEDD8-dissociated protein 1	67.704	_DLFTCTIK(ac)R_	-0.20536	1	2	598.311		6
P97536	586	K	Cullin-associated NEDD8-dissociated protein 1	88.021	_AADIDQEVK(ac)ER_	-2.0357	1	2	658.328	1.84	2.05	2.11
P97536	620	K	Cullin-associated NEDD8-dissociated protein 1	143.12	_LK(ac)NEITR_	1.2593	1	2	458.267		1.38		1.6	1.57	1.45	1.11594
P97564	780	K	Glycerol-3-phosphate acyltransferase 1, mitochondrial	94.281	_NVAVYAESATYCLVK(ac)NAVK_	3.0813	1	3	714.702			2.12	2.4	1.48		0.915094
P97690	105	K	Structural maintenance of chromosomes protein 3	148.08	_VIGAK(ac)K(ac)DQYFLDK_	-1.5869	1	2	804.935	0.13	1.2	1.22	1.22	1.14	1.1	1.35686	0.488572
P97690	106	K	Structural maintenance of chromosomes protein 3	148.08	_VIGAK(ac)K(ac)DQYFLDK_	-1.5869	1	2	804.935	0.13	1.2	1.22	1.22	1.14	1.1	1.35686	0.488572
P97690	459	K	Structural maintenance of chromosomes protein 3	81.784	_YYEVK(ac)NK_	-0.1733	1	2	493.253		6
P97700	162	K	Mitochondrial 2-oxoglutarate/malate carrier protein	106.4	_GYK(ac)NVFNALIR_	-1.1909	1	2	668.872	0.84	0.94	0.95	1.31	0.77	1.19	1.1978	0.386652
Q00566	210	K	Methyl-CpG-binding protein 2	99.283	_AAASEGVQVK(ac)R_	0.43179	1	2	579.317		1.87	1.59	1.37	1.17		0.734104	0.128714
Q00972	192	K	[3-methyl-2-oxobutanoate dehydrogenase [lipoamide]] kinase, mitochondrial	88.596	_YFLDK(ac)TLTSR_	2.5965	1	2	643.343	0.7	0.95	0.64	1.46	1.3	0.95	1.62009	0.0675024
Q00981	135	K	Ubiquitin carboxyl-terminal hydrolase isozyme L1	95.926	_CFEK(ac)NEAIQAAHDSVAQEGQCR_	0.80593	1	3	864.052	2.27	2.06	1.67
Q01205	268	K	Dihydrolipoyllysine-residue succinyltransferase component of 2-oxoglutarate dehydrogenase complex, mitochondrial	86.205	_HK(ac)DAFLK(ac)K_	1.4213	1	3	357.538	1.74		1.55	2.71			1.64742
Q02253	52	K	Methylmalonate-semialdehyde dehydrogenase [acylating], mitochondrial	78.113	_FVESK(ac)SDK_	0.6299	1	2	491.248	1.77			2.45		1.78	1.19492
Q02253	55	K	Methylmalonate-semialdehyde dehydrogenase [acylating], mitochondrial	121.26	_SDK(ac)WIDIHNPATNEVVGR_	2.0543	1	3	698.352	0.93	0.93	0.79	1.34	1.06	0.94	1.26038	0.18243
Q02253	76	K	Methylmalonate-semialdehyde dehydrogenase [acylating], mitochondrial	182.17	_VPQSTK(ac)AEMEAAVAACK_	-0.50475	1	2	916.948	0.78	1.1	1.11	1.19	0.95	0.88	1.01003	0.947806
Q05683	286	K	Glutamate decarboxylase 2	86.497	_LIAFTSEHSHFSLK(ac)K_	-0.82414	1	3	596.321	1.2	0.87	0.92	1.11	0.88	1.01	1.00334	0.97978
Q05962	23	K	ADP/ATP translocase 1	140.35	_DFLAGGIAAAVSK(ac)TAVAPIER_	0.48415	1	3	700.388	2.92	3.08
Q05962	166	K	ADP/ATP translocase 1	115.49	_IFK(ac)SDGLK_	0.35315	1	2	475.271	2.06			1.99	1.95		0.956311
Q06647	51	K	ATP synthase subunit O, mitochondrial	123.28	_YATALYSAASK(ac)QK_	1.0355	1	3	481.921	1.07	0.76	0.79	1.4	0.77	1.21	1.29008	0.315227
Q06647	192	K	ATP synthase subunit O, mitochondrial	100.38	_IGEK(ac)YVDMSAK_	2.5925	1	2	641.821	1.55	1.66	1.46			1.34	0.860814
Q06647	199	K	ATP synthase subunit O, mitochondrial	75.652	_YVDM(ox)SAK(ac)SK_	0.61086	1	2	543.76		5.11				0.89	0.174168
Q07116	256	K	Sulfite oxidase, mitochondrial	53.168	_FPK(ac)HEVTVTLQCAGNR_	0.68238	1	3	633.656				3.05		2.95
Q07936	227	K	Annexin A2	68.676	_SVCHLQK(ac)VFER_	-0.64793	1	3	482.25			6
Q07936	313	K	Annexin A2	75.018	_KYGK(ac)SLYYFIQQDTK_	-0.74145	0.862711	3	642	2.83			3.17			1.12014
Q08163	70	K	Adenylyl cyclase-associated protein 1	97.095	_EIGGDVQK(ac)HAEMVHTGLK_	0.36336	1	4	498.506	0.75	1.14	1.06	0.86	0.71	1.48	1.0339	0.907615
Q08163	80	K	Adenylyl cyclase-associated protein 1	122.97	_HAEMVHTGLK(ac)LER_	0.62995	1	3	521.608	1.5	1.43	1.18	0.95	0.94		0.689781	0.04812
Q08163	411	K	Adenylyl cyclase-associated protein 1	122.69	_VPTISINK(ac)TDGCHAYLSK_	-0.54036	1	3	682.682	0.89	1.15	0.99	1.11	0.95	0.91	0.980198	0.8476
Q08415	439	K	Kynurenine--oxoglutarate transaminase 1, mitochondrial	94.688	_DK(ac)ATLQAMDER_	1.8074	1	2	660.317				3.7	2.3
Q09073	23	K	ADP/ATP translocase 2	170.38	_DFLAGGVAAAISK(ac)TAVAPIER_	3.8738	1	3	700.388	1.11	1.23	1.12	0.93	0.76	0.85	0.734104	0.00915976
Q09073	92	K	ADP/ATP translocase 1	124.16	_YFPTQALNFAFK(ac)DK_	-1.6161	1	2	866.441	1.23	0.93	0.73	1.24	1	0.87	1.07612	0.70808
Q09073	105	K	ADP/ATP translocase 2	107.11	_QIFLGGVDK(ac)R_	-0.69811	1	2	587.833	1.63	1.51	1.51			1.35	0.870968
Q09073	163	K	ADP/ATP translocase 2	145.46	_GLGDCLVK(ac)IYK_	-0.68826	1	2	654.355	1.05	0.79	1.01	1.51	1	0.63	1.10175	0.747334
Q09073	166	K	ADP/ATP translocase 2	122.19	_IYK(ac)SDGIK_	0.2952	1	2	483.269	1.01	1.04	1.03	1.2	1	0.72	0.948052	0.73874
Q09073	272	K	ADP/ATP translocase 1	108.68	_AFFK(ac)GAWSNVLR_	-1.0538	1	2	719.386	1.19	1.16	1	1.12	0.67	0.87	0.79403	0.212707
Q10758	295	K	Keratin, type II cytoskeletal 8	101.05	_YEELQTLAGK(ac)HGDDLR_	-0.35869	1	3	629.646	1.13	1.03	0.98	1.25	0.86	0.75	0.910828	0.606826
Q10758	304	K	Keratin, type II cytoskeletal 8	92.445	_SK(ac)TEISEMNR_	1.1345	1	2	618.798	1.87	1.8	1.2			1.14	0.702259
Q1HCL7	285	K	NAD kinase 2, mitochondrial	110.04	_ASYYEISVDDGPWEK(ac)QK_	1.6575	1	2	1028.98	6
Q1HCL7	287	K	NAD kinase 2, mitochondrial	106.38	_QK(ac)SSGLNLCTGTGSK_	1.294	1	2	790.391	1.25	1.08	1.26	1.21	0.91	0.28	0.668524	0.282788
Q1JU68	775	K	Eukaryotic translation initiation factor 3 subunit A	64.103	_QSVYEEK(ac)LK_	0.046397	1	2	583.309
Q2TA68	228	K	Dynamin-like 120 kDa protein, mitochondrial	77.191	_IDQLQEELLHTQLK(ac)YQR_	1.6195	1	3	733.059					6
Q2TA68	579	K	Dynamin-like 120 kDa protein, mitochondrial	73.927	_FNLETEWK(ac)NNYPR_	0.92964	1	2	876.921		6
Q2TA68	596	K	Dynamin-like 120 kDa protein, mitochondrial	101.32	_ELDRNELFEK(ac)AK_	0.60516	1	2	767.399	0.49	1.78	1.53	0.53	1.22	0.45	0.578947	0.326506
Q3B7D1	306	K	Ubiquitin-conjugating enzyme E2 Z	89.506	_LHLQGQTMQDPFGEK(ac)R_	-0.18266	1	3	642.988		1.88	1.39	1.23	1.5		0.834862	0.460077
Q3B7T6	101	K	CTD nuclear envelope phosphatase 1	47.187	_VVIDK(ac)HPVR_	0.97827	1	3	368.889					6
Q3B8N9	271	K	Biphenyl hydrolase-like (Serine hydrolase)	43.03	_LHLMPEGK(ac)HNLHLR_	2.0924	1	3	579.651		6
Q3KR86	295	K	MICOS complex subunit Mic60 (Fragment)	88.075	_LHSMIVDLDSVVK(ac)K_	-0.22987	1	3	542.636		1.93	1.7		2.38		1.31129
Q3KRE0	490	K	ATPase family AAA domain-containing protein 3	129.05	_MYFDK(ac)YVLKPATEGK_	1.4149	0.999995	2	916.469	1.2	0.85	1.12	1.27	1.57		1.34385	0.186605
Q3KRE2	109	K	Methyltransferase like 7A	87.942	_FLFK(ac)SVAENR_	-1.2332	1	2	626.838	1.57		2.48			1.95	0.962963
Q3KRE2	219	K	Methyltransferase like 7A	108.56	_TLEQASFSK(ac)LK_	0.21088	1	2	647.356	1.22		1.06	1.36	1.15	1.22	1.09064	0.407079
Q3MHS9	199	K	Chaperonin containing Tcp1, subunit 6A (Zeta 1)	61.235	_HK(ac)SETDTSLIR_	0.12697	1	3	443.565	3.24					2.76	0.851852
Q3SWT6	475	K	Serine/threonine-protein phosphatase with EF-hands 1	66.056	_K(ac)TDLINAFELR_	-2.6811	1	2	681.375						6
Q498C9	31	K	Protein Zfp207	52.255	_ILIQHQK(ac)AK_	-2.479	1	3	374.233				3.65	2.35
Q498D5	209	K	Regulator of microtubule dynamics protein 2	59.67	_MESFELLCDHK(ac)EK_	0.58009	1	3	569.929			6
Q499N5	182	K	Acyl-CoA synthetase family member 2, mitochondrial	113.22	_QFK(ac)TQQYYNILK_	1.9313	1	2	808.428	0.99	0.8	1.38	1.01	0.96	0.86	0.892744	0.579367
Q4AEF8	317	K	Coatomer subunit gamma-1	109.23	_VAMK(ac)HPSAVTACNLDLENLVTDSNR_	0.18138	1	3	933.125	1.3	1.23		1.19	1.21	1.06	0.911726	0.153102
Q4AEF8	389	K	Coatomer subunit gamma-1	88.561	_VVVVQAISALCQK(ac)YPR_	1.5839	1	3	625.017	0.96	1.01	1.21	1.27	0.67	0.88	0.886792	0.579664
Q4AEF8	538	K	Coatomer subunit gamma-1	86.944	_ATFYLNVLEQK(ac)QK_	0.85326	1	2	812.441		2.28				3.72	1.63158
Q4FZT0	250	K	Stomatin-like protein 2, mitochondrial	103.41	_AEQINQAAGEASAVLAK(ac)AK_	0.074766	1	3	638.009	1.49			2.61	1.9		1.51342
Q4FZT2	30	K	Protein phosphatase methylesterase 1	59.163	_LPSRPPLPGSGGSQSGAK(ac)MR_	-2.3568	1	3	674.69	6
Q4G009	52	K	Malignant T-cell-amplified sequence 1	111.95	_KDPVK(ac)IVR_	-1.6862	1	2	498.814				6
Q4G061	347	K	Eukaryotic translation initiation factor 3 subunit B	85.813	_GIALWGGDK(ac)FK_	-0.17175	1	2	617.335			2.78	3.22			1.15827
Q4G069	287	K	Regulator of microtubule dynamics protein 1	50.286	_AK(ac)SYPAHTEEDK_	1.7683	1	3	473.225				6
Q4KLL0	265	K	Transcription elongation factor A protein 1	165.64	_TGGTQTDLFTCGK(ac)CK_	0.342	1	2	858.39	1.18	1.14	0.71	0.92	1.17	0.88	0.980198	0.915973
Q4KLL7	53	K	Protein Vps4b	103.26	_YEAQGDK(ac)AK_	0.80711	1	2	526.256			1.12	2.62	2.26		2.17857
Q4KLN7	14	K	ADP-ribosylation factor GTPase-activating protein 3	64.191	_QDILAIFK(ac)R_	0.85905	1	2	573.337
Q4KLN7	281	K	ADP-ribosylation factor GTPase-activating protein 3	56.548	_LAYK(ac)DLEIHK_	2.0896	1	3	424.571	1.04	1.17		1.28	1.15	1.36	1.14329	0.189994
Q4KLP0	800	K	Probable 2-oxoglutarate dehydrogenase E1 component DHKTD1, mitochondrial	83.692	_PVIGDSSVDPK(ac)NVK_	1.4565	1	2	748.901		1.31	1.08	1.17	1.44	0.99	1.00418	0.978977
Q4KLP0	803	K	Probable 2-oxoglutarate dehydrogenase E1 component DHKTD1, mitochondrial	89.301	_NVK(ac)TLIFCSGK_	0.53709	1	2	654.853			2.08	2.17	1.75		0.942308
Q4KLP0	818	K	Probable 2-oxoglutarate dehydrogenase E1 component DHKTD1, mitochondrial	133.12	_HFYALLK(ac)QR_	-3.1375	1	3	406.565	1.35	1.18	1.23	0.53	0.49	1.22	0.595745	0.160939
Q4KLZ6	525	K	Bifunctional ATP-dependent dihydroxyacetone kinase/FAD-AMP lyase (cyclizing)	103.76	_AVK(ac)SAEAAAEATK_	-0.95812	1	2	644.841	2.02	2.07		1.91			0.933985
Q4KM49	26	K	Tyrosine--tRNA ligase, cytoplasmic	91.62	_NLQEVLGEEK(ac)LK_	1.9008	1	2	721.398			6
Q4KM49	146	K	Tyrosine--tRNA ligase, cytoplasmic	123.95	_LSSLVTQHDAK(ac)K_	-1.9563	1	3	456.921		3.04	1.45			1.52	0.67706
Q4KM49	380	K	Tyrosine--tRNA ligase, cytoplasmic	48.288	_ILSVEK(ac)HPDADSLYVEK_	2.3863	1	3	662.346	6
Q4KM65	23	K	Cleavage and polyadenylation specificity factor subunit 5	181.76	_GVNQFGNK(ac)YIQQTK_	0.16337	1	3	556.29	1.17	0.88	0.7	1.07	1.23	0.95	1.18182	0.366493
Q4KM73	55	K	UMP-CMP kinase	61.524	_KNPDSQYGELIEK(ac)YIK_	0.94352	0.999999	3	656.342				6
Q4KM73	106	K	UMP-CMP kinase	126.77	_NQDNLQGWNK(ac)TMDGK_	0.74304	1	2	895.91	2.06	1.43			1.12	1.39	0.719198	0.340287
Q4QQS8	92	K	Nuclear pore complex protein Nup85	94.465	_LEEELSGK(ac)SR_	0.79047	1	2	595.307						6
Q4QQV3	63	K	Protein FAM162A	48.044	_VPLHK(ac)PTDFEK_	0.33256	1	3	451.578		6
Q4QQV4	418	K	Dead end homolog 1 (Zebrafish)	84.759	_TTETQVLVASAQK(ac)K_	-0.59784	1	2	773.428	3.21					2.79	0.869159
Q4QQW4	412	K	Histone deacetylase 1	85.807	_ISICSSDK(ac)R_	0.87646	1	2	554.277				3.45	2.55
Q4QRB4	58	K	Tubulin beta-3 chain	108.63	_ISVYYNEASSHK(ac)YVPR_	-1.204	1	3	652.327	1.03	0.9	0.63	1.42	1.01	1.02	1.34766	0.174466
Q4V7C7	244	K	Actin-related protein 3	132.17	_EFNK(ac)YDTDGSK_	0.52739	1	2	673.299	1.45	2.03	1.73			0.79	0.454894
Q4V7C7	317	K	Actin-related protein 3	125.39	_RPLYK(ac)NIVLSGGSTMFR_	0.16152	1	3	661.028	1.03	0.8	1.2	1.06	0.88	1.03	0.980198	0.886663
Q4V7D6	100	K	NIF3-like protein 1	111.06	_PMK(ac)HITWK_	-1.0426	1	3	361.532	1.01	1.14		1.59	1.55	0.71	1.1938	0.546373
Q4V8C2	632	K	Centromere/kinetochore protein zw10 homolog	73.665	_QVLHQLK(ac)R_	0.45945	1	2	532.322		6
Q4V8F5	109	K	Transcriptional adapter 3	98.943	_LEGK(ac)TGHGPGPGPGR_	-0.17072	1	3	486.92	1.03	1.21	1.09	1	0.89	0.79	0.804805	0.0556086
Q4V8H5	23	K	Aspartyl aminopeptidase	90.37	_ELIK(ac)FVNR_	0.82765	1	2	530.811			6
Q4VSI4	915	K	Ubiquitin carboxyl-terminal hydrolase 7	110.44	_EEEITLYPDK(ac)HGCVR_	-0.97116	1	3	629.968	1.21	1.03	1.19	0.93	0.99	0.64	0.746356	0.0972418
Q561S0	122	K	NADH dehydrogenase [ubiquinone] 1 alpha subcomplex subunit 10, mitochondrial	173.25	_FYDNPK(ac)SNDGNSYR_	-1.0605	1	3	573.585	1.15		0.79	1.95	1.53	0.59	1.39863	0.451914
Q561S0	191	K	NADH dehydrogenase [ubiquinone] 1 alpha subcomplex subunit 10, mitochondrial	80.69	_QCVDHYNEIK(ac)R_	-0.81408	1	3	501.905	1.2		0.82	1.55	0.99	1.45	1.31683	0.317036
Q562B5	92	K	Serine/threonine-protein phosphatase PGAM5, mitochondrial	157.58	_LDHYK(ac)AK_	1.9093	1	2	458.748	1.68	2.25	0.57		0.98	0.52	0.5	0.270997
Q569C2	55	K	LRP2-binding protein	80.688	_K(ac)GDAMAYFLR_	1.254	1	2	607.305	2.71		3.29
Q5BJY9	91	K	Keratin, type I cytoskeletal 18	114.39	_VK(ac)NLETENR_	0.72024	1	2	572.801	1.34	1.22	0.8		1.65	0.99	1.17857	0.65654
Q5BJY9	124	K	Keratin, type I cytoskeletal 18	140.53	_DWGHYFK(ac)TIEDLR_	0.11737	1	3	574.614				6
Q5BJZ3	55	K	Nicotinamide nucleotide transhydrogenase	132.51	_PGIPYK(ac)QLTVGVPK_	-0.47621	1	2	769.951	0.75	0.57	0.72	1.29	1.44	1.23	1.94118	0.00165341
Q5BJZ3	70	K	Nicotinamide nucleotide transhydrogenase	127.56	_EIFQNEK(ac)R_	0.96506	1	2	553.285	0.92	1	1.11	1.22	0.98	0.77	0.980198	0.897263
Q5BK32	68	K	FAS-associated factor 2	137.68	_AHPVFYQGTYSQALSDAK(ac)R_	0.38052	1	3	727.696			3.26			2.74	0.840491
Q5BK63	370	K	NADH dehydrogenase [ubiquinone] 1 alpha subcomplex subunit 9, mitochondrial	71.879	_WLSSEIEETK(ac)PAK_	0.77899	1	2	780.401		2.59			3.41		1.3166
Q5EB81	46	K	NADH-cytochrome b5 reductase 1	100.43	_RPQVTLQDPDEK(ac)YLLR_	-1.095	1	3	671.697		1.75		2.25	2		1.21429
Q5FVC7	687	K	Arf-GAP with coiled-coil, ANK repeat and PH domain-containing protein 2	173.87	_GPLHHATVLGHTGQVCLFLK(ac)R_	-0.77447	1	4	596.576	1.31	1.11	0.95	1.27	0.64	0.72	0.780415	0.350082
Q5FVQ8	657	K	NLR family member X1	139.48	_NLDALENAQAIK(ac)K_	0.11697	1	2	735.402	1.08	1.22	0.88	1.24	0.84	0.75	0.889937	0.557536
Q5I0E7	71	K	Transmembrane emp24 domain-containing protein 9	82.645	_TQLYDK(ac)QR_	0.89324	1	2	547.285			6
Q5I0K3	55	K	Citrate lyase subunit beta-like protein, mitochondrial	96.745	_AVLYVPGNDEK(ac)K_	-0.051402	1	2	687.867	1.06	1.07	0.89	1.05	1.1	0.83	0.986755	0.902448
Q5M7U6	299	K	Actin-related protein 2	168.86	_SEFYK(ac)HIVLSGGSTMYPGLPSR_	0.56638	1	3	823.414	0.78	1.12	0.95	1.15	1.06	0.94	1.10526	0.444242
Q5M7V8	468	K	Thyroid hormone receptor-associated protein 3	49.081	_SGK(ac)WESLHAGK_	0.96314	1	3	414.547				2.73	3.27
Q5M7V8	476	K	Thyroid hormone receptor-associated protein 3	74.077	_WESLHAGK(ac)EK_	-0.17053	1	2	613.812	1.97	2.61	1.13			0.29	0.152364
Q5M7V8	555	K	Thyroid hormone receptor-associated protein 3	142.45	_GDFSSGK(ac)SSFSITR_	0.24625	1	2	759.365	1.28	1.15	0.95	1.03	0.82	0.76	0.772189	0.113349
Q5M875	58	K	17-beta-hydroxysteroid dehydrogenase 13	72.2	_LTAYEFAK(ac)QK_	1.1694	1	2	620.832				2.96	3.04
Q5M875	70	K	17-beta-hydroxysteroid dehydrogenase 13	94.569	_LVLWDISK(ac)HGVEETAAK_	-0.17091	1	3	646.683	1.06	0.66	1.67	1.16	0.96	0.5	0.772861	0.512712
Q5M875	79	K	17-beta-hydroxysteroid dehydrogenase 13	54.198	_HGVEETAAK(ac)CR_	0.94849	1	3	433.875				3.23	2.77
Q5M875	208	K	17-beta-hydroxysteroid dehydrogenase 13	103.88	_ALTAELDTLGK(ac)TGIK_	-1.5405	1	2	786.946	6
Q5M949	48	K	Nipsnap homolog 3A (C. elegans)	224.67	_TYSLKPSK(ac)TNAFLQNFQK_	-0.027276	0.999371	3	719.716	1.04	0.84	1.14	1.28	0.92	0.8	0.993377	0.970801
Q5M949	166	K	Nipsnap homolog 3A (C. elegans)	115.34	_PGGPALWGDAFK(ac)R_	-0.024612	1	2	707.367	1.06	0.79	1.17	1.4	0.91	0.66	0.983444	0.950017
Q5M965	68	K	Probable tRNA(His) guanylyltransferase	48.091	_FAEK(ac)HNFAK_	0.32005	1	3	378.529			6
Q5M9F6	150	K	5-formyltetrahydrofolate cyclo-ligase	78.513	_GK(ac)GYYDTYLK_	-0.051545	1	2	625.309	0.84	0.88	0.92	1.16	1.11	1.1	1.27652	0.00145144
Q5PPJ6	721	K	Leucyl-tRNA synthetase	88.781	_MSK(ac)STGNFLTLSQAVDK_	-0.50809	1	2	934.975			2.16	3.84			1.77778
Q5PPN7	129	K	Coiled-coil domain-containing protein 51	180.19	_EDLEAQQTK(ac)LK_	0.4325	1	2	672.854	1.24	1.09	0.82	0.83	0.98	1.04	0.904762	0.52114
Q5PPN7	162	K	Coiled-coil domain-containing protein 51	113.89	_MLQEEK(ac)R_	1.6188	1	2	488.25	2.35	1.92				1.73	0.810304
Q5RKH5	74	K	Phosphorylase kinase, beta	63.376	_STMLTYQSPTTGLFPTK(ac)TCGGDQK_	-0.68713	1	3	887.756				6
Q5RKI0	95	K	WD repeat-containing protein 1	83.243	_EHILK(ac)YEYQPFAGK_	-3.1735	1	3	588.97	1.91	1.24	1.02			1.82	1.30935
Q5RKI0	115	K	WD repeat-containing protein 1	110.39	_DIAWTEDSK(ac)R_	-0.69978	1	2	631.804		2.56	1.9			1.55	0.695067
Q5RKI0	256	K	WD repeat-containing protein 1	97.057	_AHDGGIYAISWSPDSTHLLSASGDK(ac)TSK_	0.21664	1	4	736.608	1.17	1.27	1.26	0.87	0.9	0.54	0.624324	0.0481812
Q5RKI8	245	K	ATP-binding cassette sub-family B member 8, mitochondrial	134.04	_LTTDVQEFK(ac)SSFK_	1.6596	1	2	786.401		1	1.13	1.24	1.18	1.44	1.20814	0.120227
Q5U1X1	103	K	Oligoribonuclease, mitochondrial	103.89	_EHHGK(ac)SGLTK_	-2.8015	1	3	379.2	1.57	1.05	1.4	1.02	0.96		0.738806	0.145112
Q5U1X1	153	K	Oligoribonuclease, mitochondrial	54.343	_FLDK(ac)HMPQFMK_	0.50136	1	3	488.577					6
Q5U1X1	160	K	Oligoribonuclease, mitochondrial	104.82	_HMPQFMK(ac)HLHYR_	0.5802	1	3	556.275	1.13	1.11	0.6	1.39	0.79	0.98	1.11268	0.689094
Q5U1X1	173	K	Oligoribonuclease, mitochondrial	88.101	_IIDVSTVK(ac)ELCR_	-1.086	1	2	737.9	3.02		2.98
Q5U2Q3	176	K	Ester hydrolase C11orf54 homolog	78.149	_VIEVQAK(ac)K_	-1.004	1	2	478.792		6
Q5U2T9	441	K	FK506 binding protein 5	96.773	_K(ac)HESQTMGEGK(ac)AEGHV_	0.021426	1	3	603.613	6
Q5U2T9	451	K	FK506 binding protein 5	96.773	_K(ac)HESQTMGEGK(ac)AEGHV_	0.021426	1	3	603.613	6
Q5U2V8	253	K	ER membrane protein complex subunit 3	79.659	_DLHFEGMFK(ac)K_	0.13833	1	2	647.318			2.95		3.05		1.0339
Q5U2X6	288	K	Coiled-coil domain-containing protein 47	73.138	_EMQDLSEFCSDKPK(ac)SGAK_	0.21919	0.80814	3	700.319		6
Q5U2X8	102	K	Acyl-CoA thioesterase 9	155.99	_DK(ac)YLTVQNTVR_	0.048105	1	2	689.87	1.26	1.08	0.69	1.19	0.81	0.98	0.983498	0.938488
Q5U2X8	155	K	Acyl-CoA thioesterase 9	100.43	_IDMCK(ac)YSLSPEQDIK_	0.29478	1	2	934.942	1.59	1.27		0.9	0.96	1.28	0.731935	0.188937
Q5U2X8	292	K	Acyl-CoA thioesterase 9	90.827	_AVWMEDTK(ac)LK_	1.1383	1	2	631.826			6
Q5U2X8	294	K	Acyl-CoA thioesterase 9	89.43	_LK(ac)SLDICHPQER_	0.32957	1	2	769.393	1.2	1.05	0.73	1.03	0.91	1.09	1.01678	0.918737
Q5U2Y1	130	K	General transcription factor II-I	67.326	_ALGK(ac)STVVPVPYEK_	1.1818	1	2	765.432					6
Q5U2Z5	14	K	Cap-specific mRNA (nucleoside-2'-O-)-methyltransferase 1	65.043	_RTDPECTAPLK(ac)K_	-1.9852	1	3	486.585				6
Q5U3Z7	103	K	Serine hydroxymethyltransferase	72.607	_YSEGYPGK(ac)R_	-0.19211	1	2	549.764		2.66	1.19		2.15		1.11688
Q5U3Z7	181	K	Serine hydroxymethyltransferase	74.364	_IMGLDLPDGGHLTHGYMSDVK(ac)R_	-0.16609	1	4	614.303		2.05			1.93	2.02	0.963415
Q5U3Z7	367	K	Serine hydroxymethyltransferase	103.46	_NAQAMADALLK(ac)R_	0.20329	1	2	672.359	1.84		2.01			2.15	1.11688
Q5U3Z7	469	K	Serine hydroxymethyltransferase	83.045	_LQDFK(ac)SFLLK_	1.0669	1	2	640.866						6
Q5U3Z7	474	K	Serine hydroxymethyltransferase	97.957	_SFLLK(ac)DPETSQR_	-0.80614	1	2	731.88	0.85	0.91	1.57	0.88	0.89	0.89	0.798799	0.43506
Q5VLR5	303	K	BWK4	155.57	_GTINFLHADCDK(ac)FR_	2.0426	1	2	868.415	0.83	0.98	1.02		2.07	1.11	1.68551	0.404038
Q5XFX0	17	K	Transgelin-2	88.819	_EVQQK(ac)IEK_	0.56045	1	2	522.29				2.78	3.22
Q5XHY5	251	K	Threonine--tRNA ligase, cytoplasmic	76.073	_IHK(ac)NSSTYWEGK_	-0.80914	1	3	497.912	0.92	1.86		3.22			2.31655
Q5XHZ0	334	K	Heat shock protein 75 kDa, mitochondrial	131.35	_FILHYK(ac)TDAPLNIR_	0.51311	1	3	581.658	0.77	0.65	0.97	1.49	1.36	0.74	1.50209	0.219581
Q5XHZ0	426	K	Heat shock protein 75 kDa, mitochondrial	69.721	_LIK(ac)FFIDQSK_	-0.72927	1	2	640.866		2.78	3.22
Q5XI32	159	K	F-actin-capping protein subunit beta	77.137	_GCWDSIHVVEVQEK(ac)SSGR_	1.6149	1	3	705.669	2.07	1.91		2.02			1.01508
Q5XI34	280	K	Protein Ppp2r1a	108	_AVGPEITK(ac)TDLVPAFQNLM(ox)K_	-0.80121	1	3	744.064	1.05	1	1.05	1.24	0.66	1	0.935484	0.730792
Q5XI55	50	K	Peptide-N(4)-(N-acetyl-beta-glucosaminyl)asparagine amidase	99.442	_NPSDEK(ac)YR_	1.2936	1	2	525.746	1.59			1.5	1.73	1.17	0.922432
Q5XI64	96	K	Monoacylglycerol lipase ABHD6	48.896	_FLPK(ac)NLHLVCVDMPGHEGTTR_	-2.175	1	4	616.562	3.01	2.99
Q5XI73	127	K	Rho GDP-dissociation inhibitor 1	95.981	_EIVSGMK(ac)YIQHTYR_	0.82466	1	3	589.635	2.02			2.14	1.85		0.987624
Q5XI73	135	K	Rho GDP-dissociation inhibitor 1	80.098	_K(ac)GVKIDK_	-0.95242	0.993966	2	415.261	2.54	3.46
Q5XI73	141	K	Rho GDP-dissociation inhibitor 1	183.28	_IDK(ac)TDYMVGSYGPR_	0.01414	1	3	548.596	0.58	1.38	0.93	1.19	1.02	0.9	1.07612	0.788764
Q5XI73	178	K	Rho GDP-dissociation inhibitor 1	104.01	_GSYNIK(ac)SR_	0.74808	1	2	483.754	0.92	1.06	1.08	1.05	1.3	0.59	0.960784	0.867309
Q5XI77	253	K	Annexin	111.79	_DLK(ac)SELSGNFEK_	-1.2607	1	2	704.851	2.09		1.54	2.36			1.30028
Q5XI77	477	K	Annexin	106.39	_MYGK(ac)SLYHDITGDTSGDYR_	0.1392	1	3	741	0.89	1.07	0.85	0.96	1.2	1.03	1.13523	0.267045
Q5XI78	401	K	2-oxoglutarate dehydrogenase, mitochondrial	90.759	_AEQFYCGDTEGK(ac)K_	-1.4792	1	2	787.843	1.13	1	0.76	1.18	0.81	1.11	1.07266	0.678653
Q5XI78	947	K	2-oxoglutarate dehydrogenase, mitochondrial	67.418	_EAQK(ac)YPNAELAWCQEEHK_	-0.72236	1	3	758.348		3.33	2.67
Q5XI78	970	K	2-oxoglutarate dehydrogenase, mitochondrial	88.155	_NQGYYDYVK(ac)PR_	1.0738	1	2	722.846	0.82	0.94	1.14	0.97	0.98	1.14	1.06552	0.597143
Q5XIA5	378	K	Coenzyme A synthase	136.81	_LK(ac)NLGAYIIDSDHLGHR_	-0.80848	1	3	655.35	0.94	0.73	0.91	1.39	1.05	0.98	1.32558	0.14432
Q5XIB1	214	K	Protein TSSC4	82.452	_VVFTK(ac)PVR_	1.3356	1	2	494.303				6
Q5XIC0	60	K	Enoyl-CoA delta isomerase 2, mitochondrial	117.02	_KDPGNEVK(ac)LR_	-2.2537	1	2	599.333	0.79	0.74		2.29	1.29	0.89	1.94771	0.223401
Q5XIC0	88	K	Enoyl-CoA delta isomerase 2, mitochondrial	57.175	_PGVFDFVNK(ac)AK_	-1.6993	1	2	632.34
Q5XIC0	90	K	Enoyl-CoA delta isomerase 2, mitochondrial	78.326	_AK(ac)WDAWNALGSLPK_	-1.7866	1	2	799.92				6
Q5XIC0	158	K	Enoyl-CoA delta isomerase 2, mitochondrial	102.55	_ITFNRPSK(ac)K_	-0.48263	1	2	566.827	1.38	1.85		1.51	1.07	0.18	0.569659	0.226996
Q5XIE6	72	K	3-hydroxyisobutyryl-CoA hydrolase, mitochondrial	90.37	_QIYPQLK(ac)K_	0.90281	1	2	530.313	1.25	1.2	1.19	1.21		1.15	0.972527	0.454736
Q5XIE6	249	K	3-hydroxyisobutyryl-CoA hydrolase, mitochondrial	133.94	_SPSAEDVAGVLESYHAK(ac)SK_	-1.1011	1	3	673.001	1.72	1.52	0.97	1.79			1.27553
Q5XIH3	375	K	NADH dehydrogenase (Ubiquinone) flavoprotein 1	156.49	_LIEFYK(ac)HESCGQCTPCR_	-1.4148	1	3	742.996	1.89		1.13	1.79	1.2		0.990066	0.97811
Q5XIM9	272	K	T-complex protein 1 subunit beta	107.09	_VAEIEHAEK(ac)EK_	1.3012	1	3	442.23	1.94		0.45	2.03	0.27	1.32	1.00976	0.990898
Q5XIP6	200	K	Flap endonuclease 1	98.254	_HLTASEAK(ac)K_	1.8785	1	2	513.783			6
Q60587	189	K	Trifunctional enzyme subunit beta, mitochondrial	108.3	_MMLDLNK(ac)AK_	-2.2898	1	2	553.291	0.21	1.26	0.93	1.31	1.31	0.99	1.50417	0.322922
Q60587	202	K	Trifunctional enzyme subunit beta, mitochondrial	134.48	_LSLLTK(ac)FR_	2.1259	1	2	510.316				2.52	1.93	1.56
Q60587	244	K	Trifunctional enzyme subunit beta, mitochondrial	132.01	_MEQDK(ac)YALR_	-0.68815	1	2	598.292	1.35	1.47	0.09	1.5	1.36	0.23	1.06186	0.924824
Q60587	292	K	Trifunctional enzyme subunit beta, mitochondrial	125.97	_PSSLEQMAK(ac)LK_	-0.024917	1	2	637.345	1.47	2.18		1.14	1.21		0.643836	0.315919
Q60587	333	K	Trifunctional enzyme subunit beta, mitochondrial	78.516	_ALAMGYK(ac)PK_	-0.22901	1	2	510.781				6
Q62638	342	K	Golgi apparatus protein 1	53.237	_FEESMSEK(ac)CR_	-2.3365	1	2	672.782
Q62651	76	K	Delta(3,5)-Delta(2,4)-dienoyl-CoA isomerase, mitochondrial	120.87	_HVLHVQLNRPEK(ac)R_	-0.24946	1	4	417.742	0.86	1.47	0.52	0.99	0.75	1.4	1.10175	0.789966
Q62667	745	K	Major vault protein	88.075	_IEGEGSVLQAK(ac)LK_	0.7783	1	2	707.401	2.32	3.68
Q62812	1024	K	Myosin-9	81.632	_NK(ac)HEAMITDLEER_	1.9004	1	2	814.391		6
Q62812	1803	K	Myosin-9	107.09	_LQEMESAVK(ac)SK_	0.064219	1	2	646.332	1.2	1.1	0.77	1.12	0.87	0.94	0.954397	0.774597
Q62902	454	K	Protein ERGIC-53	107.29	_EHLHIVK(ac)R_	0.090518	1	3	358.545	1.34	2.4		1.58	0.68		0.604278	0.401161
Q62910	518	K	Synaptojanin-1	66.267	_VLK(ac)NMCENFYK_	0.15636	1	2	744.355			6
Q63083	176	K	Nucleobindin-1	62.055	_DLAQYDAAHHEEFK(ac)R_	0.57563	1	3	624.627						6
Q63151	392	K	Long-chain-fatty-acid--CoA ligase 3	77.072	_IYK(ac)NVMNK_	-0.6635	1	2	526.284
Q63159	196	K	Ubiquinone biosynthesis O-methyltransferase, mitochondrial	77.662	_SFDPVLDK(ac)R_	1.4349	1	2	559.796			6
Q63269	1111	K	Inositol 1,4,5-trisphosphate receptor type 3	83.948	_VIK(ac)SELDR_	-2.6987	1	2	501.285			6
Q63270	639	K	Cytoplasmic aconitate hydratase	105.25	_LYAWNPK(ac)STYIK_	-0.83433	1	2	763.406	1.04	0.96	1.45	1.23		1.33	1.11304	0.488699
Q63355	467	K	Unconventional myosin-Ic	74.524	_IICDLVEEK(ac)FK_	-2.6435	1	2	718.379		6
Q63362	36	K	NADH dehydrogenase [ubiquinone] 1 alpha subcomplex subunit 5	83.862	_ILDLLK(ac)HFPK_	-0.29464	1	2	633.384	0.97	0.7	0.71	1.55	0.88	1.19	1.52101	0.15395
Q63362	40	K	NADH dehydrogenase [ubiquinone] 1 alpha subcomplex subunit 5	121.09	_HFPK(ac)HAAYR_	-0.0094447	1	3	390.205	0.85	0.79	1.17	1.16	1.25	0.78	1.13523	0.534949
Q63396	68	K	Activated RNA polymerase II transcriptional coactivator p15	129.82	_DDNMFQIGK(ac)MR_	0.063822	1	2	698.821		1.15	1.37	1.11	0.93	1.45	0.92328	0.642616
Q63413	162	K	Spliceosome RNA helicase Ddx39b	121.5	_KDEEVLK(ac)K_	-0.18129	1	2	515.793			6
Q63413	188	K	Spliceosome RNA helicase Ddx39b	93.162	_SLNLK(ac)HIK_	0.85121	1	2	497.806			6
Q63413	268	K	Spliceosome RNA helicase Ddx39b	61.409	_LTLHGLQQYYVK(ac)LK_	0.22146	1	3	582.67			1.96		1.77	2.27	1.03061
Q63475	882	K	Receptor-type tyrosine-protein phosphatase N2	77.776	_SFYLK(ac)NLQTNETR_	-1.7109	1	2	828.423				6
Q63644	718	K	Rho-associated protein kinase 1	79.659	_SVAMCEMEK(ac)K_	-1.2573	1	2	627.78			6
Q63716	35	K	Peroxiredoxin-1	69.721	_DISLSDYK(ac)GK_	-0.52963	1	2	584.298
Q63716	168	K	Peroxiredoxin-1	100.02	_LVQAFQFTDK(ac)HGEVCPAGWK_	-0.97646	1	3	787.388	1.03	1.03	1.21	1.18	0.94	0.6	0.831804	0.393624
Q64057	94	K	Alpha-aminoadipic semialdehyde dehydrogenase	104.22	_DYEETIGK(ac)AK_	-1.9396	1	2	598.296	1.14	1.07	0.98	0.9	0.76	1.14	0.877743	0.367281
Q64057	351	K	Alpha-aminoadipic semialdehyde dehydrogenase	144.65	_LK(ac)NAYSQIR_	-0.49925	1	2	567.817				2.97	3.03
Q64057	439	K	Alpha-aminoadipic semialdehyde dehydrogenase	236.17	_FK(ac)NEEEVFEWNNEVK_	1.0721	1	2	991.96	1.1	0.98	1.12	1.02	0.65	1.13	0.875	0.459488
Q64119	56	K	Myosin light polypeptide 6	119.39	_VLGNPK(ac)SDEMNVK_	0.43191	1	2	736.874	1.19	1.42	1.21	1.13		1.06	0.859948	0.125232
Q641X8	120	K	Eukaryotic translation initiation factor 3 subunit E	57.434	_MLFDYLADK(ac)HGFR_	-0.3335	1	3	552.273
Q641X8	409	K	Eukaryotic translation initiation factor 3 subunit E	119.41	_TK(ac)SLSFR_	1.0947	1	2	440.748	1.03	1.01	0.86	1.06	1.1	0.92	1.06207	0.476828
Q641Y8	268	K	ATP-dependent RNA helicase DDX1	113.73	_APDSYVVK(ac)SQHTGNAQVSQTK_	0.71336	1	3	763.049	1.61	1.16		1.48	0.9	0.85	0.777377	0.39753
Q641Y8	416	K	ATP-dependent RNA helicase DDX1	48.376	_LQVIVCSATLHSFDVK(ac)K_	-0.73657	1	3	663.028				6
Q641Y8	516	K	ATP-dependent RNA helicase DDX1	114.76	_TK(ac)IDCDNLEQYFMQQGGGPDK_	-0.45813	1	3	829.37	3.03		2.44			0.53	0.193784
Q64232	2	K	Very-long-chain enoyl-CoA reductase	52.247	_MK(ac)HYEVEIR_	0.10638	1	3	416.213	3.15		2.85
Q64232	38	K	Very-long-chain enoyl-CoA reductase	62.287	_TLFTK(ac)THPQWYPAR_	0.37171	1	3	596.646	1.08	0.9	1.46	1.33	1.24		1.12064	0.49438
Q64270	11	K	Translation initiation factor eIF-2B subunit alpha	96.285	_YFK(ac)SQMK_	-0.574	1	2	487.244				3.52	2.48
Q64428	350	K	Trifunctional enzyme subunit alpha, mitochondrial	114.72	_ALMGLYNGQVLCK(ac)K_	-0.426	1	2	818.931	1.53	1.18		1.71	1.58		1.21402	0.323875
Q64428	505	K	Trifunctional enzyme subunit alpha, mitochondrial	143.93	_VIGMHYFSPVDK(ac)MQLLEIITTDK_	-1.3392	1	4	680.856	0.87	0.66	0.93	1.29	1.23	1.02	1.43902	0.0358745
Q64428	569	K	Trifunctional enzyme subunit alpha, mitochondrial	123.79	_ILQEGVDPK(ac)K_	-0.66702	1	2	584.832	1.05	1.04	0.9	1.11	0.88	1.03	1.01003	0.91047
Q64428	644	K	Trifunctional enzyme subunit alpha, mitochondrial	134.98	_GFYIYQSGSK(ac)NK_	0.76439	1	3	478.574	0.67	0.81	0.61	1.49	1.13	1.28	1.86603	0.0133063
Q64560	697	K	Tripeptidyl-peptidase 2	51.252	_FVLHAVQLVK(ac)QR_	2.3042	1	3	493.965	6
Q64640	70	K	Adenosine kinase	103.55	_ELFDELVK(ac)K_	1.5705	1	2	581.821	1.52	1.12	1.07			2.29	1.85175
Q66H09	109	K	Protein Ttc1	74.165	_NMPEEEK(ac)QK_	-0.64481	1	2	587.774			6
Q66H80	322	K	Coatomer subunit delta	68.525	_LHVENEDK(ac)K_	1.0177	1	2	577.296			6
Q66H80	335	K	Coatomer subunit delta	77.776	_GVQLQTHPNVDK(ac)K_	1.1161	1	3	502.607	0.92	1	1.27	1.09	0.93	0.79	0.880878	0.408885
Q66H80	363	K	Coatomer subunit delta	101.43	_SFPVNSDVGVLK(ac)WR_	0.98302	1	2	823.438	0.99	1.13	0.9	1.15	0.87	0.96	0.986755	0.906435
Q66H80	485	K	Coatomer subunit delta	105.79	_NYCNIQVTK(ac)VTQVDGNSPVR_	2.9438	1	3	778.722	1.91	1.44	1.68			0.96	0.572565
Q66H98	140	K	Serum deprivation-response protein	94.407	_QCVQVK(ac)R_	1.7885	1	2	480.258	1.27	1.72	1.53		1.48		0.982301
Q66HA8	53	K	Heat shock protein 105 kDa	113.7	_TIGVAAK(ac)NQQITHANNTVSSFK_	-0.68185	1	3	791.084	1.14	1.03	1.23	1.25	1.35		1.14706	0.120932
Q66HA8	272	K	Heat shock protein 105 kDa	49.06	_LHQECEK(ac)LK_	-1.2206	1	3	409.545		6
Q66HD0	95	K	Endoplasmin	102.52	_LIINSLYK(ac)NK_	-2.1307	1	2	624.372			1.24	1.96	1.54	1.25	1.27688
Q66HD0	168	K	Endoplasmin	176.04	_NLGTIAK(ac)SGTSEFLNK_	-0.43094	1	2	861.457	1.04	0.84	1.49	1.07	0.85	0.71	0.780415	0.339615
Q66HD0	356	K	Endoplasmin	110.08	_EVEEDEYK(ac)AFYK_	-0.42824	1	2	796.362	1.25	1.52	1.16	0.9	0.58	0.59	0.526718	0.0147332
Q66HD0	479	K	Endoplasmin	190.46	_IADEK(ac)YNDTFWK_	-1.3669	1	2	786.372	1.06	0.85	1.19	1	0.84	1.05	0.932258	0.588896
Q66HD0	682	K	Endoplasmin	117.2	_DISTNYYASQK(ac)K_	0.83493	1	2	730.357	1.33	1.52	1.18	1.05	0.93		0.736973	0.0559711
Q66HF1	108	K	NADH-ubiquinone oxidoreductase 75 kDa subunit, mitochondrial	83.204	_GWNILTNSEK(ac)SK_	-1.3888	1	2	709.867		1.9		1.68		2.43	1.08158
Q66X93	512	K	Staphylococcal nuclease domain-containing protein 1	88.021	_VADISGDTQK(ac)AK_	-0.54478	1	2	637.833		1.49		1.7	1.13	1.68	1.00895
Q68FR6	147	K	Elongation factor 1-gamma	146.36	_ILGLLDTHLK(ac)TR_	-1.6387	1	3	474.621		1.14	1.17	1.31	1.08	1.31	1.06782	0.415245
Q68FR6	285	K	Elongation factor 1-gamma	128.59	_DPFAHLPK(ac)STFVLDEFK_	-1.3723	1	3	678.351	1.52		1.33			3.15	2.21053
Q68FR6	294	K	Elongation factor 1-gamma	69.672	_STFVLDEFK(ac)R_	-0.082755	1	2	642.335				6
Q68FR6	434	K	Elongation factor 1-gamma	120.15	_AVNQGK(ac)IFK_	-0.5813	1	2	523.803	1.04	1.07	1.02	0.94	0.98	0.96	0.920128	0.0122146
Q68FR9	17	K	Elongation factor 1-delta	96.034	_FK(ac)YDDAER_	-0.50364	1	2	543.249	1.27		1.36	1.2	1.08	1.09	0.854246	0.0668051
Q68FS4	229	K	Cytosol aminopeptidase	59.198	_SASSK(ac)TEVHIR_	-0.48128	1	3	419.558				3.4	2.6
Q68FS4	455	K	Cytosol aminopeptidase	165.45	_QVIDCQLADVNNLGK(ac)YR_	-0.063881	1	2	1024.52				6
Q68FU3	248	K	Electron transfer flavoprotein subunit beta	86.772	_VETTEDLVAK(ac)LK_	1.5624	1	2	694.388			2.02			3.98	1.9703
Q68FX0	146	K	Isocitrate dehydrogenase [NAD] subunit beta, mitochondrial	60.561	_LDLFANVVHVK(ac)SLPGYK_	-1.2074	1	3	648.031	2.54					3.46	1.3622
Q68FX0	374	K	Isocitrate dehydrogenase [NAD] subunit beta, mitochondrial	83.395	_DMGGYSTTTDFIK(ac)SVIGHLHPHGG_	1.2155	1	4	643.059	1.69			4.3			2.54438
Q68FX1	218	K	Mannose-6-phosphate isomerase	100.93	_VVVEQLNLLVK(ac)R_	1.0652	1	2	726.451	0.8	1.02	1.68	2.49			2.13429
Q68FX7	24	K	THO complex subunit 5 homolog	89.171	_SDGTPTEGK(ac)R_	0.6724	1	2	545.262		2.21	1.02	0.85	0.89	1.03	0.571723	0.451107
Q6AXQ0	35	K	SUMO-activating enzyme subunit 1	83.647	_LWGLEAQK(ac)R_	1.2612	1	2	571.819	6
Q6AXQ0	198	K	SUMO-activating enzyme subunit 1	83.877	_VSQGVEDGPDAK(ac)R_	1.2872	1	2	700.344	6
Q6AXU6	143	K	Hematological and neurological expressed 1 protein	102.87	_RNPPGGK(ac)SSLVLG_	1.4475	1	2	662.373		3.03	2.97
Q6AXX4	140	K	Something about silencing protein 10	73.927	_LYYDTDYGSK(ac)SR_	0.71536	1	2	755.346		6
Q6AY96	421	K	General transcription factor IIF subunit 1	74.267	_TSETPAAK(ac)R_	0.31864	1	2	501.764					6
Q6AYD5	375	K	G1 to S phase transition 1	84.568	_YEECK(ac)EK_	0.32873	1	2	514.224	3.03	2.97
Q6AYG5	3	K	Ethylmalonyl-CoA decarboxylase	172.33	_(ac)AK(ac)SLLASSLSVR_	-1.7491	1	2	658.383	0.83	0.65	1.04	1.27	1.13	1.08	1.38095	0.0862764
Q6AYG5	100	K	Ethylmalonyl-CoA decarboxylase	108.71	_GLIVHGAK(ac)NTFCSGSDLNAVK_	0.8696	1	3	744.048	1.09	1.29	0.7	1.06	0.87	0.98	0.944805	0.780294
Q6AYH5	296	K	Dynactin subunit 2	87.639	_VNEIAK(ac)HK_	0.95605	1	2	490.78						6
Q6AYI1	236	K	DEAD (Asp-Glu-Ala-Asp) box polypeptide 5	92.039	_LIDFLECGK(ac)TNLR_	1.665	1	2	810.924	0.94	1.12		1.22	1.45	1.26	1.27184	0.122944
Q6AYK6	147	K	Calcyclin-binding protein	71.085	_VK(ac)TDTVIILCR_	0.77546	1	2	680.387	2.17	2.41			1.42		0.620087
Q6AYQ3	202	K	Phenylalanine--tRNA ligase, mitochondrial	59.975	_LFSK(ac)HELFAGVK_	0.93241	1	3	473.266		1.79		2.08	2.13		1.17598
Q6AYQ8	110	K	Acylpyruvase FAHD1, mitochondrial	99.442	_DVQDECK(ac)K_	2.5623	1	2	532.24	1.12		2.11	1.44	1.33		0.857585	0.723102
Q6AYR1	103	K	Protein Tfg	105.46	_PLESSQVK(ac)YLR_	-0.50548	1	2	681.375	1.29	1.13	0.73	1.08	0.87	0.89	0.901587	0.610313
Q6BBI8	122	K	Ubiquitin-fold modifier-conjugating enzyme 1	84.365	_ICLTDHFK(ac)PLWAR_	0.51979	1	3	566.964						6
Q6JHU9	1584	K	CREB-binding protein	186.56	_EESTAASETPEGSQGDSK(ac)NAK(ac)K_	1.6827	1	3	779.023	1.48	1.3	1.25	0.72	0.8	0.44	0.486352	0.00931934
Q6JHU9	1587	K	CREB-binding protein	186.56	_EESTAASETPEGSQGDSK(ac)NAK(ac)K_	1.6827	1	3	779.023	1.48	1.3	1.25	0.72	0.8	0.44	0.486352	0.00931934
Q6JHU9	1598	K	CREB-binding protein	84.743	_NK(ac)SSISR_	0.4727	1	2	417.227			6
Q6JHU9	1628	K	CREB-binding protein	113.62	_LYATMEK(ac)HK_	-3.5508	1	2	581.8	1.17	1.19	1.12	1.36	0.45	0.72	0.727011	0.361324
Q6JHU9	1712	K	CREB-binding protein	201.3	_FVYTCNECK(ac)HHVETR_	0.26152	1	2	1011.45	0.97	1.09	1.15	1.03	0.9	0.87	0.872274	0.131661
Q6JHU9	1737	K	CREB-binding protein	91.883	_WHCTVCEDYDLCINCYNTK(ac)SHTHK_	0.3017	1	5	637.469	2.14			2.25	1.62		0.904206
Q6JHU9	1742	K	CREB-binding protein	111.55	_SHTHK(ac)MVK(ac)WGLGLDDEGSSQGEPQSK_	0.54831	1	4	731.348	0.32	3.29	1.75			0.64	0.358209
Q6JHU9	1745	K	CREB-binding protein	111.55	_SHTHK(ac)MVK(ac)WGLGLDDEGSSQGEPQSK_	0.54831	1	4	731.348	0.32	3.29	1.75			0.64	0.358209
Q6JHU9	1798	K	CREB-binding protein	149.69	_NANCSLPSCQK(ac)M(ox)K_	-1.8923	1	2	798.352	0.93	0.82	0.89	1.33	1.11	0.93	1.27652	0.162637
Q6JHU9	1832	K	CREB-binding protein	47.732	_QLIALCCYHAK(ac)HCQENK_	-0.59913	1	4	554.511			2.58			3.42	1.32558
Q6MG61	119	K	Chloride intracellular channel protein 1	60.062	_FSAYIK(ac)NSNPALNDNLEK_	-1.2302	1	3	694.016	1.18		1.14	1.37	1.23	1.08	1.05747	0.512641
Q6P3V8	174	K	Eukaryotic translation initiation factor 4A1	82.279	_YLSPK(ac)YIK_	1.6561	1	2	527.303		6
Q6P502	248	K	T-complex protein 1 subunit gamma	95.417	_IVLLDSSLEYK(ac)K_	1.6771	1	2	725.414	0.94	0.96	0.86	0.99	0.83	1.41	1.17029	0.461701
Q6P6R2	159	K	Dihydrolipoyl dehydrogenase, mitochondrial	107.57	_ITGK(ac)NQVTATTADGSTQVIGTK_	0.088312	1	3	745.061	1.61	2.81			1.59		0.719457
Q6P6R2	334	K	Dihydrolipoyl dehydrogenase, mitochondrial	69.765	_RPFTQNLGLEELGIELDPK(ac)GR_	0.61091	1	3	808.768	2.27	1.39				2.33	1.27322
Q6P6R2	430	K	Dihydrolipoyl dehydrogenase, mitochondrial	96.82	_AK(ac)TNADTDGM(ox)VK_	-0.17893	1	2	654.809	0.89	1.09	0.93	1.02	1.2	0.87	1.06186	0.628982
Q6P6R2	445	K	Dihydrolipoyl dehydrogenase, mitochondrial	51.445	_ILGHK(ac)STDR_	0.47107	1	3	356.865		1.61	1.48		1.41	1.5	0.941748	0.385124
Q6P6T4	241	K	Echinoderm microtubule-associated protein-like 2	123.63	_SHIYFWSLEGGNLSK(ac)R_	2.1906	1	2	968.489	0.8	1.04	1.02	1.06	0.95	1.12	1.09441	0.389984
Q6P6V0	73	K	Glucose-6-phosphate isomerase	81.185	_EVLHMLVDLAK(ac)SR_	0.50549	1	2	776.929						6
Q6P7Q4	140	K	Lactoylglutathione lyase	70.784	_GFGHIGIAVPDVYEACK(ac)R_	-1.5583	1	3	677.675	1.21	1.02	1.52	1.2	1.04		0.896	0.493657
Q6P7Q4	157	K	Lactoylglutathione lyase	160.16	_KPDDGK(ac)MK_	-0.76259	1	2	480.745		2.07	1.69	2.23			1.18617
Q6P9T8	58	K	Tubulin beta-4B chain	120.92	_INVYYNEATGGK(ac)YVPR_	-0.31541	1	2	943.476	0.88	1.15	1.01	1.2	0.83	0.94	0.976974	0.871632
Q6P9U0	142	K	Protein Serpinb6	82.563	_INTWVAK(ac)K_	-1.2383	1	2	501.293		2		2.28	1.72		1
Q6P9U8	220	K	Eukaryotic translation initiation factor 3 subunit H	127.57	_NSHLINVLMWELEK(ac)K_	0.36902	1	3	632.673						6
Q6P9U8	227	K	Eukaryotic translation initiation factor 3 subunit H	56.428	_SAVADK(ac)HELLSLASSNHLGK_	-0.43417	1	3	707.043						6
Q6P9U8	274	K	Eukaryotic translation initiation factor 3 subunit H	52.6	_QQQQK(ac)HQYQQR_	0.22161	1	3	514.59			6
Q6PCU2	59	K	V-type proton ATPase subunit E 1	85.676	_IMEYYEK(ac)K_	2.9439	1	2	573.281	1.17	1.3	1.07	0.85	0.82	0.8	0.69774	0.0284608
Q6PCU2	68	K	V-type proton ATPase subunit E 1	101.28	_QIEQQK(ac)K_	-0.50117	1	2	472.264			6
Q6PDU1	36	K	Serine/arginine-rich splicing factor 2	83.753	_VFEK(ac)YGR_	-0.13098	1	2	470.748			2.84	3.16			1.11268
Q6RJR6	805	K	Reticulon-3	59.84	_VYK(ac)SVIQAVQK_	-0.02641	1	2	652.882
Q6TRW4	282	K	Sister chromatid cohesion protein PDS5 homolog B	85.355	_LK(ac)SNDNEER_	0.51544	1	2	573.773	2.9			3.1			1.06897
Q6TXG9	81	K	Swi5-dependent recombination DNA repair protein 1 homolog	132.5	_ASSQPFCSVVK(ac)R_	1.5006	1	2	704.356	0.97	1.18	0.92	1.11	1.02	0.8	0.954397	0.721374
Q6UPE1	152	K	Electron transfer flavoprotein-ubiquinone oxidoreductase, mitochondrial	91.087	_FAILTEK(ac)HR_	0.13111	1	2	578.827	0.95	1.04	0.69	1.28	0.82	1.23	1.24254	0.300203
Q6UPE1	283	K	Electron transfer flavoprotein-ubiquinone oxidoreductase, mitochondrial	118.71	_ELWVIDEK(ac)K_	1.5182	1	2	601.327	0.92	0.81	0.85	1.37	1.06	0.98	1.32171	0.137543
Q6UPE1	425	K	Electron transfer flavoprotein-ubiquinone oxidoreductase, mitochondrial	121.33	_QLTSENLQSK(ac)TAGLHVTEYEDNLK_	-1.0717	1	3	920.794	1.53		1.54	1.42	1.52		0.957655	0.415805
Q6UPE1	486	K	Electron transfer flavoprotein-ubiquinone oxidoreductase, mitochondrial	58.699	_GMEPWTLK(ac)HK_	1.2003	1	3	423.553	1.71	2.22				2.07	1.05344
Q704E8	227	K	ATP-binding cassette sub-family B member 7, mitochondrial	100.28	_IAK(ac)NVFLHLHNLDLGFHLSR_	0.027601	1	5	478.069	0.86		0.72	1.52	1.56	1.33	1.86076	0.0090404
Q704E8	350	K	ATP-binding cassette sub-family B member 7, mitochondrial	155.97	_YFNNEK(ac)YEAQR_	0.095924	1	2	752.347	1.11	0.88	0.97	0.99	1.22	0.83	1.02703	0.851341
Q71TY3	16	K	40S ribosomal protein S27	44.829	_DLLHPSPEEEK(ac)R_	1.3332	1	3	497.919	2.99	3.01
Q78P75	9	K	Dynein light chain 2, cytoplasmic	172.37	_AVIK(ac)NADMSEDMQQDAVDCATQAMEK_	-0.15759	1	3	981.094	1.66	1.85	1.92		0.26	0.31	0.157459	0.00121294
Q794E4	87	K	Heterogeneous nuclear ribonucleoprotein F	67.414	_YIEVFK(ac)SHR_	2.1652	1	3	407.552	1.24	1.22		1.36	0.99	1.18	0.95664	0.667644
Q794E4	98	K	Heterogeneous nuclear ribonucleoprotein F	122.39	_TEMDWVLK(ac)HSGPNSADSANDGFVR_	-0.081861	1	3	892.41		1.49	1.25	1.17	1.31	0.79	0.79562	0.249645
Q7M0E3	19	K	Destrin	101.43	_IFYDMK(ac)VR_	1.0931	1	2	557.292	1.66	1.82		1.27	1.25		0.724138	0.100772
Q7M0E3	132	K	Destrin	106.31	_FPGIK(ac)HEYQANGPEDLNR_	0.0085173	1	3	709.68	1.19	1.02	1.23	0.9	0.9	0.77	0.747093	0.0255239
Q7M767	72	K	Ubiquitin-conjugating enzyme E2 variant 2	107.5	_VECGSK(ac)YPEAPPSVR_	0.75353	1	3	573.279	0.92	1.11	0.98	0.96	0.95	1.08	0.993355	0.928981
Q7TNY6	106	K	Golgi resident protein GCP60	95.618	_AFHPTYEEK(ac)LK_	1.194	1	2	702.862	0.91	0.89	0.63	1.05	1.02	1.51	1.47325	0.121492
Q7TP41	65	K	Ab2-402	98.062	_ELAK(ac)YEYMEDQVVLTEK_	1.5294	1	3	710.682	6
Q7TPB1	319	K	T-complex protein 1 subunit delta	200.55	_DALSDLALHFLNK(ac)M(ox)K_	1.8683	1	3	591.978		0.98	1.26	1.42	1.32	1.02	1.11905	0.534494
Q7TQ16	33	K	Cytochrome b-c1 complex subunit 8	52.24	_AFPHYFSK(ac)GIPNVLR_	-0.9622	1	3	596.658				6
Q7TQ85	84	K	Ac1164	86.539	_NILEK(ac)HSLDASQGTATGPR_	0.47063	1	3	679.683				2.38	1.83	1.79
Q7TQN4	310	K	Protein Rela	70.942	_TYETFK(ac)SIMK_	-1.6432	1	2	645.326				3.44	2.56
Q7TSL3	58	K	F-box only protein 11	86.189	_VSGK(ac)SQDLSAAPAEQYLQEK_	1.2699	1	3	731.034				3.64	2.36
Q80U96	339	K	Exportin-1	91.087	_EHGQLLEK(ac)R_	-1.1723	1	3	384.544				2.53	1.82	1.64
Q80U96	455	K	Exportin-1	202.65	_DTDSINLYK(ac)NMR_	-0.60319	1	2	756.362	1.63	1.37	1.08	1.05		0.87	0.705882	0.119443
Q80Z29	469	K	Nicotinamide phosphoribosyltransferase	74.237	_VTK(ac)SYSFDEVR_	-0.60748	1	2	686.841		2.1		1.77		2.13	0.928571
Q810T5	172	K	Histone acetyltransferase KAT7	134.98	_DSGSDLSHRPK(ac)R_	1.799	1	3	466.236	2.15	1.9	0.95		0.99		0.594
Q8CG45	136	K	Aflatoxin B1 aldehyde reductase member 2	73.499	_SQLETSLK(ac)R_	0.75484	1	2	552.306				6
Q8CHN6	370	K	Sphingosine-1-phosphate lyase 1	96.866	_GSSVVMYSNEK(ac)YR_	2.3792	1	2	781.369	2.06	1.19	1.31		1.44		0.947368
Q8CJB9	20	K	E3 ubiquitin-protein ligase BRE1B	149.69	_AAGDGGSGPPEK(ac)K_	-0.13108	1	2	606.796	1.68	0.83	0.76	0.75	1.19	0.79	0.834862	0.622448
Q8K3K9	63	K	GTPase IMAP family member 4	86.738	_AFLSGICAK(ac)SITK_	-0.12614	1	2	719.392	1.31	1.05		1.09	1.3	1.25	1.02825	0.845348
Q8K4F7	141	K	m7GpppX diphosphatase	100.75	_HLQK(ac)YMR_	1.2971	1	2	509.269	1.19	1.23	1.26		1	1.32	0.945652	0.74876
Q8K4V4	520	K	Sorting nexin-27	116.37	_VFCELK(ac)WR_	-2.5547	1	2	590.303		2.12		2.06	1.83		0.917453
Q8K585	7	K	High mobility group protein HMG-I/HMG-Y	71.354	_(ac)SESVSK(ac)SSQPLASK_	-0.21172	1	2	759.886			2.64			3.36	1.27273
Q8R4A1	392	K	ERO1-like protein alpha	68.536	_IMDCVGCFK(ac)CR_	-0.65043	1	2	744.317					6
Q8VHF5	327	K	Citrate synthase, mitochondrial	117.4	_DVSDEK(ac)LR_	-0.30553	1	2	502.256	1.64	1.67		1.43	1.25		0.809668	0.16898
Q8VHF5	393	K	Citrate synthase, mitochondrial	101.53	_IVPNILLEQGK(ac)AK_	0.30217	1	2	732.943	1.41	0.99	0.96	0.95	0.85	0.84	0.785714	0.236554
Q8VHF5	450	K	Citrate synthase, mitochondrial	193.15	_PK(ac)SM(ox)STDGLM(ox)K_	-3.3048	1	2	634.797	1.03	1.11	0.78	0.97	0.82	1.29	1.05479	0.771649
Q8VHK0	171	K	Acyl-coenzyme A thioesterase 8	99.788	_DPNLHEK(ac)YR_	3.0074	1	2	607.302	0.88	1.7	0.67	1.28	0.9	0.57	0.846154	0.683408
Q8VHK7	125	K	Hepatoma-derived growth factor	97.384	_SCAEEPEVEPEAHEGDGDK(ac)K_	0.039039	1	3	752.318	1.93	1.81	2.26
Q8VHQ7	40	K	Synaptotagmin-like protein 4	134.57	_LK(ac)NELLEIK_	-3.173	1	2	571.345	1.02	1.02	0.77	1.2	0.84	1.14	1.13167	0.429009
Q8VI04	187	K	Isoaspartyl peptidase/L-asparaginase	112.55	_ADCPK(ac)NSGTVGAVALDCK_	0.024669	1	2	952.946	2.27	0.5	1.71	0.52	0.62	0.38	0.339286	0.197654
Q8VID1	204	K	Dehydrogenase/reductase SDR family member 4	117.86	_NFAAELAPK(ac)NIR_	0.65563	1	2	693.38		1.36	0.96	1.68	0.99	1.01	1.05747	0.840276
Q8VID1	226	K	Dehydrogenase/reductase SDR family member 4	181.49	_THFSSVLWK(ac)EK_	-1.6045	1	3	468.582	0.97	1.24	0.76	1.03	1	1.01	1.02357	0.88219
Q920F5	385	K	Malonyl-CoA decarboxylase, mitochondrial	151.7	_GLLSSGEWAK(ac)SEK_	1.301	1	2	717.367	0.88	0.98	0.91	1.32	1	0.9	1.16245	0.357949
Q920L2	242	K	Succinate dehydrogenase [ubiquinone] flavoprotein subunit, mitochondrial	148.62	_AK(ac)NTIIATGGYGR_	-2.1818	1	2	682.37	0.91	0.99	0.93	0.99	1.08	1.1	1.12014	0.058627
Q920L2	490	K	Succinate dehydrogenase [ubiquinone] flavoprotein subunit, mitochondrial	72.797	_ANAGEESVMNLDK(ac)LR_	-1.1686	1	2	844.917	3.54	2.46
Q920L2	542	K	Succinate dehydrogenase [ubiquinone] flavoprotein subunit, mitochondrial	93.226	_VSQLYGDLQHLK(ac)TFDR_	-1.5479	1	3	654.674	1.11	0.79	0.77	1.83		1.5	1.87079	0.0647658
Q920L2	600	K	Succinate dehydrogenase [ubiquinone] flavoprotein subunit, mitochondrial	114.64	_IDEYDYSK(ac)PIEGQQK_	-2.0505	1	2	927.941	1.21	1.31	1.18	0.85	0.88	0.57	0.621622	0.0288326
Q920L2	607	K	Succinate dehydrogenase [ubiquinone] flavoprotein subunit, mitochondrial	94.007	_IDEYDYSKPIEGQQK(ac)K_	0.21137	0.999989	3	661.662	1.85	1.8		1.09	1.25		0.641096	0.0570378
Q923M1	183	K	Mitochondrial peptide methionine sulfoxide reductase	81.656	_VLSK(ac)HGFGPITTDIR_	0.16286	1	3	561.646	0.93	0.88	0.87	1.2	1.22	0.91	1.24254	0.159052
Q925B5	339	K	Synaptotagmin-13	87.435	_HQAQK(ac)LK_	0.22331	1	2	447.761			6
Q99N27	237	K	Sorting nexin-1	105.65	_EDSSSAEFLEK(ac)R_	-0.24708	1	2	720.336	2.24	1.48	0.97			1.31	0.837953
Q99N34	201	K	DNA fragmentation factor subunit beta	109	_LK(ac)SVQYNGSYFDR_	2.7662	1	2	809.897				3.48	2.52
Q99NA5	177	K	Isocitrate dehydrogenase [NAD] subunit alpha, mitochondrial	121.73	_LITEGASK(ac)R_	-2.4761	1	2	508.79	1.12	1.25		1.25	0.89	1.5	1.02391	0.89192
Q99NA5	214	K	Isocitrate dehydrogenase [NAD] subunit alpha, mitochondrial	118.28	_M(ox)SDGLFLQK(ac)CR_	0.75871	1	2	706.837	1.07	1.34		1.53	1.04	1.02	0.993084	0.971499
Q9EPC6	91	K	Profilin-2	76.82	_TK(ac)SQGGEPTYNVAVGR_	1.1116	1	2	853.429	3.3				2.7		0.818182
Q9EPJ3	185	K	28S ribosomal protein S26, mitochondrial	116.06	_IEEALDSPK(ac)SYNWAVTK_	-0.97658	1	2	996.999	2.31			3.69			1.5974
Q9EPT8	219	K	Chloride intracellular channel protein 5	108.7	_YLK(ac)NAYAR_	-1.8584	1	2	520.78		2.73	3.27
Q9EQS0	7	K	Transaldolase	101.64	_(ac)SGSPVK(ac)R_	1.3702	1	2	407.725	1.15	0.9		1.44	1.15	1.37	1.2878	0.194054
Q9EQX9	74	K	Ubiquitin-conjugating enzyme E2 N	56.295	_FMTK(ac)IYHPNVDK_	2.595	1	3	512.262				6
Q9ER34	50	K	Aconitate hydratase, mitochondrial	127.17	_YDLLEK(ac)NINIVR_	0.57465	1	2	766.428	1.28	1.29	1.76	1.67			1.15704
Q9ER34	309	K	Aconitate hydratase, mitochondrial	104.21	_YLSK(ac)TGR_	-0.15928	1	2	433.74	1.19	1.13	1.21	1.34	1.13		1.04958	0.676902
Q9ER34	409	K	Aconitate hydratase, mitochondrial	129.85	_QALAHGLK(ac)CK_	1.906	1	3	389.882	1.19	0.79		1.42	1.36	1.24	1.35354	0.316151
Q9ER34	411	K	Aconitate hydratase, mitochondrial	177.39	_CK(ac)SQFTITPGSEQIR_	0.10692	1	2	897.446	1.11	1.11	1.1	0.47	0.58	1.63	0.807229	0.622212
Q9ER34	573	K	Aconitate hydratase, mitochondrial	75.483	_LQLLEPFDK(ac)WDGK_	-1.6907	1	2	815.927			6
Q9ER34	605	K	Aconitate hydratase, mitochondrial	146.59	_CTTDHISAAGPWLK(ac)FR_	0.27862	1	3	634.649	0.67	0.68	0.71	1.45	1.19	1.29	1.90777	0.0127816
Q9ER34	689	K	Aconitate hydratase, mitochondrial	153.08	_AIITK(ac)SFAR_	0.029783	1	2	524.811	0.91	0.9	0.6	1.29	1.21	1.08	1.48548	0.0406068
Q9ERU2	18	K	Zinc finger protein 22	122.7	_SASQGK(ac)TYESK_	0.11313	1	2	614.296		1.78	0.81	1.12	1.31	0.98	0.877735	0.799618
Q9ES21	456	K	Phosphatidylinositide phosphatase SAC1	120.92	_QYAGTGALK(ac)TDFTR_	0.43805	1	2	785.897	0.93	1.12	0.73	1.2	1	1.02	1.15827	0.335408
Q9JHY2	169	K	Sideroflexin-3	86.911	_SLTK(ac)HLPPLVGR_	0.84389	1	3	453.942	0.9	1.11	1.06	1.02	0.81	1.09	0.95114	0.661466
Q9JIM0	671	K	Double-strand break repair protein MRE11A	88.495	_WSGTAPSK(ac)R_	-0.27031	1	2	516.267	2.66	3.34
Q9JLA3	1331	K	UDP-glucose:glycoprotein glucosyltransferase 1	50.297	_WLHQQTEK(ac)QR_	-1.8308	1	3	465.909			6
Q9JLA3	1399	K	UDP-glucose:glycoprotein glucosyltransferase 1	77.776	_FWK(ac)SGYWASHLAGR_	0.59993	1	3	569.951	0.59	0.56	1.05	1.04	1.01	1.76	1.73182	0.151837
Q9JLH7	438	K	CDK5 regulatory subunit-associated protein 3	73.499	_VTELLQQK(ac)LK_	0.45139	1	2	621.377		6
Q9JLJ3	366	K	4-trimethylaminobutyraldehyde dehydrogenase	50.784	_EQGATVLCGGEPYAPEDPK(ac)LK_	-0.42976	1	3	767.707			3.48			2.52	0.724138
Q9JLJ3	368	K	4-trimethylaminobutyraldehyde dehydrogenase	95.122	_LK(ac)HGYYMTPCILTNCTDDMTCVK_	1.0218	1	3	955.091	1.24	1.55		1.84	1.37		1.15054	0.543676
Q9JLT0	1021	K	Myosin-10	126.77	_IAECSSQLAEEEEK(ac)AK_	0.65943	1	2	932.436	1.06	1.32	1.08	0.93	0.87	0.73	0.731214	0.0444949
Q9JLT0	1532	K	Myosin-10	113.67	_NVHELEK(ac)SK_	1.8279	1	2	563.299	1.23	1.84	2			0.93	0.550296
Q9JLT0	1731	K	Myosin-10	76.064	_SALLDEK(ac)R_	2.2767	1	2	487.269				6
Q9JLT0	1809	K	Myosin-10	107.09	_LQELEGAVK(ac)SK_	-0.92523	1	2	622.348	0.99	1.2	0.82	1.01	0.9	1.08	0.993355	0.959925
Q9QUL6	44	K	Vesicle-fusing ATPase	58.32	_TSPNHK(ac)YIFTLR_	1.697	1	3	506.94		1.76	1.43	1.69	1.12		0.880878	0.634502
Q9QXQ0	181	K	Alpha-actinin-4	65.105	_TAPYK(ac)NVNVQNFHISWK_	-0.3982	1	3	696.694	0.98		1.01		1.31	2.69	2.01005	0.382933
Q9QY78	467	K	Inhibitor of nuclear factor kappa-B kinase subunit beta	87.258	_NNSCLSK(ac)MK_	1.445	1	2	562.265	1.84		2.45			1.71	0.797203
Q9R063	115	K	Peroxiredoxin-5, mitochondrial	106.14	_THLPGFVEQAGALK(ac)AK_	0.86429	1	2	854.973	1.3	1.6	1.4	0.17	0.16	1.37	0.395349	0.15835
Q9R1Z0	12	K	Voltage-dependent anion-selective channel protein 3	113.25	_(ac)CSTPTYCDLGK(ac)AAK_	-0.54026	1	2	828.374	2.05	2.47				1.48	0.654867
Q9R1Z0	61	K	Voltage-dependent anion-selective channel protein 3	138.76	_ASGNLETK(ac)YK_	1.0702	1	2	576.798	1.02	1.09	1.01	1.24	0.97	0.67	0.923077	0.676491
Q9R1Z0	63	K	Voltage-dependent anion-selective channel protein 3	167.73	_YK(ac)VCNYGLIFTQK_	0.68895	1	2	838.429	1.08	1.13	0.99	1.02	0.63	1.14	0.871875	0.471543
Q9R1Z0	174	K	Voltage-dependent anion-selective channel protein 3	156.4	_LCQNNFALGYK(ac)AEDFQLHTHVNDGTEFGGSIYQR_	-1.2059	1	4	993.716	0.81	0.95	0.66	1.08	1.11	1.39	1.47934	0.0418217
Q9WUI9	780	K	Nuclear receptor coactivator 2	110.26	_TDPASNTK(ac)LIAMK(ac)TVK_	0.29509	1	3	601.329		1.44		2.1		2.46	1.58333
Q9WUI9	785	K	Nuclear receptor coactivator 2	110.26	_TDPASNTK(ac)LIAMK(ac)TVK_	0.29509	1	3	601.329		1.44		2.1		2.46	1.58333
Q9WUL0	174	K	DNA topoisomerase 1	170.18	_KLEEEEDGK(ac)LK_	1.5685	1	2	680.354	0.64	1.61	1.56	0.58	0.44	1.17	0.574803	0.242296
Q9WVC0	207	K	Septin-7	129.37	_ADTLTPEECQQFK(ac)K_	0.15492	1	2	868.912	1.12	0.85	0.89	1.08	1.19	0.86	1.09441	0.52273
Q9WVK3	92	K	Peroxisomal trans-2-enoyl-CoA reductase	137.73	_KEEEVNNLVK(ac)STLAK_	1.2069	1	2	872.478	1.01	0.94	1.09	1.17	0.97	0.81	0.970395	0.809434
Q9WVK7	65	K	Hydroxyacyl-coenzyme A dehydrogenase, mitochondrial	133.36	_HVTVIGGGLMGAGIAQVAAATGHTVVLVDQTEDILAK(ac)SK_	0.69655	1	4	968.275	1.26	2.08	0.92	0.92	0.82		0.612676	0.249796
Q9WVK7	75	K	Hydroxyacyl-coenzyme A dehydrogenase, mitochondrial	130.27	_GIEESLK(ac)R_	0.35606	1	2	487.269	1	0.98	0.89	1.12	1.1	0.91	1.09059	0.332466
Q9WVK7	125	K	Hydroxyacyl-coenzyme A dehydrogenase, mitochondrial	137.29	_TLSSLSTSTDAASVVHSTDLVVEAIVENLK(ac)LK_	-1.9904	1	3	1123.94	0.67		0.29	2.54	1.03	1.47	3.5	0.103067
Q9WVK7	127	K	Hydroxyacyl-coenzyme A dehydrogenase, mitochondrial	157.68	_LK(ac)NELFQR_	0.2761	1	2	545.306	0.87	1.05	1.12	0.99	1.03	0.94	0.973684	0.761836
Q9WVK7	185	K	Hydroxyacyl-coenzyme A dehydrogenase, mitochondrial	109.44	_LVEVIK(ac)TPMTSQK_	-0.57735	1	2	758.426	0.93	1.36	1.13	0.88	0.9	0.8	0.754386	0.146269
Q9WVK7	202	K	Hydroxyacyl-coenzyme A dehydrogenase, mitochondrial	133.16	_TFESLVDFCK(ac)TLGK_	0.10363	1	3	562.952	1.12	0.95	1.15	1.16	0.71	0.9	0.860248	0.378834
Q9WVK7	206	K	Hydroxyacyl-coenzyme A dehydrogenase, mitochondrial	169.89	_TLGK(ac)HPVSCK_	1.2012	1	2	584.811	1.19	1.04	1	0.88	1.06	0.83	0.857585	0.16858
Q9WVK7	312	K	Hydroxyacyl-coenzyme A dehydrogenase, mitochondrial	90.15	_TGEGFYK(ac)YK_	1.1153	1	2	567.777	0.55	0.56	0.44	1.47	1.33	1.64	2.86452	0.00333822
Q9Z0J5	139	K	Thioredoxin reductase 2, mitochondrial	133.86	_AMAEAVQNHVK(ac)SLNWGHR_	0.6258	1	4	523.264		1.91	1.5	1.66		0.93	0.759531	0.453605
Q9Z0J5	195	K	Thioredoxin reductase 2, mitochondrial	150.17	_PK(ac)YPTQVK_	0.086853	1	2	501.785	1.09	1.13	0.77	1.12	1.16	0.72	1.00334	0.986214
Q9Z0V6	92	K	Thioredoxin-dependent peroxide reductase, mitochondrial	104.22	_ELSLDDFK(ac)GK_	-0.91055	1	2	597.306	1.04	0.82	0.92	0.97	1.06	1.19	1.15827	0.178983
Q9Z1P2	162	K	Alpha-actinin-1	61.477	_TAPYK(ac)NVNIQNFHISWK_	0.40647	1	3	701.365		1.54		2.47		1.98	1.44481
Q9Z1P2	398	K	Alpha-actinin-4	99.815	_LDHLAEK(ac)FR_	2.8037	1	2	585.817	0.85	0.58		3.79	0.78		3.1958	0.485646
Q9Z1P2	436	K	Alpha-actinin-4	79.92	_K(ac)HEAFESDLAAHQDR_	0.054864	1	3	599.283	1.46				3.63	0.92	1.55822
Q9Z1P2	492	K	Alpha-actinin-1	79.837	_ICDQWDNLGALTQK(ac)R_	0.61481	1	2	930.457						6
Q9Z2K5	305	K	Target of rapamycin complex subunit LST8	94.363	_LWCVETGEIK(ac)R_	0.13382	1	2	716.866				6
Q9Z2L0	12	K	Voltage-dependent anion-selective channel protein 1	108.23	_(ac)AVPPTYADLGK(ac)SAR_	-2.2503	1	2	765.402	0.85	0.71	0.99	1.28	1.07	1.09	1.34902	0.0494007
Q9Z2L0	109	K	Voltage-dependent anion-selective channel protein 1	59.41	_LTFDSSFSPNTGK(ac)K_	0.37542	1	2	785.891			6
Q9Z2L0	224	K	Voltage-dependent anion-selective channel protein 1	210.09	_FGIAAK(ac)YQVDPDACFSAK_	2.657	1	2	1015.49	1.18	0.9	1.08	1.07	0.85	0.92	0.898734	0.367929
Q9Z2Q1	459	K	Protein transport protein Sec31A	115.42	_SEQLQHVVQSQGFISYCQK(ac)K_	-0.58373	1	3	812.737	1.44	1.3		1.07	0.99	1.21	0.79562	0.0750999
Q9Z2Q1	620	K	Protein transport protein Sec31A	101.72	_YFAK(ac)SQSK_	-1.8019	1	2	500.759	0.98	0.93	0.8	1.14	0.99	1.16	1.21402	0.0634147
Q9Z2Q1	647	K	Protein transport protein Sec31A	119.39	_EIVESCDLK(ac)NWR_	-1.4344	1	2	795.883		3.97				2.03	0.511335
Q9Z2Q1	1185	K	Protein transport protein Sec31A	181.66	_RLECLYDK(ac)LR_	-0.50148	1	2	704.374	1.21	1	1	1.02	0.87	0.9	0.869159	0.180883
Q9Z311	267	K	Trans-2-enoyl-CoA reductase, mitochondrial	122.96	_LALNCVGGK(ac)SSTELLR_	0.87034	1	2	880.472	0.85	0.68	0.84	1.44	1.11	1.09	1.53586	0.0462959
Q9Z339	57	K	Glutathione S-transferase omega-1	135.18	_HEIININLK(ac)NKPEWFFEK_	-0.94124	0.999632	3	781.083	1	0.9	0.91	1.25	0.82	1.13	1.13879	0.418626
Q9Z339	160	K	Glutathione S-transferase omega-1	146.23	_LEEAMANK(ac)R_	2.6324	1	2	552.279	1.34	1.09	1.04	1.48	1.05		1.09366	0.705903

## Sheet: differentially expressed
Protein accession	Position	B/A Ratio	Regulated Type	B/A P value	Amino acid	Protein names	Score	Modified sequence	Mass error [ppm]	Localization probability	Charge	m/z
A2VCW9	707	1.54237	Up	0.00365563	K	"Alpha-aminoadipic semialdehyde synthase, mitochondrial"	98.175	_DSTK(ac)YAEIYGISSAHTLLR_	1.2797	1	3	723.039
B2RYS2	88	0.660221	Down	0.0370596	K	Cytochrome b-c1 complex subunit 7	143.98	_YEEDK(ac)FYLEPYLK_	-0.15068	1	2	889.93
B5DFC3	185	1.54894	Up	0.00887331	K	Protein Sec23a	146.78	_MVQVHELGCEGISK(ac)SYVFR_	-1.3485	1	3	761.042
D3ZJG4	809	0.501253	Down	0.0143276	K	Protein Pacs2	129.05	_DKDVESK(ac)SQCIEGISR_	-1.9424	0.998257	3	631.639
D3ZZ21	9	0.151376	Down	0.000912406	K	"NADH dehydrogenase (Ubiquinone) 1 beta subcomplex, 6 (Predicted)"	70.808	_(ac)SGYTPDEK(ac)LR_	0.81361	1	2	625.307
G3V8B3	24	0.516765	Down	0.011947	K	Histone H2B	156.35	_AVTK(ac)AQK(ac)K_	-0.042273	1	2	479.29
G3V9F5	298	1.58621	Up	0.0045442	K	PHD finger protein 15 (Predicted)	114.27	_M(ox)EPITK(ac)ISHIPASR_	1.1485	1	3	546.628
M0R3M0	1053	0.303	Down	0.0210276	K	Protein Kmt2c	102.08	_DQGDK(ac)TMVLEDK_	-0.86009	1	2	710.835
P00507	296	0.541026	Down	0.0358351	K	"Aspartate aminotransferase, mitochondrial"	149.35	_VGAFTVVCK(ac)DAEEAK_	-1.152	1	2	833.411
P01322	53	1.82103	Up	0.0291842	K	Insulin-1	100.25	_GFFYTPK(ac)SR_	-0.85745	1	2	572.793
P04636	239	2.79747	Up	0.0185055	K	"Malate dehydrogenase, mitochondrial"	110.15	_IQEAGTEVVK(ac)AK_	-0.015464	1	2	657.867
P05065	42	0.630435	Down	0.0412015	K	Fructose-bisphosphate aldolase A	159.52	_GILAADESTGSIAK(ac)R_	0.99069	1	2	765.91
P06761	617	0.495565	Down	0.0187281	K	78 kDa glucose-regulated protein	131.45	_IEWLESHQDADIEDFK(ac)AK_	-0.23555	1	3	739.355
P07632	137	0.487476	Down	0.00139496	K	Superoxide dismutase [Cu-Zn]	167.61	_GGNEESTK(ac)TGNAGSR_	1.244	1	2	753.843
P10354	276	0.593085	Down	0.0468924	K	Chromogranin-A	103.04	_EVPTAASSSHFYSGYK(ac)K_	-1.1957	1	3	634.307
P13803	206	1.99005	Up	0.0218568	K	"Electron transfer flavoprotein subunit alpha, mitochondrial"	150.78	_LTK(ac)SDRPELTGAK_	1.8607	1	2	729.402
P25113	113	0.456929	Down	0.0180054	K	Phosphoglycerate mutase 1	118.23	_HGEAQVK(ac)IWR_	-1.2531	1	3	422.563
P26284	321	1.51681	Up	0.0035032	K	"Pyruvate dehydrogenase E1 component subunit alpha, somatic form, mitochondrial"	136.83	_SK(ac)SDPIMLLK(ac)DR_	-1.1456	1	2	743.9
P56574	299	1.92683	Up	0.000764196	K	"Isocitrate dehydrogenase [NADP], mitochondrial"	120.4	_LIDDMVAQVLK(ac)SSGGFVWACK_	-0.79756	1	3	789.401
Q5BJZ3	55	1.94118	Up	0.00165341	K	Nicotinamide nucleotide transhydrogenase	132.51	_PGIPYK(ac)QLTVGVPK_	-0.47621	1	2	769.951
Q5RKI0	256	0.624324	Down	0.0481812	K	WD repeat-containing protein 1	97.057	_AHDGGIYAISWSPDSTHLLSASGDK(ac)TSK_	0.21664	1	4	736.608
Q64428	644	1.86603	Up	0.0133063	K	"Trifunctional enzyme subunit alpha, mitochondrial"	134.98	_GFYIYQSGSK(ac)NK_	0.76439	1	3	478.574
Q66HD0	356	0.526718	Down	0.0147332	K	Endoplasmin	110.08	_EVEEDEYK(ac)AFYK_	-0.42824	1	2	796.362
Q6JHU9	1584	0.486352	Down	0.00931934	K	CREB-binding protein	186.56	_EESTAASETPEGSQGDSK(ac)NAK(ac)K_	1.6827	1	3	779.023
Q6JHU9	1587	0.486352	Down	0.00931934	K	CREB-binding protein	186.56	_EESTAASETPEGSQGDSK(ac)NAK(ac)K_	1.6827	1	3	779.023
Q704E8	227	1.86076	Up	0.0090404	K	"ATP-binding cassette sub-family B member 7, mitochondrial"	100.28	_IAK(ac)NVFLHLHNLDLGFHLSR_	0.027601	1	5	478.069
Q78P75	9	0.157459	Down	0.00121294	K	"Dynein light chain 2, cytoplasmic"	172.37	_AVIK(ac)NADMSEDMQQDAVDCATQAMEK_	-0.15759	1	3	981.094
Q920L2	600	0.621622	Down	0.0288326	K	"Succinate dehydrogenase [ubiquinone] flavoprotein subunit, mitochondrial"	114.64	_IDEYDYSK(ac)PIEGQQK_	-2.0505	1	2	927.941
Q9ER34	605	1.90777	Up	0.0127816	K	"Aconitate hydratase, mitochondrial"	146.59	_CTTDHISAAGPWLK(ac)FR_	0.27862	1	3	634.649
Q9WVK7	312	2.86452	Up	0.00333822	K	"Hydroxyacyl-coenzyme A dehydrogenase, mitochondrial"	90.15	_TGEGFYK(ac)YK_	1.1153	1	2	567.777
Q9Z311	267	1.53586	Up	0.0462959	K	"Trans-2-enoyl-CoA reductase, mitochondrial"	122.96	_LALNCVGGK(ac)SSTELLR_	0.87034	1	2	880.472
